# Supplementary material for: Identification of Prognostic Gene Signatures by Developing a scRNA-Seq-Based Integration Approach to Predict Recurrence and Chemotherapy Benefit in Stage II–III Colorectal Cancer
Source: Int J Mol Sci. 2022 Oct 18;23(20):12460. doi: 10.3390/ijms232012460 (PMC9604003; doi:10.3390/ijms232012460)
Supplement: Supplementary file 1 [file ijms-23-12460-s001.zip]

Archive with 9 entries (9 files):
- Supplementary Figure Legends.pdf
- Supplementary Figure S1.pdf
- Supplementary Figure S2.pdf
- Supplementary Table S1.xlsx
- Supplementary Table S2.xlsx
- Supplementary Table S3.xlsx
- Supplementary Table S4.xlsx
- Supplementary Table S5.pdf
- Supplementary Table S6.xlsx
