# Supplementary material for: Identification of Prognostic Gene Signatures by Developing a scRNA-Seq-Based Integration Approach to Predict Recurrence and Chemotherapy Benefit in Stage II–III Colorectal Cancer
Source: Int J Mol Sci. 2022 Oct 18;23(20):12460. doi: 10.3390/ijms232012460 (PMC9604003; doi:10.3390/ijms232012460)
Supplement: Supplementary file 1 [file ijms-23-12460-s001.zip › Supplementary Table S1.xlsx]

## Sheet: Sheet1
Supplementary Table S1.Scissor cell lables of GSE144735
	GSE17538	GSE37892	GSE39582
KUL28-T_AAGGAGCGTGAGTATA	Background cells	Background cells	Scissor+ cell
KUL28-T_ACATGGTAGCAGATCG	Background cells	Background cells	Background cells
KUL28-T_ACGATACGTCTCTCGT	Background cells	Scissor- cell	Background cells
KUL28-T_ACGTCAAGTGTTGAGG	Background cells	Scissor- cell	Background cells
KUL28-T_AGCCTAAAGAGTACAT	Background cells	Background cells	Scissor+ cell
KUL28-T_AGCGTATTCCTAGTGA	Background cells	Scissor- cell	Background cells
KUL28-T_AGCTCTCAGCGTTGCC	Background cells	Background cells	Background cells
KUL28-T_AGTGTCATCAACACAC	Background cells	Scissor- cell	Background cells
KUL28-T_AGTTGGTAGCGCTCCA	Background cells	Scissor- cell	Background cells
KUL28-T_AGTTGGTTCAATAAGG	Background cells	Background cells	Background cells
KUL28-T_ATCTGCCTCCCGACTT	Background cells	Background cells	Background cells
KUL28-T_CACAGGCGTCTCTCTG	Background cells	Scissor- cell	Background cells
KUL28-T_CCATGTCTCTGTTGAG	Background cells	Scissor- cell	Background cells
KUL28-T_CGAGAAGCACGTAAGG	Scissor- cell	Scissor- cell	Scissor- cell
KUL28-T_CGGGTCATCGAACTGT	Background cells	Background cells	Scissor+ cell
KUL28-T_CGTCAGGTCCATGAGT	Scissor- cell	Background cells	Background cells
KUL28-T_CTGAAGTAGATGTCGG	Background cells	Scissor- cell	Background cells
KUL28-T_CTGCTGTCATTAACCG	Background cells	Scissor- cell	Background cells
KUL28-T_CTGGTCTTCTAACTCT	Background cells	Background cells	Scissor+ cell
KUL28-T_GCTGGGTAGAAGGGTA	Background cells	Scissor- cell	Background cells
KUL28-T_GGACAAGTCCACTCCA	Background cells	Background cells	Background cells
KUL28-T_GTAACGTCACATTCGA	Background cells	Background cells	Background cells
KUL28-T_GTCGGGTCACTTGGAT	Background cells	Scissor- cell	Background cells
KUL28-T_TAGCCGGCAACCGCCA	Background cells	Scissor- cell	Background cells
KUL28-T_TCACAAGAGAGGTTGC	Scissor- cell	Background cells	Background cells
KUL28-T_TGAAAGACATCCGTGG	Background cells	Scissor- cell	Background cells
KUL28-T_TGACTAGCAGCCAATT	Background cells	Scissor- cell	Background cells
KUL28-T_TGAGAGGTCATTCACT	Scissor- cell	Background cells	Background cells
KUL28-T_TGAGCCGAGACAGGCT	Background cells	Scissor- cell	Background cells
KUL28-T_TGATTTCCAAGCGATG	Scissor- cell	Scissor- cell	Scissor- cell
KUL28-T_TGCCAAAGTAGGGACT	Background cells	Scissor- cell	Background cells
KUL28-T_TGGTTAGGTGATGTGG	Background cells	Background cells	Background cells
KUL28-T_TGTTCCGAGAAGGGTA	Background cells	Scissor- cell	Background cells
KUL28-T_TTAACTCGTATATGAG	Background cells	Background cells	Background cells
KUL28-T_TTAGGCAAGACACTAA	Background cells	Background cells	Background cells
KUL28-T_TTGCCGTAGAGATGAG	Scissor- cell	Scissor- cell	Background cells
KUL28-T_TTGCCGTTCAGGTAAA	Background cells	Background cells	Background cells
KUL28-B_AAAGCAAAGTCCATAC	Background cells	Scissor- cell	Background cells
KUL28-B_AAGGAGCAGGAATTAC	Scissor- cell	Background cells	Scissor- cell
KUL28-B_ACTGAGTGTTGTTTGG	Background cells	Background cells	Background cells
KUL28-B_AGCTTGAAGAGGTTGC	Scissor- cell	Background cells	Background cells
KUL28-B_CATATGGTCTTGCCGT	Background cells	Scissor- cell	Scissor- cell
KUL28-B_CCATGTCAGACACGAC	Background cells	Background cells	Background cells
KUL28-B_CCGTACTTCAGCACAT	Background cells	Background cells	Background cells
KUL28-B_CCGTTCACAGGGAGAG	Scissor- cell	Background cells	Scissor- cell
KUL28-B_CTACATTCATTGTGCA	Scissor- cell	Scissor- cell	Background cells
KUL28-B_GACCTGGGTCTAAAGA	Background cells	Background cells	Background cells
KUL28-B_GGGCATCTCTTTCCTC	Background cells	Background cells	Background cells
KUL28-B_TAGAGCTTCGTAGATC	Scissor- cell	Background cells	Background cells
KUL28-B_TCGTACCCACATTCGA	Background cells	Background cells	Background cells
KUL28-B_TCTATTGGTCATACTG	Scissor- cell	Scissor- cell	Scissor- cell
KUL28-B_TGAGCATCACACTGCG	Background cells	Scissor- cell	Background cells
KUL30-T_AAACCTGCACAAGACG	Scissor- cell	Scissor- cell	Background cells
KUL30-T_AAAGATGCAGTGACAG	Scissor- cell	Scissor- cell	Background cells
KUL30-T_AACCGCGAGCGGATCA	Scissor- cell	Scissor- cell	Background cells
KUL30-T_AACTCAGGTCAGAATA	Background cells	Scissor- cell	Background cells
KUL30-T_ACATGGTAGTTATCGC	Background cells	Background cells	Background cells
KUL30-T_ACGCCAGAGTAAGTAC	Scissor- cell	Scissor- cell	Background cells
KUL30-T_ACGTCAAGTGCCTGCA	Background cells	Background cells	Scissor+ cell
KUL30-T_ACTGATGTCAGGCAAG	Scissor- cell	Scissor- cell	Background cells
KUL30-T_AGCTTGACAGGGATTG	Background cells	Scissor- cell	Background cells
KUL30-T_AGGGTGAGTGAGCGAT	Scissor- cell	Background cells	Scissor+ cell
KUL30-T_AGGGTGATCATTGCGA	Scissor- cell	Scissor- cell	Background cells
KUL30-T_AGTGAGGTCTCCGGTT	Scissor- cell	Scissor- cell	Background cells
KUL30-T_ATCCACCAGACTACAA	Background cells	Background cells	Scissor+ cell
KUL30-T_CAAGAAAGTCAAAGCG	Background cells	Scissor- cell	Background cells
KUL30-T_CAGATCAAGTTCGATC	Scissor- cell	Scissor- cell	Background cells
KUL30-T_CAGATCAGTACTCTCC	Scissor- cell	Scissor- cell	Background cells
KUL30-T_CAGCTGGGTTTCGCTC	Scissor- cell	Scissor- cell	Background cells
KUL30-T_CATTATCGTGAGCGAT	Background cells	Scissor- cell	Background cells
KUL30-T_CCACGGACATTTCAGG	Scissor- cell	Scissor- cell	Background cells
KUL30-T_CCACTACCAAGCGCTC	Scissor- cell	Scissor- cell	Background cells
KUL30-T_CCGTGGAAGCAGCGTA	Scissor- cell	Scissor- cell	Background cells
KUL30-T_CCTACACAGGCGCTCT	Scissor- cell	Scissor- cell	Background cells
KUL30-T_CCTTACGGTCCTCTTG	Background cells	Scissor- cell	Background cells
KUL30-T_CGAACATGTGGTCTCG	Background cells	Background cells	Scissor+ cell
KUL30-T_CGCGGTAGTAGGGTAC	Background cells	Background cells	Background cells
KUL30-T_CGCTTCATCTAACTGG	Background cells	Background cells	Background cells
KUL30-T_CGGAGTCGTGTCGCTG	Scissor- cell	Scissor- cell	Background cells
KUL30-T_CTCGAGGAGGCTAGCA	Scissor- cell	Scissor- cell	Background cells
KUL30-T_CTCGTCAGTTCTCATT	Scissor- cell	Scissor- cell	Background cells
KUL30-T_CTGCTGTGTGATGCCC	Scissor- cell	Background cells	Scissor+ cell
KUL30-T_GAGTCCGCACGACGAA	Scissor- cell	Scissor- cell	Background cells
KUL30-T_GCACATAAGAGGTACC	Scissor- cell	Scissor- cell	Background cells
KUL30-T_GCCTCTAAGCTCCCAG	Scissor- cell	Scissor- cell	Scissor- cell
KUL30-T_GCGCGATTCGTTACGA	Scissor- cell	Background cells	Background cells
KUL30-T_GGACGTCAGTAGTGCG	Background cells	Background cells	Background cells
KUL30-T_GGGAATGTCACGATGT	Background cells	Background cells	Background cells
KUL30-T_GGGCACTTCTCGGACG	Background cells	Background cells	Background cells
KUL30-T_GGGTTGCTCTCGGACG	Scissor- cell	Background cells	Background cells
KUL30-T_GGTGTTAGTCTGGTCG	Background cells	Background cells	Background cells
KUL30-T_GTCAAGTGTCCGCTGA	Scissor- cell	Scissor- cell	Background cells
KUL30-T_GTCTTCGTCAAGGTAA	Scissor- cell	Background cells	Scissor+ cell
KUL30-T_GTGGGTCGTACCAGTT	Background cells	Background cells	Background cells
KUL30-T_TAAACCGCAAACTGCT	Background cells	Background cells	Background cells
KUL30-T_TATCTCATCATTTGGG	Scissor- cell	Scissor- cell	Background cells
KUL30-T_TCAACGAGTCCAGTAT	Scissor- cell	Background cells	Scissor+ cell
KUL30-T_TCGAGGCTCGGATGTT	Scissor- cell	Scissor- cell	Background cells
KUL30-T_TGAGCCGTCTCGATGA	Scissor- cell	Background cells	Background cells
KUL30-T_TGAGCCGTCTTACCTA	Scissor- cell	Scissor- cell	Scissor- cell
KUL30-T_TGCCAAACAGGCGATA	Scissor- cell	Scissor- cell	Background cells
KUL30-T_TGGACGCCAAGTTCTG	Scissor- cell	Scissor- cell	Background cells
KUL30-T_TGGCTGGAGTATCTCG	Scissor- cell	Scissor- cell	Background cells
KUL30-T_TGGTTAGTCCGTACAA	Scissor- cell	Scissor- cell	Background cells
KUL30-T_TTCTCAATCATAACCG	Scissor- cell	Background cells	Background cells
KUL30-T_TTGCCGTTCGATAGAA	Scissor- cell	Scissor- cell	Background cells
KUL30-T_TTGCGTCAGCACGCCT	Scissor- cell	Background cells	Background cells
KUL30-T_TTGGAACCAGTAGAGC	Scissor- cell	Background cells	Scissor+ cell
KUL30-T_TTTGGTTAGGACGAAA	Background cells	Background cells	Scissor+ cell
KUL30-B_AAAGATGCAGGAATCG	Background cells	Scissor- cell	Background cells
KUL30-B_AAAGTAGCAATGACCT	Scissor- cell	Scissor- cell	Background cells
KUL30-B_AACTCTTTCACTCCTG	Scissor- cell	Scissor- cell	Background cells
KUL30-B_AATCGGTCAGCCTTTC	Scissor- cell	Scissor- cell	Scissor- cell
KUL30-B_ACGATACGTCTAACGT	Scissor- cell	Scissor- cell	Background cells
KUL30-B_ACGGAGACAGCGAACA	Scissor- cell	Scissor- cell	Background cells
KUL30-B_ACGGAGAGTACAAGTA	Scissor- cell	Scissor- cell	Background cells
KUL30-B_ACGGCCAGTGGCGAAT	Scissor- cell	Scissor- cell	Background cells
KUL30-B_ACGTCAAGTTACGGAG	Scissor- cell	Scissor- cell	Background cells
KUL30-B_ACGTCAATCCAAATGC	Scissor- cell	Scissor- cell	Background cells
KUL30-B_ACTGATGTCCACGAAT	Background cells	Scissor- cell	Background cells
KUL30-B_ACTTTCAAGGACACCA	Background cells	Scissor- cell	Background cells
KUL30-B_AGAGTGGGTAGCGTGA	Scissor- cell	Background cells	Background cells
KUL30-B_AGATTGCGTTCCACTC	Background cells	Scissor- cell	Background cells
KUL30-B_AGCAGCCGTTGTCTTT	Background cells	Scissor- cell	Scissor+ cell
KUL30-B_AGCCTAAGTGTTAAGA	Scissor- cell	Scissor- cell	Background cells
KUL30-B_AGCGTATCAGAAGCAC	Scissor- cell	Background cells	Background cells
KUL30-B_AGCGTATTCCAGAGGA	Background cells	Background cells	Background cells
KUL30-B_AGCTCCTGTCGCGGTT	Scissor- cell	Scissor- cell	Background cells
KUL30-B_AGCTCTCTCCGGCACA	Background cells	Background cells	Background cells
KUL30-B_AGCTTGATCAAGGTAA	Scissor- cell	Scissor- cell	Scissor- cell
KUL30-B_AGGCCGTGTAGCTGCC	Scissor- cell	Scissor- cell	Background cells
KUL30-B_AGGGAGTCATATGAGA	Scissor- cell	Scissor- cell	Background cells
KUL30-B_AGTGGGAGTTCCAACA	Scissor- cell	Scissor- cell	Background cells
KUL30-B_ATAACGCAGAACTGTA	Scissor- cell	Scissor- cell	Background cells
KUL30-B_ATAGACCTCAGGATCT	Scissor- cell	Scissor- cell	Background cells
KUL30-B_ATGAGGGGTTTGCATG	Scissor- cell	Scissor- cell	Background cells
KUL30-B_ATTATCCAGCCGCCTA	Scissor- cell	Scissor- cell	Background cells
KUL30-B_ATTCTACGTGTGAATA	Scissor- cell	Scissor- cell	Background cells
KUL30-B_CAACCAATCAGGCAAG	Scissor- cell	Scissor- cell	Background cells
KUL30-B_CAACCTCTCAGAAATG	Scissor- cell	Background cells	Scissor+ cell
KUL30-B_CACAGGCAGACGCAAC	Scissor- cell	Scissor- cell	Background cells
KUL30-B_CACCACTAGTTATCGC	Scissor- cell	Scissor- cell	Background cells
KUL30-B_CACCTTGAGAGACTTA	Scissor- cell	Scissor- cell	Background cells
KUL30-B_CAGCAGCTCTGCTGCT	Background cells	Scissor- cell	Background cells
KUL30-B_CAGCCGACAACAACCT	Scissor- cell	Scissor- cell	Background cells
KUL30-B_CAGCGACTCTCAACTT	Scissor- cell	Scissor- cell	Background cells
KUL30-B_CAGCTAAGTATAGGGC	Scissor- cell	Scissor- cell	Background cells
KUL30-B_CAGTAACGTATAGTAG	Scissor- cell	Scissor- cell	Background cells
KUL30-B_CATCGGGGTTTGTGTG	Scissor- cell	Scissor- cell	Background cells
KUL30-B_CATGACACACCTTGTC	Scissor- cell	Scissor- cell	Background cells
KUL30-B_CATGCCTCATGGTCTA	Scissor- cell	Scissor- cell	Background cells
KUL30-B_CATGCCTTCACATAGC	Scissor- cell	Scissor- cell	Background cells
KUL30-B_CATGGCGCACTTACGA	Scissor- cell	Scissor- cell	Scissor- cell
KUL30-B_CCAATCCTCTACTATC	Scissor- cell	Background cells	Background cells
KUL30-B_CCACCTACACGCTTTC	Background cells	Background cells	Background cells
KUL30-B_CCAGCGATCCTAAGTG	Background cells	Background cells	Scissor+ cell
KUL30-B_CCCAGTTCACAAGACG	Background cells	Background cells	Scissor+ cell
KUL30-B_CCCATACAGTAGCGGT	Background cells	Scissor- cell	Background cells
KUL30-B_CCGTGGAAGAGTTGGC	Scissor- cell	Background cells	Background cells
KUL30-B_CCTACCACACTGTTAG	Background cells	Scissor- cell	Background cells
KUL30-B_CCTAGCTCAGCCTATA	Scissor- cell	Scissor- cell	Background cells
KUL30-B_CCTCAGTGTTTGGCGC	Scissor- cell	Scissor- cell	Background cells
KUL30-B_CCTTCGAGTCCCTACT	Background cells	Background cells	Scissor+ cell
KUL30-B_CGAGAAGCAGCTCCGA	Scissor- cell	Scissor- cell	Background cells
KUL30-B_CGAGCACAGGAGTCTG	Scissor- cell	Scissor- cell	Background cells
KUL30-B_CGATGGCGTCTTTCAT	Scissor- cell	Scissor- cell	Background cells
KUL30-B_CGATTGAGTGTGGCTC	Scissor- cell	Scissor- cell	Background cells
KUL30-B_CGATTGATCTGTTTGT	Scissor- cell	Scissor- cell	Background cells
KUL30-B_CGCTGGACACATCCGG	Scissor- cell	Background cells	Background cells
KUL30-B_CGGACACAGGTGCACA	Background cells	Scissor- cell	Background cells
KUL30-B_CGGACACTCTAAGCCA	Scissor- cell	Scissor- cell	Background cells
KUL30-B_CGGAGCTGTCCAGTTA	Scissor- cell	Scissor- cell	Background cells
KUL30-B_CGGAGTCAGTCCTCCT	Scissor- cell	Scissor- cell	Background cells
KUL30-B_CGGCTAGCACTTCTGC	Scissor- cell	Scissor- cell	Background cells
KUL30-B_CGGCTAGTCTAACCGA	Scissor- cell	Scissor- cell	Background cells
KUL30-B_CGGTTAACAGCTTAAC	Background cells	Scissor- cell	Background cells
KUL30-B_CGGTTAAGTGTCGCTG	Scissor- cell	Scissor- cell	Background cells
KUL30-B_CGTCACTGTAATCACC	Scissor- cell	Scissor- cell	Background cells
KUL30-B_CGTCAGGGTCCTCCAT	Background cells	Background cells	Background cells
KUL30-B_CGTGAGCAGTGAATTG	Scissor- cell	Background cells	Background cells
KUL30-B_CGTTGGGCACCTGGTG	Scissor- cell	Scissor- cell	Background cells
KUL30-B_CTACACCTCGATGAGG	Scissor- cell	Scissor- cell	Scissor- cell
KUL30-B_CTACATTAGGCCGAAT	Scissor- cell	Scissor- cell	Background cells
KUL30-B_CTCAGAAAGTGAAGAG	Scissor- cell	Scissor- cell	Background cells
KUL30-B_CTCGAAATCAGCATGT	Scissor- cell	Scissor- cell	Background cells
KUL30-B_CTCGAGGCAAACGTGG	Scissor- cell	Scissor- cell	Scissor- cell
KUL30-B_CTGAAACAGTTGCAGG	Scissor- cell	Background cells	Background cells
KUL30-B_CTGAAGTCACTTGGAT	Scissor- cell	Background cells	Background cells
KUL30-B_CTTAGGATCGTATCAG	Scissor- cell	Scissor- cell	Background cells
KUL30-B_GAAACTCCAGGGTTAG	Scissor- cell	Scissor- cell	Background cells
KUL30-B_GAACGGAAGTGGTCCC	Background cells	Scissor- cell	Background cells
KUL30-B_GACAGAGCAAGGTGTG	Scissor- cell	Scissor- cell	Background cells
KUL30-B_GACGTTACAAAGTGCG	Scissor- cell	Scissor- cell	Background cells
KUL30-B_GACTGCGGTGTAATGA	Scissor- cell	Scissor- cell	Background cells
KUL30-B_GAGCAGATCTCGAGTA	Scissor- cell	Scissor- cell	Scissor+ cell
KUL30-B_GAGGTGAAGTGCAAGC	Scissor- cell	Scissor- cell	Background cells
KUL30-B_GAGGTGAGTTGGACCC	Scissor- cell	Scissor- cell	Scissor- cell
KUL30-B_GATCAGTGTTCGTTGA	Scissor- cell	Scissor- cell	Background cells
KUL30-B_GATGAAACATGCAACT	Background cells	Scissor- cell	Background cells
KUL30-B_GATTCAGCATTGGCGC	Scissor- cell	Scissor- cell	Background cells
KUL30-B_GCACTCTTCAACACTG	Scissor- cell	Scissor- cell	Scissor- cell
KUL30-B_GCAGCCACAGCAGTTT	Scissor- cell	Scissor- cell	Background cells
KUL30-B_GCAGTTAGTAGCCTCG	Scissor- cell	Scissor- cell	Background cells
KUL30-B_GCAGTTAGTTAGATGA	Scissor- cell	Scissor- cell	Background cells
KUL30-B_GCCAAATTCTTGAGGT	Scissor- cell	Scissor- cell	Background cells
KUL30-B_GCGCGATCAATGGAGC	Scissor- cell	Scissor- cell	Background cells
KUL30-B_GCTCCTACACGAAGCA	Background cells	Background cells	Background cells
KUL30-B_GCTTGAAGTTGATTCG	Background cells	Background cells	Background cells
KUL30-B_GGACAAGGTTACGACT	Scissor- cell	Scissor- cell	Background cells
KUL30-B_GGACATTGTCGCTTTC	Scissor- cell	Scissor- cell	Background cells
KUL30-B_GGACGTCAGCGATTCT	Scissor- cell	Scissor- cell	Background cells
KUL30-B_GGACGTCCACAGATTC	Scissor- cell	Scissor- cell	Background cells
KUL30-B_GGCCGATGTGACGGTA	Scissor- cell	Scissor- cell	Background cells
KUL30-B_GGGAGATTCCCAGGTG	Scissor- cell	Scissor- cell	Background cells
KUL30-B_GGGATGATCTTGTATC	Scissor- cell	Scissor- cell	Background cells
KUL30-B_GGGCATCCAACTGCGC	Scissor- cell	Scissor- cell	Background cells
KUL30-B_GGGTTGCAGCCACGCT	Scissor- cell	Scissor- cell	Background cells
KUL30-B_GGTATTGAGACAAAGG	Scissor- cell	Background cells	Background cells
KUL30-B_GGTATTGTCTTGCCGT	Background cells	Scissor- cell	Background cells
KUL30-B_GGTGAAGGTAATCGTC	Scissor- cell	Scissor- cell	Background cells
KUL30-B_GGTGTTAGTAGGACAC	Scissor- cell	Background cells	Background cells
KUL30-B_GTACTCCAGGATTCGG	Scissor- cell	Scissor- cell	Scissor- cell
KUL30-B_GTACTCCCAAACGTGG	Scissor- cell	Scissor- cell	Background cells
KUL30-B_GTCTCGTCATGGAATA	Scissor- cell	Scissor- cell	Scissor+ cell
KUL30-B_GTGCAGCCAATAGAGT	Background cells	Scissor- cell	Background cells
KUL30-B_GTGCATAAGTTGCAGG	Scissor- cell	Scissor- cell	Background cells
KUL30-B_GTGCGGTGTCGAATCT	Scissor- cell	Background cells	Background cells
KUL30-B_GTGGGTCCACAGAGGT	Scissor- cell	Scissor- cell	Background cells
KUL30-B_GTGTGCGGTGCACCAC	Scissor- cell	Background cells	Background cells
KUL30-B_GTTACAGAGATGTGGC	Scissor- cell	Scissor- cell	Background cells
KUL30-B_GTTACAGCAGATTGCT	Scissor- cell	Scissor- cell	Scissor- cell
KUL30-B_TAAACCGCAGGTGGAT	Background cells	Scissor- cell	Scissor+ cell
KUL30-B_TACCTATAGCCTCGTG	Scissor- cell	Scissor- cell	Scissor+ cell
KUL30-B_TACGGGCGTCTGCGGT	Scissor- cell	Scissor- cell	Background cells
KUL30-B_TACTCGCGTCGGGTCT	Scissor- cell	Scissor- cell	Background cells
KUL30-B_TACTTACGTCAACATC	Scissor- cell	Background cells	Background cells
KUL30-B_TAGACCAAGCCATCGC	Scissor- cell	Scissor- cell	Background cells
KUL30-B_TAGAGCTAGTTACCCA	Scissor- cell	Scissor- cell	Background cells
KUL30-B_TAGGCATCACCGATAT	Background cells	Scissor- cell	Background cells
KUL30-B_TAGTGGTAGGGATACC	Background cells	Background cells	Background cells
KUL30-B_TCAACGATCAGTCCCT	Background cells	Scissor- cell	Background cells
KUL30-B_TCACAAGGTCGAGATG	Scissor- cell	Scissor- cell	Background cells
KUL30-B_TCACGAAGTGTCAATC	Scissor- cell	Scissor- cell	Background cells
KUL30-B_TCAGATGTCACTATTC	Scissor- cell	Scissor- cell	Background cells
KUL30-B_TCAGCTCCATATACCG	Scissor- cell	Scissor- cell	Background cells
KUL30-B_TCAGGATCAGATCTGT	Background cells	Scissor- cell	Background cells
KUL30-B_TCATTACAGGCACATG	Scissor- cell	Scissor- cell	Background cells
KUL30-B_TCATTACTCCCTAACC	Scissor- cell	Scissor- cell	Background cells
KUL30-B_TCATTTGCAATCCAAC	Scissor- cell	Scissor- cell	Background cells
KUL30-B_TCGAGGCTCGAGAGCA	Scissor- cell	Scissor- cell	Background cells
KUL30-B_TCGCGAGCATGGTCTA	Scissor- cell	Scissor- cell	Background cells
KUL30-B_TCGCGTTCACACTGCG	Scissor- cell	Scissor- cell	Background cells
KUL30-B_TCGCGTTCAGCTATTG	Scissor- cell	Scissor- cell	Background cells
KUL30-B_TCTTCGGCAGCCAGAA	Scissor- cell	Scissor- cell	Background cells
KUL30-B_TGACGGCTCTCGGACG	Background cells	Background cells	Background cells
KUL30-B_TGATTTCCAGAGCCAA	Scissor- cell	Scissor- cell	Background cells
KUL30-B_TGCACCTTCCAGGGCT	Scissor- cell	Scissor- cell	Background cells
KUL30-B_TGCCCATGTGCACCAC	Scissor- cell	Background cells	Background cells
KUL30-B_TGCCCTAAGATCCCGC	Scissor- cell	Scissor- cell	Scissor+ cell
KUL30-B_TGCGCAGAGACGACGT	Scissor- cell	Scissor- cell	Background cells
KUL30-B_TGCGCAGAGAGGTAGA	Scissor- cell	Scissor- cell	Background cells
KUL30-B_TGCGCAGCATCTGGTA	Background cells	Background cells	Background cells
KUL30-B_TGGACGCTCTCAACTT	Background cells	Scissor- cell	Background cells
KUL30-B_TGGTTAGTCTGGCGAC	Background cells	Background cells	Scissor+ cell
KUL30-B_TGGTTCCAGGTTCCTA	Scissor- cell	Scissor- cell	Background cells
KUL30-B_TGTCCCAAGGAGCGAG	Scissor- cell	Scissor- cell	Background cells
KUL30-B_TGTGTTTAGAAGCCCA	Scissor- cell	Scissor- cell	Background cells
KUL30-B_TTAACTCAGCGCCTCA	Scissor- cell	Background cells	Background cells
KUL30-B_TTAGGACAGACGCAAC	Background cells	Scissor- cell	Background cells
KUL30-B_TTATGCTCATCATCCC	Scissor- cell	Scissor- cell	Background cells
KUL30-B_TTCCCAGCATCACAAC	Scissor- cell	Scissor- cell	Background cells
KUL30-B_TTCTTAGGTTGATTGC	Scissor- cell	Scissor- cell	Background cells
KUL30-B_TTGGCAAGTAATTGGA	Scissor- cell	Scissor- cell	Background cells
KUL30-B_TTGTAGGGTGTGCCTG	Background cells	Background cells	Scissor+ cell
KUL30-B_TTTGCGCGTTCCCTTG	Scissor- cell	Scissor- cell	Background cells
KUL01-T_AAACCTGGTCTTTCAT	Background cells	Background cells	Background cells
KUL01-T_AAAGATGGTATAGGGC	Background cells	Background cells	Background cells
KUL01-T_AAAGATGGTGGCCCTA	Background cells	Background cells	Background cells
KUL01-T_AAAGCAAGTAAACACA	Background cells	Background cells	Background cells
KUL01-T_AAAGCAATCACATGCA	Background cells	Background cells	Background cells
KUL01-T_AAAGTAGTCCGTCATC	Background cells	Background cells	Background cells
KUL01-T_AAATGCCAGTCGTTTG	Background cells	Background cells	Background cells
KUL01-T_AAATGCCAGTGACTCT	Background cells	Background cells	Background cells
KUL01-T_AAATGCCCACAGTCGC	Scissor+ cell	Background cells	Background cells
KUL01-T_AAATGCCTCAAACCAC	Scissor+ cell	Background cells	Background cells
KUL01-T_AAATGCCTCAACCATG	Scissor+ cell	Scissor+ cell	Background cells
KUL01-T_AAATGCCTCCCTCAGT	Background cells	Scissor- cell	Background cells
KUL01-T_AACACGTCACGTCTCT	Scissor+ cell	Scissor+ cell	Scissor+ cell
KUL01-T_AACACGTCAGGTTTCA	Background cells	Background cells	Background cells
KUL01-T_AACACGTGTACAGTTC	Background cells	Background cells	Background cells
KUL01-T_AACACGTGTCATGCAT	Background cells	Background cells	Background cells
KUL01-T_AACCATGAGCAGCCTC	Scissor+ cell	Scissor+ cell	Scissor+ cell
KUL01-T_AACCATGGTAAATACG	Background cells	Background cells	Background cells
KUL01-T_AACCGCGCAATGAATG	Background cells	Background cells	Background cells
KUL01-T_AACGTTGGTCAAAGAT	Background cells	Scissor+ cell	Scissor+ cell
KUL01-T_AACTCAGAGCTAGTTC	Background cells	Background cells	Background cells
KUL01-T_AACTCTTTCACAAACC	Background cells	Background cells	Background cells
KUL01-T_AACTGGTCAGTGACAG	Background cells	Background cells	Background cells
KUL01-T_AACTTTCCACTTACGA	Background cells	Background cells	Background cells
KUL01-T_AACTTTCCATACCATG	Background cells	Scissor+ cell	Scissor+ cell
KUL01-T_AACTTTCGTGTGAAAT	Background cells	Background cells	Background cells
KUL01-T_AAGACCTAGAGGGATA	Background cells	Background cells	Background cells
KUL01-T_AAGACCTAGGAGCGTT	Background cells	Background cells	Background cells
KUL01-T_AAGACCTAGTCATCCA	Background cells	Background cells	Background cells
KUL01-T_AAGACCTGTACTCTCC	Background cells	Background cells	Background cells
KUL01-T_AAGGCAGAGAGTAATC	Background cells	Background cells	Background cells
KUL01-T_AAGGCAGTCAACACAC	Background cells	Scissor+ cell	Background cells
KUL01-T_AAGGCAGTCTGAAAGA	Background cells	Background cells	Background cells
KUL01-T_AAGTCTGAGGGCATGT	Background cells	Background cells	Background cells
KUL01-T_AAGTCTGCACTTGGAT	Background cells	Background cells	Background cells
KUL01-T_AATCCAGAGATGGGTC	Background cells	Background cells	Background cells
KUL01-T_AATCCAGGTTCTCATT	Background cells	Background cells	Background cells
KUL01-T_AATCGGTTCACCACCT	Background cells	Background cells	Background cells
KUL01-T_ACACCAAAGAACAACT	Background cells	Background cells	Background cells
KUL01-T_ACACCGGGTGCAGTAG	Scissor+ cell	Background cells	Background cells
KUL01-T_ACACCGGTCCCATTAT	Background cells	Background cells	Background cells
KUL01-T_ACAGCCGCACCAACCG	Background cells	Background cells	Background cells
KUL01-T_ACAGCCGCAGCTCCGA	Background cells	Background cells	Background cells
KUL01-T_ACAGCCGTCTACCTGC	Background cells	Background cells	Background cells
KUL01-T_ACAGCTAAGGAGTAGA	Scissor+ cell	Scissor+ cell	Scissor+ cell
KUL01-T_ACAGCTAGTTGTCTTT	Background cells	Background cells	Scissor+ cell
KUL01-T_ACATACGAGAAGGCCT	Background cells	Background cells	Background cells
KUL01-T_ACATACGAGTCCCACG	Background cells	Scissor+ cell	Background cells
KUL01-T_ACATACGCAGCTGTTA	Background cells	Scissor+ cell	Background cells
KUL01-T_ACATACGTCCACGTTC	Background cells	Background cells	Background cells
KUL01-T_ACATCAGTCCTATTCA	Background cells	Background cells	Background cells
KUL01-T_ACATGGTTCGCGGATC	Background cells	Background cells	Background cells
KUL01-T_ACCCACTGTAGGCATG	Background cells	Scissor+ cell	Background cells
KUL01-T_ACCGTAAGTCAAACTC	Background cells	Background cells	Background cells
KUL01-T_ACCGTAAGTTACTGAC	Background cells	Background cells	Background cells
KUL01-T_ACCTTTACACTACAGT	Scissor+ cell	Background cells	Background cells
KUL01-T_ACGATGTAGTCCAGGA	Background cells	Background cells	Background cells
KUL01-T_ACGATGTGTCTAGTGT	Background cells	Scissor+ cell	Background cells
KUL01-T_ACGCAGCAGGTGTTAA	Background cells	Scissor+ cell	Background cells
KUL01-T_ACGCAGCTCAGGTTCA	Background cells	Background cells	Scissor- cell
KUL01-T_ACGCCAGGTTAGTGGG	Background cells	Background cells	Background cells
KUL01-T_ACGCCAGTCACATACG	Scissor+ cell	Background cells	Background cells
KUL01-T_ACGCCGAAGCCCGAAA	Background cells	Background cells	Background cells
KUL01-T_ACGGAGAGTGCACCAC	Background cells	Background cells	Background cells
KUL01-T_ACGGCCAGTTCTGAAC	Background cells	Scissor+ cell	Background cells
KUL01-T_ACGGGCTTCGATAGAA	Background cells	Background cells	Background cells
KUL01-T_ACGTCAAAGCGAGAAA	Background cells	Background cells	Background cells
KUL01-T_ACTATCTCACGCATCG	Background cells	Background cells	Background cells
KUL01-T_ACTATCTCATCACAAC	Scissor+ cell	Background cells	Background cells
KUL01-T_ACTATCTTCTTCTGGC	Background cells	Background cells	Background cells
KUL01-T_ACTGAACAGGCTACGA	Background cells	Background cells	Background cells
KUL01-T_ACTGAACGTGACTACT	Scissor+ cell	Scissor+ cell	Scissor+ cell
KUL01-T_ACTGAGTCAATGGAAT	Scissor+ cell	Background cells	Scissor+ cell
KUL01-T_ACTGAGTCACCGAATT	Background cells	Background cells	Background cells
KUL01-T_ACTGAGTTCACAACGT	Background cells	Background cells	Background cells
KUL01-T_ACTGAGTTCGCCATAA	Background cells	Background cells	Background cells
KUL01-T_ACTGATGGTAAACGCG	Background cells	Background cells	Background cells
KUL01-T_ACTGATGGTATAAACG	Background cells	Background cells	Background cells
KUL01-T_ACTGATGGTCTAGCGC	Background cells	Background cells	Background cells
KUL01-T_ACTGCTCCAAATACAG	Scissor+ cell	Scissor+ cell	Background cells
KUL01-T_ACTGCTCCAATCTGCA	Background cells	Background cells	Background cells
KUL01-T_ACTGCTCCACGCGAAA	Background cells	Background cells	Background cells
KUL01-T_ACTGCTCGTGACAAAT	Scissor+ cell	Scissor+ cell	Scissor+ cell
KUL01-T_ACTGCTCGTTCGTGAT	Background cells	Background cells	Background cells
KUL01-T_ACTGTCCCACTGTTAG	Background cells	Scissor+ cell	Background cells
KUL01-T_ACTGTCCCAGGACGTA	Background cells	Background cells	Background cells
KUL01-T_ACTTACTCACCGTTGG	Background cells	Background cells	Background cells
KUL01-T_ACTTACTGTGAGGGAG	Background cells	Background cells	Background cells
KUL01-T_ACTTGTTAGCTATGCT	Background cells	Background cells	Background cells
KUL01-T_ACTTTCAAGACAAGCC	Background cells	Scissor+ cell	Background cells
KUL01-T_AGAATAGAGACTCGGA	Scissor- cell	Background cells	Background cells
KUL01-T_AGAATAGCAATACGCT	Background cells	Background cells	Background cells
KUL01-T_AGAATAGCACAGGAGT	Background cells	Background cells	Background cells
KUL01-T_AGAATAGGTATAAACG	Background cells	Scissor+ cell	Background cells
KUL01-T_AGAATAGGTCATCCCT	Background cells	Background cells	Background cells
KUL01-T_AGACGTTGTTGACGTT	Background cells	Background cells	Background cells
KUL01-T_AGAGCGACAGGATCGA	Background cells	Background cells	Background cells
KUL01-T_AGAGCGAGTCGAACAG	Background cells	Background cells	Scissor- cell
KUL01-T_AGAGTGGTCAGTGCAT	Background cells	Scissor+ cell	Scissor+ cell
KUL01-T_AGATCTGCAATGGAGC	Background cells	Background cells	Background cells
KUL01-T_AGATTGCCACGAAACG	Background cells	Background cells	Background cells
KUL01-T_AGATTGCGTACCGTAT	Scissor+ cell	Background cells	Background cells
KUL01-T_AGATTGCTCACTCCTG	Background cells	Background cells	Background cells
KUL01-T_AGCAGCCAGAGAGCTC	Background cells	Scissor+ cell	Scissor+ cell
KUL01-T_AGCCTAACACACAGAG	Background cells	Background cells	Background cells
KUL01-T_AGCCTAAGTCGCGGTT	Background cells	Scissor+ cell	Background cells
KUL01-T_AGCGGTCCATAAAGGT	Background cells	Background cells	Background cells
KUL01-T_AGCGGTCTCTTGAGAC	Background cells	Scissor+ cell	Background cells
KUL01-T_AGCGTATCATATACCG	Background cells	Scissor+ cell	Scissor+ cell
KUL01-T_AGCGTCGAGAACTGTA	Background cells	Background cells	Background cells
KUL01-T_AGCTCTCAGACTGGGT	Background cells	Background cells	Background cells
KUL01-T_AGCTCTCCACACGCTG	Background cells	Background cells	Background cells
KUL01-T_AGCTCTCGTCGGATCC	Background cells	Background cells	Background cells
KUL01-T_AGCTCTCTCGCGTTTC	Scissor+ cell	Scissor+ cell	Scissor+ cell
KUL01-T_AGCTTGACATTTCACT	Background cells	Background cells	Background cells
KUL01-T_AGCTTGAGTTCTGAAC	Background cells	Background cells	Background cells
KUL01-T_AGCTTGATCTCACATT	Background cells	Background cells	Scissor+ cell
KUL01-T_AGGCCACTCAGAGGTG	Background cells	Scissor+ cell	Background cells
KUL01-T_AGGCCACTCCACTCCA	Scissor+ cell	Scissor+ cell	Background cells
KUL01-T_AGGGAGTGTTCCGGCA	Background cells	Background cells	Background cells
KUL01-T_AGGGATGTCTACTCAT	Background cells	Background cells	Background cells
KUL01-T_AGGGTGATCTCACATT	Background cells	Background cells	Background cells
KUL01-T_AGGTCCGAGACAGGCT	Background cells	Background cells	Background cells
KUL01-T_AGGTCCGAGACTTTCG	Background cells	Background cells	Background cells
KUL01-T_AGGTCCGAGGCTCAGA	Background cells	Background cells	Background cells
KUL01-T_AGGTCCGTCGGAGCAA	Scissor+ cell	Scissor+ cell	Scissor+ cell
KUL01-T_AGTAGTCGTGCAACTT	Background cells	Background cells	Scissor+ cell
KUL01-T_AGTAGTCTCAAAGACA	Background cells	Background cells	Background cells
KUL01-T_AGTCTTTGTCCGCTGA	Background cells	Background cells	Background cells
KUL01-T_AGTCTTTGTGCATCTA	Scissor+ cell	Background cells	Background cells
KUL01-T_AGTCTTTTCGTGACAT	Background cells	Background cells	Background cells
KUL01-T_AGTGAGGAGCGATAGC	Background cells	Background cells	Background cells
KUL01-T_AGTGAGGGTAGCCTAT	Background cells	Background cells	Background cells
KUL01-T_AGTGAGGTCGGAAATA	Background cells	Background cells	Background cells
KUL01-T_AGTGTCAGTCTCCACT	Background cells	Background cells	Scissor+ cell
KUL01-T_AGTGTCATCTTGCATT	Background cells	Scissor+ cell	Background cells
KUL01-T_AGTTGGTCAGGGATTG	Background cells	Background cells	Background cells
KUL01-T_AGTTGGTGTTACGTCA	Background cells	Background cells	Background cells
KUL01-T_ATAAGAGGTACGCTGC	Background cells	Background cells	Background cells
KUL01-T_ATAAGAGGTTATCCGA	Scissor- cell	Background cells	Background cells
KUL01-T_ATAAGAGGTTTGTTGG	Scissor- cell	Background cells	Scissor- cell
KUL01-T_ATAAGAGTCAAACCGT	Background cells	Background cells	Background cells
KUL01-T_ATAAGAGTCTCCAACC	Background cells	Scissor+ cell	Scissor+ cell
KUL01-T_ATCACGACATTTGCTT	Scissor+ cell	Background cells	Background cells
KUL01-T_ATCACGATCAGTTCGA	Background cells	Background cells	Background cells
KUL01-T_ATCATCTTCGTGACAT	Scissor+ cell	Scissor+ cell	Background cells
KUL01-T_ATCATGGCACGTCAGC	Background cells	Background cells	Background cells
KUL01-T_ATCATGGGTACAGTGG	Scissor+ cell	Background cells	Background cells
KUL01-T_ATCATGGTCCTAGTGA	Background cells	Background cells	Background cells
KUL01-T_ATCATGGTCCTGCTTG	Scissor+ cell	Scissor+ cell	Background cells
KUL01-T_ATCCACCGTATTCTCT	Background cells	Background cells	Background cells
KUL01-T_ATCCGAATCACATACG	Background cells	Background cells	Background cells
KUL01-T_ATCGAGTTCAAAGACA	Background cells	Scissor+ cell	Background cells
KUL01-T_ATCTACTAGCTCCCAG	Background cells	Scissor- cell	Background cells
KUL01-T_ATCTACTCAAACCTAC	Scissor+ cell	Scissor+ cell	Scissor+ cell
KUL01-T_ATGCGATAGTGTACTC	Background cells	Background cells	Background cells
KUL01-T_ATGCGATTCCCGGATG	Scissor+ cell	Background cells	Background cells
KUL01-T_ATGGGAGTCACCTCGT	Background cells	Background cells	Background cells
KUL01-T_ATGGGAGTCTACTTAC	Scissor- cell	Background cells	Background cells
KUL01-T_ATGTGTGAGGACAGAA	Background cells	Background cells	Scissor- cell
KUL01-T_ATTACTCAGTCGATAA	Scissor+ cell	Background cells	Scissor+ cell
KUL01-T_ATTATCCCACCGCTAG	Scissor+ cell	Scissor+ cell	Background cells
KUL01-T_ATTATCCGTGGCCCTA	Scissor+ cell	Background cells	Background cells
KUL01-T_ATTCTACAGCTGCGAA	Scissor+ cell	Background cells	Background cells
KUL01-T_ATTCTACCACCTGGTG	Background cells	Background cells	Background cells
KUL01-T_ATTGGACAGATAGCAT	Background cells	Scissor+ cell	Background cells
KUL01-T_ATTGGTGCAAAGGCGT	Background cells	Background cells	Background cells
KUL01-T_ATTGGTGTCGCATGAT	Background cells	Background cells	Background cells
KUL01-T_CAACCTCTCTCGAGTA	Background cells	Background cells	Background cells
KUL01-T_CACACAACAGTTCATG	Background cells	Background cells	Background cells
KUL01-T_CACACAAGTAAGTTCC	Background cells	Background cells	Scissor+ cell
KUL01-T_CACACAAGTGTGAATA	Background cells	Background cells	Background cells
KUL01-T_CACACCTCAATGGTCT	Background cells	Scissor+ cell	Scissor+ cell
KUL01-T_CACACTCTCCGCAAGC	Background cells	Scissor+ cell	Scissor+ cell
KUL01-T_CACAGTAGTCCTCTTG	Background cells	Background cells	Scissor+ cell
KUL01-T_CACATTTCAATGGAGC	Background cells	Scissor+ cell	Scissor+ cell
KUL01-T_CACCACTGTAGCGCAA	Background cells	Background cells	Background cells
KUL01-T_CACCACTGTGGTACAG	Scissor+ cell	Background cells	Background cells
KUL01-T_CACCAGGAGCGATCCC	Background cells	Scissor+ cell	Background cells
KUL01-T_CACCTTGTCTATGTGG	Background cells	Scissor+ cell	Scissor+ cell
KUL01-T_CACTCCACACGTAAGG	Background cells	Scissor+ cell	Scissor+ cell
KUL01-T_CAGAGAGGTTTACTCT	Background cells	Background cells	Background cells
KUL01-T_CAGATCAGTCATATCG	Background cells	Background cells	Background cells
KUL01-T_CAGATCATCTCTTATG	Scissor+ cell	Background cells	Background cells
KUL01-T_CAGCAGCCATGGGAAC	Scissor+ cell	Background cells	Background cells
KUL01-T_CAGCAGCTCCTGCAGG	Background cells	Background cells	Background cells
KUL01-T_CAGCATAGTCTCTTAT	Background cells	Scissor+ cell	Scissor+ cell
KUL01-T_CAGCCGAAGAAACGCC	Background cells	Scissor+ cell	Scissor+ cell
KUL01-T_CAGCCGAGTTATGCGT	Background cells	Background cells	Background cells
KUL01-T_CAGCCGATCGTAGGTT	Scissor+ cell	Scissor+ cell	Scissor+ cell
KUL01-T_CAGCGACAGAGCTATA	Background cells	Background cells	Background cells
KUL01-T_CAGCGACGTAGCACGA	Background cells	Background cells	Scissor+ cell
KUL01-T_CAGCGACGTCTCTTAT	Scissor+ cell	Scissor+ cell	Background cells
KUL01-T_CAGCGACTCACCACCT	Scissor+ cell	Background cells	Background cells
KUL01-T_CAGCGACTCGATGAGG	Background cells	Scissor- cell	Background cells
KUL01-T_CAGCGACTCTCAACTT	Background cells	Background cells	Background cells
KUL01-T_CAGCTAAGTCTAACGT	Background cells	Scissor+ cell	Scissor+ cell
KUL01-T_CAGCTAAGTGTTCGAT	Background cells	Background cells	Background cells
KUL01-T_CAGCTAATCTACCTGC	Scissor+ cell	Background cells	Background cells
KUL01-T_CAGCTGGCAAGGGTCA	Background cells	Scissor+ cell	Scissor+ cell
KUL01-T_CAGCTGGCAGAGTGTG	Background cells	Background cells	Background cells
KUL01-T_CAGTAACAGCGGCTTC	Scissor+ cell	Background cells	Background cells
KUL01-T_CAGTAACAGGCGATAC	Background cells	Scissor+ cell	Background cells
KUL01-T_CATATGGGTGTTCTTT	Background cells	Scissor- cell	Scissor- cell
KUL01-T_CATATGGTCCGTTGTC	Background cells	Background cells	Background cells
KUL01-T_CATATGGTCGCCAGCA	Scissor+ cell	Scissor+ cell	Scissor+ cell
KUL01-T_CATATGGTCTTTAGTC	Background cells	Background cells	Background cells
KUL01-T_CATATTCGTTACTGAC	Background cells	Background cells	Background cells
KUL01-T_CATCAAGCAGGTCGTC	Scissor+ cell	Background cells	Background cells
KUL01-T_CATCAAGCATCGGAAG	Background cells	Background cells	Background cells
KUL01-T_CATCAGAGTAAGAGGA	Background cells	Background cells	Background cells
KUL01-T_CATCCACGTGTTCTTT	Background cells	Background cells	Background cells
KUL01-T_CATCCACGTTCATGGT	Background cells	Background cells	Background cells
KUL01-T_CATCGAAGTATAGGGC	Scissor+ cell	Background cells	Background cells
KUL01-T_CATGACAAGGCTAGGT	Background cells	Background cells	Background cells
KUL01-T_CATGACAAGTCGTACT	Background cells	Background cells	Scissor+ cell
KUL01-T_CATGACAAGTGTACCT	Background cells	Background cells	Background cells
KUL01-T_CATGCCTGTTATTCTC	Scissor+ cell	Background cells	Background cells
KUL01-T_CATGGCGCACCATCCT	Background cells	Background cells	Background cells
KUL01-T_CATTATCCAGTAAGCG	Background cells	Background cells	Background cells
KUL01-T_CCAATCCAGTGCCAGA	Background cells	Scissor- cell	Background cells
KUL01-T_CCACCTAAGCGTAATA	Background cells	Scissor+ cell	Scissor+ cell
KUL01-T_CCACTACAGACGACGT	Background cells	Background cells	Background cells
KUL01-T_CCACTACAGCGCCTCA	Background cells	Background cells	Background cells
KUL01-T_CCACTACGTATGAAAC	Background cells	Background cells	Background cells
KUL01-T_CCACTACTCGTCACGG	Background cells	Background cells	Background cells
KUL01-T_CCAGCGAAGAAGCCCA	Scissor+ cell	Background cells	Background cells
KUL01-T_CCAGCGAGTAGCCTCG	Background cells	Background cells	Background cells
KUL01-T_CCATGTCTCGGTCCGA	Background cells	Background cells	Background cells
KUL01-T_CCATTCGAGCTAACTC	Background cells	Scissor+ cell	Scissor+ cell
KUL01-T_CCATTCGCACCGATAT	Background cells	Background cells	Background cells
KUL01-T_CCATTCGTCACTGGGC	Background cells	Background cells	Background cells
KUL01-T_CCCAGTTAGAATAGGG	Background cells	Background cells	Background cells
KUL01-T_CCCAGTTAGCTAGTCT	Background cells	Background cells	Background cells
KUL01-T_CCCAGTTGTCCGTCAG	Background cells	Background cells	Scissor+ cell
KUL01-T_CCCATACTCTCACATT	Background cells	Background cells	Background cells
KUL01-T_CCCTCCTAGGCTAGGT	Scissor+ cell	Scissor+ cell	Background cells
KUL01-T_CCCTCCTTCTTGTTTG	Background cells	Scissor- cell	Scissor- cell
KUL01-T_CCGGGATAGTGATCGG	Background cells	Background cells	Scissor+ cell
KUL01-T_CCGGGATAGTTTCCTT	Background cells	Background cells	Background cells
KUL01-T_CCGGTAGCATGGGAAC	Scissor+ cell	Scissor+ cell	Scissor+ cell
KUL01-T_CCGGTAGTCCACGAAT	Background cells	Background cells	Background cells
KUL01-T_CCGTACTCACATCCGG	Background cells	Scissor+ cell	Background cells
KUL01-T_CCGTTCAAGAGGACGG	Scissor+ cell	Scissor+ cell	Background cells
KUL01-T_CCTAAAGGTCGACTGC	Background cells	Background cells	Background cells
KUL01-T_CCTAAAGGTTCGTGAT	Background cells	Scissor+ cell	Scissor+ cell
KUL01-T_CCTAAAGTCTTAACCT	Background cells	Background cells	Background cells
KUL01-T_CCTACACCATCGGGTC	Background cells	Background cells	Background cells
KUL01-T_CCTACCAGTCGGCTCA	Background cells	Background cells	Background cells
KUL01-T_CCTACCAGTTCAGACT	Background cells	Scissor+ cell	Background cells
KUL01-T_CCTAGCTAGTGAATTG	Scissor+ cell	Scissor+ cell	Scissor+ cell
KUL01-T_CCTAGCTAGTGTACTC	Background cells	Background cells	Background cells
KUL01-T_CCTAGCTGTATATCCG	Background cells	Background cells	Background cells
KUL01-T_CCTAGCTTCATAGCAC	Background cells	Scissor+ cell	Scissor+ cell
KUL01-T_CCTCTGAAGAGTTGGC	Background cells	Scissor+ cell	Scissor+ cell
KUL01-T_CCTTACGCAGGGTATG	Background cells	Background cells	Background cells
KUL01-T_CCTTACGCATACTACG	Background cells	Background cells	Background cells
KUL01-T_CCTTACGGTAGAAGGA	Background cells	Background cells	Scissor+ cell
KUL01-T_CCTTACGTCGGCCGAT	Background cells	Scissor+ cell	Background cells
KUL01-T_CCTTCCCTCTAACTCT	Background cells	Background cells	Background cells
KUL01-T_CCTTCGAAGGACTGGT	Background cells	Scissor+ cell	Background cells
KUL01-T_CCTTCGAGTGAGTATA	Background cells	Background cells	Background cells
KUL01-T_CCTTTCTCAGCGTCCA	Background cells	Background cells	Background cells
KUL01-T_CCTTTCTGTCCGAAGA	Scissor+ cell	Background cells	Background cells
KUL01-T_CCTTTCTGTGTGGCTC	Background cells	Background cells	Background cells
KUL01-T_CGAACATAGTCAAGCG	Background cells	Background cells	Scissor+ cell
KUL01-T_CGAACATGTGCATCTA	Background cells	Background cells	Background cells
KUL01-T_CGAATGTCAATACGCT	Scissor+ cell	Background cells	Background cells
KUL01-T_CGACTTCAGATATGCA	Background cells	Background cells	Background cells
KUL01-T_CGACTTCAGGCTAGAC	Scissor+ cell	Scissor+ cell	Background cells
KUL01-T_CGACTTCTCTATGTGG	Scissor- cell	Background cells	Background cells
KUL01-T_CGAGAAGCAGGAATCG	Background cells	Background cells	Background cells
KUL01-T_CGAGCACAGCCACGCT	Background cells	Background cells	Background cells
KUL01-T_CGAGCACTCGTTTAGG	Background cells	Background cells	Background cells
KUL01-T_CGAGCCACAGCAGTTT	Background cells	Background cells	Background cells
KUL01-T_CGAGCCACAGTATGCT	Background cells	Background cells	Background cells
KUL01-T_CGAGCCATCGACAGCC	Background cells	Background cells	Background cells
KUL01-T_CGATCGGCAATCAGAA	Background cells	Background cells	Background cells
KUL01-T_CGATCGGTCCTTGCCA	Background cells	Background cells	Background cells
KUL01-T_CGATGGCAGATCGGGT	Background cells	Background cells	Background cells
KUL01-T_CGATTGAAGCTCCCAG	Background cells	Scissor+ cell	Background cells
KUL01-T_CGATTGATCTGGCGAC	Background cells	Scissor+ cell	Scissor+ cell
KUL01-T_CGCCAAGAGTCCTCCT	Background cells	Background cells	Background cells
KUL01-T_CGCGGTATCAACTCTT	Background cells	Background cells	Background cells
KUL01-T_CGCGTTTAGCGCTTAT	Background cells	Background cells	Background cells
KUL01-T_CGCTATCTCACCCTCA	Background cells	Background cells	Background cells
KUL01-T_CGCTGGACATAGTAAG	Background cells	Background cells	Background cells
KUL01-T_CGCTGGAGTGGTCTCG	Background cells	Scissor+ cell	Scissor+ cell
KUL01-T_CGCTGGATCAGCCTAA	Background cells	Background cells	Background cells
KUL01-T_CGCTTCAGTCGAGTTT	Background cells	Scissor+ cell	Background cells
KUL01-T_CGGACACCAAGGACAC	Background cells	Background cells	Background cells
KUL01-T_CGGACACGTTATGCGT	Scissor+ cell	Background cells	Background cells
KUL01-T_CGGACACTCAGCAACT	Background cells	Background cells	Background cells
KUL01-T_CGGACGTAGTGACTCT	Background cells	Background cells	Background cells
KUL01-T_CGGACGTCAGTACACT	Background cells	Scissor+ cell	Scissor+ cell
KUL01-T_CGGACGTTCGCTTAGA	Background cells	Background cells	Background cells
KUL01-T_CGGAGCTCAATGCCAT	Background cells	Scissor+ cell	Scissor+ cell
KUL01-T_CGGAGCTGTAATCGTC	Background cells	Background cells	Background cells
KUL01-T_CGGAGCTGTTGGGACA	Scissor+ cell	Background cells	Background cells
KUL01-T_CGGAGCTTCGCCATAA	Background cells	Background cells	Background cells
KUL01-T_CGGAGTCGTAATCGTC	Background cells	Background cells	Background cells
KUL01-T_CGGCTAGTCCTCATTA	Background cells	Scissor+ cell	Background cells
KUL01-T_CGGGTCACAAGAAAGG	Background cells	Scissor+ cell	Background cells
KUL01-T_CGGTTAAAGATGTAAC	Background cells	Scissor+ cell	Background cells
KUL01-T_CGGTTAATCTGACCTC	Background cells	Background cells	Background cells
KUL01-T_CGTAGCGGTAGCGATG	Background cells	Background cells	Background cells
KUL01-T_CGTAGCGTCAGGCCCA	Scissor+ cell	Scissor+ cell	Background cells
KUL01-T_CGTAGGCGTCGACTAT	Scissor+ cell	Background cells	Background cells
KUL01-T_CGTAGGCGTCGACTGC	Background cells	Scissor+ cell	Scissor+ cell
KUL01-T_CGTAGGCTCAGTTTGG	Background cells	Background cells	Background cells
KUL01-T_CGTCACTCATCCTTGC	Background cells	Background cells	Background cells
KUL01-T_CGTCTACAGATGAGAG	Background cells	Background cells	Background cells
KUL01-T_CGTGAGCAGACCGGAT	Background cells	Background cells	Background cells
KUL01-T_CGTGTAAAGCGAAGGG	Scissor- cell	Background cells	Background cells
KUL01-T_CGTGTCTCACGGACAA	Background cells	Background cells	Background cells
KUL01-T_CGTTAGATCAAGATCC	Background cells	Scissor+ cell	Background cells
KUL01-T_CGTTCTGGTATAATGG	Background cells	Background cells	Background cells
KUL01-T_CGTTGGGAGCCGTCGT	Background cells	Background cells	Background cells
KUL01-T_CGTTGGGGTCGCTTTC	Scissor- cell	Background cells	Background cells
KUL01-T_CTAACTTAGCTCTCGG	Background cells	Background cells	Background cells
KUL01-T_CTAAGACAGTGGAGTC	Background cells	Background cells	Background cells
KUL01-T_CTAATGGAGGTGCACA	Background cells	Background cells	Background cells
KUL01-T_CTACATTCAATCTACG	Background cells	Background cells	Background cells
KUL01-T_CTACATTCAGTCACTA	Background cells	Background cells	Background cells
KUL01-T_CTACCCATCGACCAGC	Background cells	Background cells	Background cells
KUL01-T_CTACGTCCAGGATCGA	Scissor+ cell	Background cells	Background cells
KUL01-T_CTAGAGTCATACGCTA	Scissor+ cell	Scissor+ cell	Scissor+ cell
KUL01-T_CTAGAGTGTACTCAAC	Background cells	Background cells	Background cells
KUL01-T_CTAGTGAAGCTACCTA	Background cells	Background cells	Background cells
KUL01-T_CTAGTGAGTATGAATG	Background cells	Scissor+ cell	Background cells
KUL01-T_CTCACACGTAGCCTAT	Background cells	Background cells	Background cells
KUL01-T_CTCACACGTCCTGCTT	Background cells	Background cells	Background cells
KUL01-T_CTCACACGTGCACCAC	Scissor+ cell	Scissor+ cell	Background cells
KUL01-T_CTCACACGTGTATGGG	Background cells	Background cells	Background cells
KUL01-T_CTCAGAAAGTGGTAAT	Background cells	Background cells	Background cells
KUL01-T_CTCATTACATACCATG	Scissor+ cell	Scissor+ cell	Background cells
KUL01-T_CTCGAAACAGTAACGG	Scissor+ cell	Background cells	Background cells
KUL01-T_CTCGAAAGTGCAGGTA	Background cells	Background cells	Background cells
KUL01-T_CTCGAAATCAACTCTT	Background cells	Background cells	Background cells
KUL01-T_CTCGAAATCTAACTGG	Background cells	Scissor+ cell	Background cells
KUL01-T_CTCGAGGGTAGCTCCG	Background cells	Scissor+ cell	Background cells
KUL01-T_CTCGAGGGTTAAGATG	Scissor+ cell	Background cells	Scissor+ cell
KUL01-T_CTCGAGGTCATGGTCA	Background cells	Background cells	Background cells
KUL01-T_CTCGGAGAGCGATGAC	Background cells	Background cells	Background cells
KUL01-T_CTCGGAGCACTAGTAC	Background cells	Background cells	Background cells
KUL01-T_CTCGGAGTCCCGGATG	Background cells	Background cells	Background cells
KUL01-T_CTCGGGACAATCGGTT	Background cells	Background cells	Background cells
KUL01-T_CTCGGGAGTACGAAAT	Background cells	Background cells	Background cells
KUL01-T_CTCGTACCAATCCGAT	Background cells	Background cells	Scissor- cell
KUL01-T_CTCGTCAAGGCTAGGT	Background cells	Scissor+ cell	Background cells
KUL01-T_CTCTAATAGGCGATAC	Scissor+ cell	Scissor+ cell	Background cells
KUL01-T_CTCTACGCAGACAAAT	Background cells	Scissor+ cell	Scissor+ cell
KUL01-T_CTCTACGGTTCCCTTG	Background cells	Background cells	Background cells
KUL01-T_CTCTACGTCATTTGGG	Background cells	Background cells	Background cells
KUL01-T_CTGAAACGTATATCCG	Background cells	Scissor+ cell	Scissor+ cell
KUL01-T_CTGAAACTCCAGTAGT	Background cells	Background cells	Background cells
KUL01-T_CTGAAGTAGCGGCTTC	Background cells	Scissor- cell	Background cells
KUL01-T_CTGATAGCAGTACACT	Background cells	Scissor+ cell	Scissor+ cell
KUL01-T_CTGATCCCATTGAGCT	Background cells	Background cells	Background cells
KUL01-T_CTGATCCTCTTGTACT	Background cells	Background cells	Background cells
KUL01-T_CTGCCTACATCGGGTC	Background cells	Background cells	Background cells
KUL01-T_CTGCGGAAGTGGTAAT	Background cells	Background cells	Background cells
KUL01-T_CTGCGGAGTGGTCCGT	Background cells	Background cells	Background cells
KUL01-T_CTGCGGAGTTGATTGC	Background cells	Scissor+ cell	Scissor+ cell
KUL01-T_CTGCGGATCCCTTGTG	Background cells	Background cells	Scissor+ cell
KUL01-T_CTGTTTAAGCGCCTCA	Background cells	Scissor+ cell	Background cells
KUL01-T_CTGTTTAAGTGGCACA	Background cells	Background cells	Background cells
KUL01-T_CTGTTTACAGGACGTA	Background cells	Background cells	Background cells
KUL01-T_CTTAACTCAGCGTAAG	Scissor- cell	Background cells	Background cells
KUL01-T_CTTACCGCAAGCGATG	Scissor+ cell	Scissor+ cell	Scissor+ cell
KUL01-T_CTTACCGTCAACGGCC	Background cells	Background cells	Background cells
KUL01-T_CTTACCGTCCCGACTT	Scissor+ cell	Background cells	Background cells
KUL01-T_CTTACCGTCTACCTGC	Background cells	Background cells	Background cells
KUL01-T_CTTAGGAAGAGTAAGG	Background cells	Background cells	Background cells
KUL01-T_CTTCTCTAGTGTACCT	Background cells	Background cells	Background cells
KUL01-T_CTTCTCTGTGCCTGGT	Scissor+ cell	Background cells	Background cells
KUL01-T_CTTCTCTGTGTAAGTA	Background cells	Background cells	Background cells
KUL01-T_CTTCTCTTCATCGATG	Scissor+ cell	Background cells	Background cells
KUL01-T_CTTCTCTTCCGTACAA	Background cells	Scissor+ cell	Background cells
KUL01-T_CTTGGCTAGACTGGGT	Background cells	Background cells	Background cells
KUL01-T_CTTTGCGCACGAAAGC	Background cells	Background cells	Background cells
KUL01-T_CTTTGCGGTCTTGATG	Background cells	Background cells	Background cells
KUL01-T_GAAACTCAGGGATGGG	Background cells	Scissor+ cell	Scissor+ cell
KUL01-T_GAAACTCCACCAGGCT	Background cells	Scissor+ cell	Scissor+ cell
KUL01-T_GAAATGAAGGTACTCT	Background cells	Background cells	Background cells
KUL01-T_GAACATCGTCCCGACA	Scissor+ cell	Background cells	Scissor+ cell
KUL01-T_GAACCTAAGTAAGTAC	Background cells	Background cells	Background cells
KUL01-T_GAACGGACAGCGTAAG	Background cells	Background cells	Background cells
KUL01-T_GAACGGATCTGATTCT	Background cells	Background cells	Background cells
KUL01-T_GAAGCAGAGAGTAAGG	Background cells	Background cells	Background cells
KUL01-T_GAATAAGCAGTAGAGC	Background cells	Background cells	Scissor+ cell
KUL01-T_GAATAAGGTGAGGCTA	Background cells	Scissor+ cell	Background cells
KUL01-T_GAATGAAAGGTGCACA	Background cells	Background cells	Background cells
KUL01-T_GAATGAACATGTCGAT	Background cells	Scissor+ cell	Scissor+ cell
KUL01-T_GACACGCAGATGCCTT	Background cells	Background cells	Background cells
KUL01-T_GACACGCAGTTAACGA	Background cells	Background cells	Background cells
KUL01-T_GACACGCTCGATCCCT	Background cells	Background cells	Background cells
KUL01-T_GACAGAGAGCTGATAA	Background cells	Background cells	Background cells
KUL01-T_GACAGAGCAGGGTATG	Background cells	Background cells	Background cells
KUL01-T_GACAGAGGTAGTAGTA	Scissor+ cell	Scissor+ cell	Scissor+ cell
KUL01-T_GACAGAGTCACGCGGT	Background cells	Background cells	Background cells
KUL01-T_GACCTGGAGGCAATTA	Scissor+ cell	Scissor+ cell	Scissor+ cell
KUL01-T_GACGCGTAGAGGTTGC	Background cells	Background cells	Background cells
KUL01-T_GACGCGTCACTACAGT	Background cells	Background cells	Background cells
KUL01-T_GACGCGTGTGTCGCTG	Background cells	Background cells	Background cells
KUL01-T_GACGCGTTCGCGATCG	Background cells	Background cells	Background cells
KUL01-T_GACGTGCCATCGATGT	Scissor+ cell	Background cells	Background cells
KUL01-T_GACGTTATCCTGCCAT	Background cells	Background cells	Background cells
KUL01-T_GACTACACATCCAACA	Background cells	Background cells	Background cells
KUL01-T_GACTACAGTACATGTC	Background cells	Background cells	Background cells
KUL01-T_GACTGCGGTCGAAAGC	Background cells	Background cells	Background cells
KUL01-T_GACTGCGTCTTATCTG	Background cells	Background cells	Background cells
KUL01-T_GAGCAGACAGACACTT	Background cells	Background cells	Background cells
KUL01-T_GAGCAGATCTGTTGAG	Scissor+ cell	Scissor+ cell	Background cells
KUL01-T_GAGGTGAGTACATGTC	Scissor+ cell	Background cells	Background cells
KUL01-T_GAGTCCGAGGGTGTTG	Background cells	Background cells	Background cells
KUL01-T_GAGTCCGGTGAAATCA	Background cells	Scissor+ cell	Scissor+ cell
KUL01-T_GAGTCCGGTTGCGTTA	Background cells	Background cells	Background cells
KUL01-T_GATCGATGTCAGAGGT	Background cells	Background cells	Background cells
KUL01-T_GATCGCGAGTGGAGAA	Scissor+ cell	Background cells	Background cells
KUL01-T_GATCGCGTCTCTAGGA	Background cells	Background cells	Background cells
KUL01-T_GATCGTAAGGTGATTA	Background cells	Background cells	Background cells
KUL01-T_GATCGTATCCAACCAA	Background cells	Background cells	Background cells
KUL01-T_GATCTAGAGCGTCTAT	Background cells	Background cells	Background cells
KUL01-T_GATGAGGGTAGCTAAA	Background cells	Scissor+ cell	Scissor+ cell
KUL01-T_GATGAGGTCAGTGTTG	Background cells	Background cells	Background cells
KUL01-T_GATGCTAAGATGCCAG	Scissor- cell	Background cells	Background cells
KUL01-T_GATGCTACAAGCTGGA	Scissor+ cell	Background cells	Scissor+ cell
KUL01-T_GATTCAGAGTGTCTCA	Background cells	Scissor+ cell	Scissor+ cell
KUL01-T_GCAATCACAGCATGAG	Background cells	Background cells	Background cells
KUL01-T_GCAATCAGTACTTGAC	Scissor+ cell	Background cells	Background cells
KUL01-T_GCAATCATCCAAGTAC	Background cells	Background cells	Background cells
KUL01-T_GCACATACAAACAACA	Background cells	Background cells	Background cells
KUL01-T_GCACATAGTAGCCTAT	Background cells	Background cells	Background cells
KUL01-T_GCACATAGTCTTGCGG	Background cells	Background cells	Background cells
KUL01-T_GCACATATCGAACTGT	Background cells	Background cells	Scissor- cell
KUL01-T_GCACTCTAGTGCCATT	Background cells	Scissor+ cell	Scissor+ cell
KUL01-T_GCAGCCAGTAGAGTGC	Background cells	Background cells	Background cells
KUL01-T_GCATACACAGGTGGAT	Background cells	Background cells	Scissor+ cell
KUL01-T_GCATGATAGATGTAAC	Background cells	Background cells	Background cells
KUL01-T_GCATGCGAGCTGAACG	Scissor+ cell	Background cells	Scissor+ cell
KUL01-T_GCATGCGGTTTCGCTC	Background cells	Background cells	Background cells
KUL01-T_GCATGTAGTCGAACAG	Scissor+ cell	Background cells	Background cells
KUL01-T_GCATGTAGTGTCAATC	Background cells	Background cells	Background cells
KUL01-T_GCCAAATAGCAAATCA	Scissor+ cell	Background cells	Background cells
KUL01-T_GCCAAATAGCTGAACG	Scissor+ cell	Background cells	Background cells
KUL01-T_GCCAAATCACTAGTAC	Background cells	Background cells	Background cells
KUL01-T_GCGACCAGTAAGAGGA	Background cells	Background cells	Background cells
KUL01-T_GCGAGAACATCGGACC	Background cells	Scissor+ cell	Scissor+ cell
KUL01-T_GCGCAACAGTAGATGT	Background cells	Background cells	Background cells
KUL01-T_GCGCAACTCGGCATCG	Background cells	Scissor+ cell	Scissor+ cell
KUL01-T_GCGCCAAAGTTACCCA	Background cells	Background cells	Background cells
KUL01-T_GCGCCAACAGAGCCAA	Scissor- cell	Background cells	Background cells
KUL01-T_GCGCGATAGAGCTGGT	Background cells	Background cells	Scissor- cell
KUL01-T_GCGCGATTCGAATGGG	Background cells	Background cells	Background cells
KUL01-T_GCGGGTTAGCTGAACG	Background cells	Background cells	Scissor+ cell
KUL01-T_GCGGGTTTCAGCGATT	Background cells	Background cells	Background cells
KUL01-T_GCTCCTAAGTGAACAT	Background cells	Background cells	Background cells
KUL01-T_GCTCCTAGTTTCCACC	Background cells	Background cells	Background cells
KUL01-T_GCTCTGTGTCATTAGC	Background cells	Scissor- cell	Background cells
KUL01-T_GCTCTGTGTGCACTTA	Background cells	Background cells	Scissor+ cell
KUL01-T_GCTGCAGCAGGAATGC	Background cells	Scissor+ cell	Background cells
KUL01-T_GCTGCAGGTCGACTAT	Background cells	Scissor- cell	Scissor- cell
KUL01-T_GCTGCAGGTCTTTCAT	Background cells	Background cells	Background cells
KUL01-T_GCTGCAGGTTATGCGT	Background cells	Background cells	Background cells
KUL01-T_GCTGCGACACTGAAGG	Scissor- cell	Background cells	Scissor- cell
KUL01-T_GCTGCGAGTCTCGTTC	Scissor+ cell	Scissor+ cell	Scissor+ cell
KUL01-T_GCTGCGAGTGAAGGCT	Background cells	Background cells	Scissor+ cell
KUL01-T_GCTGCGATCGCACTCT	Background cells	Background cells	Scissor+ cell
KUL01-T_GCTGCTTCAGCATGAG	Background cells	Scissor+ cell	Background cells
KUL01-T_GCTGCTTTCTTCCTTC	Background cells	Background cells	Background cells
KUL01-T_GCTTCCAAGTATCTCG	Background cells	Background cells	Background cells
KUL01-T_GCTTCCATCCACGTTC	Scissor+ cell	Background cells	Background cells
KUL01-T_GCTTGAAAGTGAAGAG	Background cells	Background cells	Background cells
KUL01-T_GCTTGAACACCACCAG	Background cells	Background cells	Background cells
KUL01-T_GCTTGAACAGATCTGT	Background cells	Background cells	Background cells
KUL01-T_GCTTGAAGTAGCGCAA	Background cells	Background cells	Background cells
KUL01-T_GGAACTTCATAAAGGT	Background cells	Background cells	Background cells
KUL01-T_GGAACTTTCTGTCAAG	Scissor+ cell	Scissor+ cell	Background cells
KUL01-T_GGAATAACAGCGATCC	Background cells	Background cells	Scissor+ cell
KUL01-T_GGAATAAGTATTAGCC	Background cells	Scissor- cell	Background cells
KUL01-T_GGAATAATCTTGCCGT	Scissor+ cell	Background cells	Background cells
KUL01-T_GGACAGACAAAGGAAG	Background cells	Background cells	Background cells
KUL01-T_GGACAGATCGGGAGTA	Background cells	Scissor- cell	Background cells
KUL01-T_GGACATTAGTGTCTCA	Background cells	Background cells	Background cells
KUL01-T_GGACGTCCACGGCCAT	Background cells	Background cells	Background cells
KUL01-T_GGACGTCCAGTCACTA	Background cells	Background cells	Background cells
KUL01-T_GGAGCAAAGATCGGGT	Scissor+ cell	Background cells	Background cells
KUL01-T_GGAGCAATCGTGTAGT	Scissor- cell	Background cells	Scissor- cell
KUL01-T_GGATGTTAGATGTGTA	Background cells	Background cells	Background cells
KUL01-T_GGATGTTTCCTTCAAT	Background cells	Background cells	Scissor+ cell
KUL01-T_GGATTACGTTGATTGC	Background cells	Background cells	Background cells
KUL01-T_GGCAATTGTGACAAAT	Background cells	Background cells	Background cells
KUL01-T_GGCAATTTCTAACTTC	Background cells	Background cells	Background cells
KUL01-T_GGCGACTAGGGCACTA	Background cells	Scissor+ cell	Scissor+ cell
KUL01-T_GGCGTGTCAGACGCAA	Background cells	Background cells	Background cells
KUL01-T_GGCTCGATCCTCAATT	Background cells	Background cells	Background cells
KUL01-T_GGCTGGTCACCAGCAC	Background cells	Background cells	Background cells
KUL01-T_GGCTGGTCACGTCTCT	Background cells	Scissor+ cell	Scissor+ cell
KUL01-T_GGGAATGAGTCCAGGA	Background cells	Background cells	Scissor+ cell
KUL01-T_GGGAATGGTGTCAATC	Scissor+ cell	Scissor+ cell	Background cells
KUL01-T_GGGACCTGTGTAATGA	Scissor+ cell	Background cells	Background cells
KUL01-T_GGGAGATTCGTGTAGT	Background cells	Background cells	Scissor+ cell
KUL01-T_GGGATGAAGCAGGCTA	Background cells	Background cells	Background cells
KUL01-T_GGGATGACAGACGCTC	Background cells	Scissor- cell	Scissor- cell
KUL01-T_GGGATGATCCGCGCAA	Background cells	Background cells	Background cells
KUL01-T_GGGCACTAGGTGTTAA	Background cells	Background cells	Background cells
KUL01-T_GGGCACTAGGTTCCTA	Background cells	Scissor+ cell	Background cells
KUL01-T_GGGCACTAGTTCCACA	Background cells	Scissor+ cell	Scissor+ cell
KUL01-T_GGGCATCGTTAGGGTG	Background cells	Scissor+ cell	Scissor+ cell
KUL01-T_GGGTCTGGTTTGCATG	Background cells	Background cells	Background cells
KUL01-T_GGGTCTGTCTTGAGGT	Background cells	Background cells	Background cells
KUL01-T_GGGTCTGTCTTTAGGG	Scissor+ cell	Background cells	Background cells
KUL01-T_GGGTTGCGTTATTCTC	Background cells	Background cells	Scissor+ cell
KUL01-T_GGTATTGAGACTTGAA	Scissor+ cell	Background cells	Background cells
KUL01-T_GGTATTGGTATTAGCC	Background cells	Background cells	Background cells
KUL01-T_GGTGAAGGTCGCGAAA	Background cells	Background cells	Background cells
KUL01-T_GGTGCGTAGACTAGGC	Background cells	Background cells	Background cells
KUL01-T_GGTGCGTAGAGAGCTC	Background cells	Background cells	Background cells
KUL01-T_GGTGCGTAGGTGGGTT	Background cells	Scissor+ cell	Scissor+ cell
KUL01-T_GGTGTTAAGATGTGGC	Background cells	Background cells	Background cells
KUL01-T_GTAACTGGTAACGCGA	Background cells	Background cells	Background cells
KUL01-T_GTACGTAAGGTGATTA	Background cells	Background cells	Background cells
KUL01-T_GTACGTACAGCTGTGC	Background cells	Background cells	Background cells
KUL01-T_GTACTCCAGCGAGAAA	Background cells	Background cells	Scissor+ cell
KUL01-T_GTACTTTTCTCGGACG	Background cells	Scissor+ cell	Scissor+ cell
KUL01-T_GTAGGCCAGGTGATTA	Background cells	Background cells	Background cells
KUL01-T_GTATTCTTCATCGCTC	Background cells	Background cells	Background cells
KUL01-T_GTCAAGTGTATTAGCC	Background cells	Scissor+ cell	Scissor+ cell
KUL01-T_GTCAAGTGTTATGCGT	Background cells	Background cells	Background cells
KUL01-T_GTCAAGTTCACGCATA	Background cells	Background cells	Background cells
KUL01-T_GTCACAAAGAGAGCTC	Background cells	Background cells	Background cells
KUL01-T_GTCACGGAGGAGCGAG	Background cells	Background cells	Background cells
KUL01-T_GTCACGGGTAAACCTC	Background cells	Background cells	Background cells
KUL01-T_GTCACGGGTAGCTAAA	Background cells	Background cells	Background cells
KUL01-T_GTCATTTGTTGATTGC	Background cells	Background cells	Scissor+ cell
KUL01-T_GTCCTCAAGGCTCATT	Background cells	Background cells	Background cells
KUL01-T_GTCCTCAAGTACGTAA	Background cells	Background cells	Background cells
KUL01-T_GTCCTCAGTATAGGGC	Scissor+ cell	Background cells	Background cells
KUL01-T_GTCCTCATCATAAAGG	Scissor+ cell	Background cells	Background cells
KUL01-T_GTCCTCATCGCAAGCC	Background cells	Background cells	Background cells
KUL01-T_GTCGGGTCAAACTGCT	Background cells	Background cells	Background cells
KUL01-T_GTCGGGTTCGTTACAG	Background cells	Background cells	Background cells
KUL01-T_GTCGTAACAGGTGGAT	Background cells	Background cells	Background cells
KUL01-T_GTCGTAAGTGTTGGGA	Background cells	Background cells	Background cells
KUL01-T_GTGAAGGAGTATGACA	Background cells	Background cells	Background cells
KUL01-T_GTGAAGGCAGTCAGAG	Background cells	Scissor+ cell	Scissor+ cell
KUL01-T_GTGAAGGTCCGCGTTT	Scissor+ cell	Background cells	Background cells
KUL01-T_GTGCAGCCACGAGGTA	Background cells	Background cells	Background cells
KUL01-T_GTGCATAAGAGACTAT	Background cells	Background cells	Background cells
KUL01-T_GTGCGGTAGCGTAGTG	Background cells	Background cells	Background cells
KUL01-T_GTGTGCGAGGATCGCA	Scissor+ cell	Scissor+ cell	Background cells
KUL01-T_GTGTGCGGTCTCATCC	Background cells	Background cells	Background cells
KUL01-T_GTGTGCGGTTGATTGC	Background cells	Background cells	Background cells
KUL01-T_GTGTGCGGTTGCGTTA	Background cells	Background cells	Background cells
KUL01-T_GTGTTAGGTCAAAGAT	Background cells	Scissor+ cell	Background cells
KUL01-T_GTTAAGCTCGGCATCG	Scissor+ cell	Background cells	Background cells
KUL01-T_GTTACAGTCGTCACGG	Background cells	Background cells	Background cells
KUL01-T_GTTACAGTCTTCATGT	Background cells	Scissor+ cell	Scissor+ cell
KUL01-T_GTTCTCGCAAGCGCTC	Background cells	Scissor+ cell	Background cells
KUL01-T_TAAACCGCATGAACCT	Background cells	Scissor+ cell	Background cells
KUL01-T_TAAACCGGTCTACCTC	Background cells	Background cells	Background cells
KUL01-T_TAAACCGGTTGCGTTA	Background cells	Background cells	Scissor- cell
KUL01-T_TAAGAGAAGGTGATTA	Scissor+ cell	Scissor+ cell	Scissor+ cell
KUL01-T_TAAGAGAGTAAATGAC	Scissor+ cell	Background cells	Background cells
KUL01-T_TAAGCGTAGCGATATA	Background cells	Scissor+ cell	Background cells
KUL01-T_TAAGCGTCAGTGAGTG	Background cells	Background cells	Background cells
KUL01-T_TAAGCGTGTTTGACTG	Background cells	Scissor+ cell	Scissor+ cell
KUL01-T_TAAGTGCCATTAACCG	Background cells	Background cells	Background cells
KUL01-T_TAAGTGCTCTCGATGA	Background cells	Scissor+ cell	Background cells
KUL01-T_TACAGTGCAAGTTCTG	Background cells	Background cells	Background cells
KUL01-T_TACCTATTCATCACCC	Scissor+ cell	Background cells	Background cells
KUL01-T_TACCTTAAGATCGGGT	Background cells	Scissor+ cell	Scissor+ cell
KUL01-T_TACCTTACAGACAAGC	Background cells	Background cells	Background cells
KUL01-T_TACCTTATCCATGAGT	Background cells	Background cells	Background cells
KUL01-T_TACCTTATCTTTAGTC	Background cells	Background cells	Background cells
KUL01-T_TACGGATCAACTGCTA	Background cells	Background cells	Background cells
KUL01-T_TACGGATCAAGACGTG	Scissor+ cell	Background cells	Background cells
KUL01-T_TACGGATGTACAGCAG	Background cells	Background cells	Background cells
KUL01-T_TACGGGCCACGGTGTC	Scissor- cell	Background cells	Scissor- cell
KUL01-T_TACGGTAAGAAACGAG	Background cells	Background cells	Background cells
KUL01-T_TACTTACCAACGATCT	Background cells	Background cells	Background cells
KUL01-T_TAGACCATCGCACTCT	Background cells	Scissor+ cell	Background cells
KUL01-T_TAGCCGGGTAAATACG	Background cells	Background cells	Background cells
KUL01-T_TAGCCGGGTCGCGAAA	Scissor+ cell	Background cells	Background cells
KUL01-T_TAGGCATAGACTACAA	Background cells	Background cells	Background cells
KUL01-T_TAGGCATGTCGCTTTC	Background cells	Background cells	Background cells
KUL01-T_TAGTGGTCAAGGACAC	Background cells	Background cells	Background cells
KUL01-T_TAGTTGGAGCCTCGTG	Background cells	Background cells	Background cells
KUL01-T_TAGTTGGTCAGTTGAC	Background cells	Scissor+ cell	Background cells
KUL01-T_TATCAGGAGGCAAAGA	Background cells	Background cells	Background cells
KUL01-T_TATCAGGTCACGCATA	Background cells	Background cells	Scissor+ cell
KUL01-T_TATGCCCGTGCACGAA	Scissor+ cell	Background cells	Scissor+ cell
KUL01-T_TATTACCAGGCATGTG	Background cells	Background cells	Background cells
KUL01-T_TATTACCCAGGAATGC	Scissor+ cell	Scissor+ cell	Scissor+ cell
KUL01-T_TCAACGAGTGACTACT	Background cells	Background cells	Background cells
KUL01-T_TCAATCTGTTAAAGAC	Background cells	Background cells	Background cells
KUL01-T_TCAATCTGTTTCGCTC	Background cells	Background cells	Scissor+ cell
KUL01-T_TCACGAAAGCAGATCG	Background cells	Scissor+ cell	Background cells
KUL01-T_TCAGCAACAGCCAGAA	Background cells	Background cells	Background cells
KUL01-T_TCAGCTCAGACCTTTG	Background cells	Scissor+ cell	Background cells
KUL01-T_TCAGCTCAGCTGAACG	Background cells	Background cells	Background cells
KUL01-T_TCAGCTCGTATCTGCA	Background cells	Scissor+ cell	Background cells
KUL01-T_TCAGCTCTCTAGAGTC	Background cells	Background cells	Background cells
KUL01-T_TCAGGATCAGCATACT	Scissor+ cell	Background cells	Background cells
KUL01-T_TCAGGTACATAAAGGT	Background cells	Background cells	Background cells
KUL01-T_TCAGGTATCAAGATCC	Scissor- cell	Background cells	Scissor- cell
KUL01-T_TCATTACCAGCCTTTC	Scissor+ cell	Scissor+ cell	Background cells
KUL01-T_TCATTACTCTGGAGCC	Background cells	Background cells	Background cells
KUL01-T_TCATTTGCAGGATTGG	Background cells	Background cells	Background cells
KUL01-T_TCCACACAGTACACCT	Background cells	Background cells	Background cells
KUL01-T_TCCACACGTAGGGTAC	Background cells	Background cells	Background cells
KUL01-T_TCCCGATTCTGCCCTA	Scissor+ cell	Background cells	Background cells
KUL01-T_TCGAGGCAGGCGATAC	Background cells	Background cells	Background cells
KUL01-T_TCGCGAGAGTAGATGT	Background cells	Background cells	Background cells
KUL01-T_TCGCGAGTCACTCCTG	Background cells	Background cells	Background cells
KUL01-T_TCGCGTTAGAACAATC	Scissor- cell	Scissor- cell	Scissor- cell
KUL01-T_TCGCGTTAGTGGACGT	Background cells	Background cells	Background cells
KUL01-T_TCGGTAACAGTCACTA	Background cells	Background cells	Background cells
KUL01-T_TCGTACCCACCACGTG	Background cells	Background cells	Background cells
KUL01-T_TCGTAGAAGCTCAACT	Background cells	Background cells	Scissor- cell
KUL01-T_TCGTAGACACCAGTTA	Background cells	Background cells	Background cells
KUL01-T_TCTCATACAATCTGCA	Background cells	Background cells	Background cells
KUL01-T_TCTCATAGTCATCCCT	Background cells	Background cells	Background cells
KUL01-T_TCTCATATCTGGCGAC	Background cells	Background cells	Background cells
KUL01-T_TCTCTAAAGACAAGCC	Background cells	Background cells	Scissor+ cell
KUL01-T_TCTCTAAAGATGGGTC	Background cells	Background cells	Background cells
KUL01-T_TCTCTAATCTTGACGA	Background cells	Background cells	Background cells
KUL01-T_TCTGAGATCAAAGTAG	Scissor+ cell	Background cells	Background cells
KUL01-T_TCTTTCCGTCGAACAG	Background cells	Background cells	Background cells
KUL01-T_TGACAACCAGCTGTTA	Scissor+ cell	Background cells	Background cells
KUL01-T_TGACTAGTCGACCAGC	Background cells	Background cells	Background cells
KUL01-T_TGACTTTGTTCCATGA	Background cells	Background cells	Background cells
KUL01-T_TGACTTTTCGCCCTTA	Background cells	Background cells	Background cells
KUL01-T_TGAGAGGAGGACGAAA	Scissor+ cell	Background cells	Background cells
KUL01-T_TGAGAGGCAAGACGTG	Background cells	Background cells	Background cells
KUL01-T_TGAGCATAGATACACA	Background cells	Background cells	Background cells
KUL01-T_TGAGCATAGTGACATA	Scissor+ cell	Background cells	Background cells
KUL01-T_TGAGCATCATCATCCC	Background cells	Scissor+ cell	Scissor+ cell
KUL01-T_TGAGCCGCATTGGGCC	Scissor+ cell	Scissor+ cell	Background cells
KUL01-T_TGAGCCGGTACTTCTT	Background cells	Background cells	Background cells
KUL01-T_TGAGGGAAGTACTTGC	Background cells	Scissor- cell	Background cells
KUL01-T_TGAGGGATCACCGTAA	Background cells	Scissor+ cell	Background cells
KUL01-T_TGATTTCAGGGATCTG	Background cells	Scissor+ cell	Background cells
KUL01-T_TGATTTCGTTCGTTGA	Background cells	Background cells	Background cells
KUL01-T_TGCACCTAGCCCGAAA	Background cells	Scissor+ cell	Background cells
KUL01-T_TGCCCATTCCGCATAA	Background cells	Background cells	Background cells
KUL01-T_TGCCCATTCCTTTACA	Background cells	Background cells	Background cells
KUL01-T_TGCGCAGAGTAGGTGC	Scissor+ cell	Background cells	Background cells
KUL01-T_TGCGCAGTCATAACCG	Background cells	Background cells	Background cells
KUL01-T_TGCGCAGTCGGTCCGA	Background cells	Background cells	Scissor+ cell
KUL01-T_TGCGGGTGTCCGAGTC	Background cells	Background cells	Background cells
KUL01-T_TGCGTGGTCGGTTAAC	Scissor+ cell	Background cells	Background cells
KUL01-T_TGCTACCAGCCAGTAG	Background cells	Background cells	Background cells
KUL01-T_TGCTACCGTGTCTGAT	Background cells	Background cells	Background cells
KUL01-T_TGCTACCTCCATGAGT	Background cells	Background cells	Scissor- cell
KUL01-T_TGCTGCTAGGTGATAT	Background cells	Scissor+ cell	Scissor+ cell
KUL01-T_TGCTGCTGTGAAGGCT	Background cells	Background cells	Scissor+ cell
KUL01-T_TGCTGCTGTGTTTGTG	Background cells	Background cells	Background cells
KUL01-T_TGGACGCGTGACGGTA	Background cells	Scissor+ cell	Background cells
KUL01-T_TGGACGCGTTACCAGT	Scissor+ cell	Scissor+ cell	Scissor+ cell
KUL01-T_TGGCCAGGTGCGCTTG	Scissor- cell	Background cells	Background cells
KUL01-T_TGGCTGGCACATCCGG	Background cells	Background cells	Background cells
KUL01-T_TGGCTGGGTTACGGAG	Background cells	Background cells	Background cells
KUL01-T_TGGGAAGCAAGAAGAG	Background cells	Background cells	Background cells
KUL01-T_TGGGAAGGTCCAAGTT	Background cells	Background cells	Background cells
KUL01-T_TGGGCGTAGAGTCGGT	Background cells	Background cells	Background cells
KUL01-T_TGGGCGTCACGGCCAT	Scissor+ cell	Scissor+ cell	Background cells
KUL01-T_TGGGCGTTCTTTCCTC	Background cells	Background cells	Background cells
KUL01-T_TGGTTAGGTTCATGGT	Scissor- cell	Scissor- cell	Background cells
KUL01-T_TGGTTCCGTACTCGCG	Scissor+ cell	Scissor+ cell	Scissor+ cell
KUL01-T_TGTCCCACAAGTAGTA	Background cells	Background cells	Background cells
KUL01-T_TGTCCCAGTGGTACAG	Background cells	Scissor+ cell	Background cells
KUL01-T_TGTCCCATCCGTCATC	Background cells	Background cells	Background cells
KUL01-T_TGTGTTTGTATCTGCA	Scissor+ cell	Background cells	Scissor+ cell
KUL01-T_TGTTCCGAGATCCCAT	Background cells	Background cells	Background cells
KUL01-T_TGTTCCGCAGACAGGT	Background cells	Background cells	Background cells
KUL01-T_TGTTCCGGTTACGGAG	Background cells	Scissor+ cell	Scissor+ cell
KUL01-T_TTAACTCCAGGTCCAC	Background cells	Background cells	Background cells
KUL01-T_TTAGTTCAGTGCCATT	Background cells	Background cells	Background cells
KUL01-T_TTCGAAGAGTGAAGTT	Scissor+ cell	Scissor+ cell	Scissor+ cell
KUL01-T_TTCGAAGGTCCAAGTT	Background cells	Background cells	Background cells
KUL01-T_TTCGAAGTCTTCGGTC	Background cells	Background cells	Background cells
KUL01-T_TTCTCCTAGCACCGCT	Background cells	Background cells	Background cells
KUL01-T_TTCTCCTCATTGCGGC	Background cells	Scissor- cell	Background cells
KUL01-T_TTGAACGGTCGACTGC	Background cells	Background cells	Background cells
KUL01-T_TTGACTTAGATATACG	Background cells	Background cells	Background cells
KUL01-T_TTGACTTTCAACACTG	Background cells	Background cells	Background cells
KUL01-T_TTGCGTCTCTTGTTTG	Background cells	Background cells	Background cells
KUL01-T_TTGGCAATCACGACTA	Background cells	Background cells	Background cells
KUL01-T_TTGGCAATCATGTAGC	Background cells	Background cells	Background cells
KUL01-T_TTGTAGGAGAGTAATC	Background cells	Background cells	Background cells
KUL01-T_TTGTAGGAGCGTCTAT	Background cells	Scissor+ cell	Background cells
KUL01-T_TTGTAGGCAGGACCCT	Background cells	Background cells	Background cells
KUL01-T_TTTACTGCACCAGATT	Background cells	Background cells	Background cells
KUL01-T_TTTACTGTCTCGTATT	Scissor+ cell	Background cells	Background cells
KUL01-T_TTTATGCCAGCGTAAG	Background cells	Scissor+ cell	Background cells
KUL01-T_TTTATGCTCCACTCCA	Background cells	Background cells	Background cells
KUL01-T_TTTCCTCAGAGAGCTC	Background cells	Scissor+ cell	Background cells
KUL01-T_TTTCCTCAGCGTTGCC	Background cells	Background cells	Background cells
KUL01-T_TTTCCTCCATCAGTCA	Background cells	Background cells	Scissor+ cell
KUL01-T_TTTCCTCTCACCGTAA	Background cells	Background cells	Background cells
KUL01-T_TTTCCTCTCAGTGCAT	Background cells	Background cells	Background cells
KUL01-T_TTTGCGCGTGTGGTTT	Background cells	Background cells	Background cells
KUL01-T_TTTGGTTAGTTGCAGG	Background cells	Background cells	Background cells
KUL01-T_TTTGTCAAGGAGTAGA	Background cells	Background cells	Background cells
KUL01-T_TTTGTCATCCGAAGAG	Background cells	Background cells	Background cells
KUL01-B_AAACGGGGTAACGACG	Background cells	Background cells	Background cells
KUL01-B_AAACGGGGTCCGAATT	Background cells	Background cells	Background cells
KUL01-B_AAACGGGGTTCAACCA	Scissor+ cell	Background cells	Background cells
KUL01-B_AAAGATGGTCGCCATG	Background cells	Background cells	Background cells
KUL01-B_AAAGTAGAGACTAGAT	Scissor+ cell	Scissor+ cell	Scissor+ cell
KUL01-B_AAAGTAGAGCGCTTAT	Background cells	Background cells	Scissor+ cell
KUL01-B_AAAGTAGGTCTCACCT	Background cells	Scissor+ cell	Scissor+ cell
KUL01-B_AAATGCCTCGCCAGCA	Background cells	Background cells	Background cells
KUL01-B_AACACGTCAATGACCT	Background cells	Background cells	Background cells
KUL01-B_AACACGTCACGAAAGC	Background cells	Background cells	Background cells
KUL01-B_AACACGTGTACCGGCT	Background cells	Background cells	Background cells
KUL01-B_AACACGTGTTGCCTCT	Background cells	Scissor+ cell	Background cells
KUL01-B_AACACGTTCAGGCAAG	Background cells	Background cells	Background cells
KUL01-B_AACCATGAGAGCTGGT	Background cells	Background cells	Background cells
KUL01-B_AACCATGCACCGGAAA	Background cells	Background cells	Background cells
KUL01-B_AACCATGCATCACCCT	Background cells	Scissor+ cell	Scissor+ cell
KUL01-B_AACCATGGTCAGCTAT	Background cells	Scissor+ cell	Background cells
KUL01-B_AACCATGTCAAGAAGT	Background cells	Background cells	Background cells
KUL01-B_AACCGCGGTCCAACTA	Background cells	Background cells	Background cells
KUL01-B_AACTCAGAGGAATCGC	Background cells	Background cells	Background cells
KUL01-B_AACTCAGGTACGCTGC	Background cells	Background cells	Background cells
KUL01-B_AACTCCCGTCCTCCAT	Background cells	Background cells	Background cells
KUL01-B_AACTCCCTCACCTCGT	Scissor+ cell	Background cells	Background cells
KUL01-B_AACTCTTCAGCTCCGA	Background cells	Background cells	Background cells
KUL01-B_AACTCTTGTCTAAAGA	Background cells	Background cells	Background cells
KUL01-B_AACTCTTGTCTGATCA	Background cells	Background cells	Background cells
KUL01-B_AACTCTTTCCAAACTG	Background cells	Background cells	Background cells
KUL01-B_AACTGGTAGAATTGTG	Background cells	Scissor+ cell	Scissor+ cell
KUL01-B_AACTGGTTCTAAGCCA	Background cells	Background cells	Background cells
KUL01-B_AACTTTCTCGAATGGG	Background cells	Background cells	Background cells
KUL01-B_AAGACCTCAGCCTATA	Scissor+ cell	Background cells	Scissor+ cell
KUL01-B_AAGCCGCAGCTTTGGT	Background cells	Background cells	Background cells
KUL01-B_AAGCCGCCATAACCTG	Background cells	Background cells	Background cells
KUL01-B_AAGCCGCGTGAAATCA	Background cells	Background cells	Background cells
KUL01-B_AAGGAGCCATCCTAGA	Scissor- cell	Background cells	Background cells
KUL01-B_AAGGCAGAGTGTACGG	Background cells	Background cells	Background cells
KUL01-B_AAGGTTCTCCCAAGTA	Background cells	Scissor+ cell	Background cells
KUL01-B_AAGTCTGAGTAGCGGT	Background cells	Background cells	Background cells
KUL01-B_AAGTCTGCACTGTGTA	Background cells	Background cells	Background cells
KUL01-B_ACACCAAAGACGCACA	Background cells	Background cells	Background cells
KUL01-B_ACACCAACACGCCAGT	Background cells	Background cells	Background cells
KUL01-B_ACACCAACAGTGACAG	Background cells	Background cells	Background cells
KUL01-B_ACACCCTAGCTGAAAT	Background cells	Background cells	Background cells
KUL01-B_ACACCCTCATTCACTT	Background cells	Background cells	Background cells
KUL01-B_ACACCCTGTGGTACAG	Background cells	Background cells	Scissor+ cell
KUL01-B_ACACCGGAGATCACGG	Background cells	Background cells	Background cells
KUL01-B_ACACTGAAGAGCAATT	Background cells	Scissor+ cell	Background cells
KUL01-B_ACAGCTAAGTATTGGA	Background cells	Scissor+ cell	Scissor+ cell
KUL01-B_ACATACGAGAGATGAG	Background cells	Background cells	Background cells
KUL01-B_ACATACGTCGTTTGCC	Background cells	Background cells	Background cells
KUL01-B_ACATGGTGTTAGTGGG	Background cells	Background cells	Scissor+ cell
KUL01-B_ACATGGTTCAGTCCCT	Background cells	Background cells	Background cells
KUL01-B_ACCAGTAAGATTACCC	Background cells	Background cells	Background cells
KUL01-B_ACCAGTATCGCTGATA	Background cells	Background cells	Background cells
KUL01-B_ACCCACTAGGACTGGT	Background cells	Background cells	Background cells
KUL01-B_ACCGTAAAGGGTATCG	Background cells	Background cells	Background cells
KUL01-B_ACCGTAAAGTGGTCCC	Background cells	Background cells	Background cells
KUL01-B_ACCGTAAGTATAATGG	Background cells	Background cells	Background cells
KUL01-B_ACCTTTAAGTGTGAAT	Background cells	Background cells	Background cells
KUL01-B_ACCTTTAGTTAAGAAC	Background cells	Background cells	Background cells
KUL01-B_ACGAGCCGTCTCTCGT	Scissor- cell	Background cells	Scissor- cell
KUL01-B_ACGAGCCGTTTGGGCC	Background cells	Background cells	Background cells
KUL01-B_ACGAGCCTCGGTCTAA	Background cells	Background cells	Background cells
KUL01-B_ACGAGGACAGATCCAT	Background cells	Background cells	Background cells
KUL01-B_ACGATACCAAGTTGTC	Background cells	Background cells	Background cells
KUL01-B_ACGATACGTAAACGCG	Background cells	Background cells	Background cells
KUL01-B_ACGATACGTGTTTGGT	Background cells	Background cells	Background cells
KUL01-B_ACGATACGTTGATTCG	Background cells	Background cells	Background cells
KUL01-B_ACGATACGTTTGTGTG	Background cells	Background cells	Background cells
KUL01-B_ACGATACTCTTTAGTC	Background cells	Background cells	Background cells
KUL01-B_ACGCAGCAGAAGGACA	Background cells	Background cells	Background cells
KUL01-B_ACGCAGCAGGTGTGGT	Background cells	Background cells	Background cells
KUL01-B_ACGCAGCCAATCAGAA	Background cells	Background cells	Background cells
KUL01-B_ACGCCAGTCAGAGCTT	Background cells	Background cells	Scissor- cell
KUL01-B_ACGCCGAGTGCCTTGG	Background cells	Background cells	Scissor+ cell
KUL01-B_ACGGAGACACTAGTAC	Background cells	Background cells	Background cells
KUL01-B_ACGGAGAGTAGCGCTC	Background cells	Background cells	Background cells
KUL01-B_ACGGAGATCAATCACG	Background cells	Background cells	Background cells
KUL01-B_ACGGCCAAGAATTGTG	Background cells	Scissor+ cell	Background cells
KUL01-B_ACGGCCACACGGTAAG	Background cells	Scissor+ cell	Scissor+ cell
KUL01-B_ACGGGCTTCAGCAACT	Scissor- cell	Background cells	Scissor- cell
KUL01-B_ACGGGTCAGCCACCTG	Background cells	Background cells	Background cells
KUL01-B_ACGGGTCAGCGAGAAA	Background cells	Background cells	Background cells
KUL01-B_ACGGGTCAGGCCATAG	Background cells	Background cells	Scissor+ cell
KUL01-B_ACGGGTCCATAACCTG	Background cells	Background cells	Background cells
KUL01-B_ACGGGTCTCCAGGGCT	Background cells	Background cells	Background cells
KUL01-B_ACGTCAAAGGACAGAA	Background cells	Background cells	Background cells
KUL01-B_ACTATCTCACCTATCC	Background cells	Background cells	Background cells
KUL01-B_ACTGAACCATGCTAGT	Scissor+ cell	Scissor+ cell	Background cells
KUL01-B_ACTGAACGTTACGTCA	Background cells	Background cells	Background cells
KUL01-B_ACTGAACTCAAGGTAA	Background cells	Background cells	Scissor+ cell
KUL01-B_ACTGATGTCCGAACGC	Background cells	Background cells	Background cells
KUL01-B_ACTGATGTCCGGGTGT	Background cells	Background cells	Background cells
KUL01-B_ACTGATGTCGTGGACC	Background cells	Background cells	Background cells
KUL01-B_ACTGCTCCAAAGTGCG	Background cells	Background cells	Background cells
KUL01-B_ACTGTCCAGACGCAAC	Background cells	Background cells	Background cells
KUL01-B_ACTGTCCGTCTCACCT	Background cells	Background cells	Background cells
KUL01-B_ACTGTCCGTGTTTGTG	Background cells	Background cells	Background cells
KUL01-B_ACTTGTTAGTGTACTC	Scissor+ cell	Scissor+ cell	Background cells
KUL01-B_ACTTGTTCAGCATACT	Background cells	Scissor+ cell	Background cells
KUL01-B_ACTTGTTTCAGCGATT	Background cells	Background cells	Background cells
KUL01-B_ACTTTCAAGGACCACA	Background cells	Background cells	Background cells
KUL01-B_ACTTTCATCACATAGC	Scissor+ cell	Background cells	Background cells
KUL01-B_AGAATAGCACGGCTAC	Scissor+ cell	Background cells	Background cells
KUL01-B_AGAATAGCAGTTTACG	Background cells	Background cells	Background cells
KUL01-B_AGAATAGGTCATATGC	Background cells	Scissor+ cell	Scissor+ cell
KUL01-B_AGACGTTGTTTGACTG	Background cells	Background cells	Background cells
KUL01-B_AGAGCGAAGTAACCCT	Scissor+ cell	Background cells	Background cells
KUL01-B_AGAGTGGGTCTCCATC	Background cells	Scissor+ cell	Background cells
KUL01-B_AGAGTGGTCGAGAACG	Background cells	Background cells	Background cells
KUL01-B_AGATCTGAGAGTGAGA	Background cells	Scissor+ cell	Background cells
KUL01-B_AGATCTGCACGAAGCA	Scissor+ cell	Scissor+ cell	Scissor+ cell
KUL01-B_AGATCTGTCGATAGAA	Scissor- cell	Background cells	Background cells
KUL01-B_AGATTGCGTAGAGTGC	Background cells	Background cells	Scissor- cell
KUL01-B_AGATTGCGTAGCTTGT	Scissor+ cell	Scissor+ cell	Scissor+ cell
KUL01-B_AGCAGCCAGTGCCATT	Scissor+ cell	Background cells	Scissor+ cell
KUL01-B_AGCAGCCAGTGGTAGC	Background cells	Background cells	Background cells
KUL01-B_AGCAGCCCATGCAACT	Background cells	Background cells	Background cells
KUL01-B_AGCATACAGTACGATA	Background cells	Background cells	Background cells
KUL01-B_AGCATACAGTGGGCTA	Background cells	Scissor+ cell	Scissor+ cell
KUL01-B_AGCATACCATGACGGA	Background cells	Background cells	Scissor- cell
KUL01-B_AGCATACGTAGTAGTA	Background cells	Background cells	Background cells
KUL01-B_AGCCTAACAGACGTAG	Background cells	Scissor+ cell	Background cells
KUL01-B_AGCCTAACAGTCACTA	Background cells	Background cells	Background cells
KUL01-B_AGCCTAAGTAGGACAC	Background cells	Scissor+ cell	Background cells
KUL01-B_AGCCTAAGTCCTAGCG	Background cells	Scissor+ cell	Scissor+ cell
KUL01-B_AGCCTAATCCACGACG	Background cells	Background cells	Background cells
KUL01-B_AGCGGTCCATGCTGGC	Scissor+ cell	Scissor+ cell	Background cells
KUL01-B_AGCGTATAGCGTGAAC	Background cells	Background cells	Background cells
KUL01-B_AGCGTATGTATGCTTG	Background cells	Background cells	Background cells
KUL01-B_AGCGTCGAGTGTACCT	Background cells	Background cells	Background cells
KUL01-B_AGCTCCTAGAGGTAGA	Scissor+ cell	Scissor+ cell	Scissor+ cell
KUL01-B_AGCTCCTAGTTCCACA	Scissor+ cell	Background cells	Background cells
KUL01-B_AGCTCCTCATATGGTC	Background cells	Background cells	Background cells
KUL01-B_AGCTCTCCAGGGAGAG	Background cells	Background cells	Background cells
KUL01-B_AGCTCTCGTCGACTAT	Background cells	Background cells	Background cells
KUL01-B_AGCTCTCTCACGAAGG	Background cells	Scissor+ cell	Background cells
KUL01-B_AGCTCTCTCCGTTGCT	Background cells	Background cells	Background cells
KUL01-B_AGCTTGACAAGCCATT	Background cells	Scissor+ cell	Background cells
KUL01-B_AGCTTGACACATTCGA	Background cells	Background cells	Scissor+ cell
KUL01-B_AGCTTGACAGACGCAA	Background cells	Background cells	Background cells
KUL01-B_AGGCCACAGTGCCAGA	Background cells	Background cells	Background cells
KUL01-B_AGGCCACCAGGAATCG	Background cells	Scissor+ cell	Background cells
KUL01-B_AGGCCACCATACCATG	Background cells	Background cells	Background cells
KUL01-B_AGGCCACTCCGCGTTT	Background cells	Background cells	Background cells
KUL01-B_AGGCCGTAGCCAGTAG	Scissor+ cell	Scissor+ cell	Background cells
KUL01-B_AGGGAGTCAGGAACGT	Scissor+ cell	Background cells	Background cells
KUL01-B_AGGGAGTGTAGCCTCG	Background cells	Background cells	Background cells
KUL01-B_AGGGAGTTCTTACCTA	Background cells	Scissor+ cell	Background cells
KUL01-B_AGGGAGTTCTTTACAC	Background cells	Background cells	Background cells
KUL01-B_AGGGATGAGATGTTAG	Background cells	Scissor+ cell	Background cells
KUL01-B_AGGGATGGTGAGGGAG	Background cells	Background cells	Scissor+ cell
KUL01-B_AGGGTGACACGAAGCA	Background cells	Background cells	Background cells
KUL01-B_AGGTCCGAGCCAGTTT	Background cells	Background cells	Background cells
KUL01-B_AGGTCCGAGCCCAACC	Background cells	Scissor+ cell	Background cells
KUL01-B_AGGTCCGAGCTATGCT	Background cells	Scissor+ cell	Scissor+ cell
KUL01-B_AGGTCCGAGTGTACCT	Background cells	Background cells	Background cells
KUL01-B_AGGTCCGCAAGCGCTC	Background cells	Background cells	Background cells
KUL01-B_AGGTCCGCAGCTCCGA	Background cells	Background cells	Background cells
KUL01-B_AGGTCCGCAGCTGTGC	Scissor+ cell	Scissor+ cell	Background cells
KUL01-B_AGGTCCGCAGTCACTA	Background cells	Background cells	Background cells
KUL01-B_AGTAGTCGTACCGGCT	Background cells	Scissor+ cell	Background cells
KUL01-B_AGTCTTTAGGACGAAA	Background cells	Background cells	Background cells
KUL01-B_AGTCTTTCAATACGCT	Background cells	Background cells	Background cells
KUL01-B_AGTCTTTCATTCACTT	Background cells	Background cells	Background cells
KUL01-B_AGTCTTTTCAATCACG	Background cells	Background cells	Scissor- cell
KUL01-B_AGTCTTTTCTGGGCCA	Background cells	Background cells	Background cells
KUL01-B_AGTGAGGAGAATGTGT	Background cells	Background cells	Background cells
KUL01-B_AGTGAGGAGCCCAGCT	Background cells	Background cells	Background cells
KUL01-B_AGTGAGGAGTTAACGA	Background cells	Background cells	Background cells
KUL01-B_AGTGGGATCACAGGCC	Background cells	Scissor+ cell	Background cells
KUL01-B_AGTGTCATCGGAGCAA	Background cells	Background cells	Background cells
KUL01-B_AGTGTCATCGGGAGTA	Background cells	Scissor+ cell	Scissor+ cell
KUL01-B_AGTTGGTAGGCTATCT	Background cells	Scissor+ cell	Scissor+ cell
KUL01-B_AGTTGGTGTGCCTTGG	Background cells	Scissor+ cell	Background cells
KUL01-B_ATAACGCCATACAGCT	Background cells	Background cells	Scissor- cell
KUL01-B_ATAACGCGTACTCGCG	Background cells	Background cells	Scissor- cell
KUL01-B_ATAACGCGTCCTCCAT	Background cells	Scissor+ cell	Background cells
KUL01-B_ATAACGCTCAACGGCC	Background cells	Background cells	Background cells
KUL01-B_ATAAGAGCATTAGCCA	Background cells	Scissor+ cell	Background cells
KUL01-B_ATAAGAGGTTCTCATT	Background cells	Background cells	Background cells
KUL01-B_ATAGACCAGAGAACAG	Background cells	Background cells	Background cells
KUL01-B_ATAGACCGTCTGATCA	Background cells	Background cells	Background cells
KUL01-B_ATAGACCGTGCGCTTG	Background cells	Scissor+ cell	Scissor+ cell
KUL01-B_ATAGACCTCGCCAAAT	Background cells	Background cells	Background cells
KUL01-B_ATCACGAGTGAAAGAG	Background cells	Background cells	Background cells
KUL01-B_ATCACGAGTTCCTCCA	Background cells	Scissor+ cell	Background cells
KUL01-B_ATCATCTAGAGTAAGG	Background cells	Background cells	Background cells
KUL01-B_ATCATCTAGATCGATA	Background cells	Background cells	Background cells
KUL01-B_ATCATCTAGTCAAGGC	Background cells	Background cells	Background cells
KUL01-B_ATCATCTGTGGTCTCG	Background cells	Background cells	Background cells
KUL01-B_ATCATCTTCCTTTCGG	Scissor+ cell	Background cells	Background cells
KUL01-B_ATCATGGCATCTATGG	Scissor+ cell	Background cells	Background cells
KUL01-B_ATCCACCCAGGCGATA	Scissor+ cell	Background cells	Background cells
KUL01-B_ATCCACCGTGTTAAGA	Background cells	Background cells	Background cells
KUL01-B_ATCCACCGTTGAGTTC	Background cells	Background cells	Scissor- cell
KUL01-B_ATCCGAAAGAGCTTCT	Background cells	Scissor+ cell	Scissor+ cell
KUL01-B_ATCCGAAAGTGAACAT	Background cells	Background cells	Background cells
KUL01-B_ATCGAGTAGATCGGGT	Background cells	Background cells	Background cells
KUL01-B_ATCGAGTGTACATCCA	Background cells	Background cells	Background cells
KUL01-B_ATCGAGTGTCTTGTCC	Scissor+ cell	Scissor+ cell	Scissor+ cell
KUL01-B_ATCGAGTTCGTGTAGT	Background cells	Background cells	Background cells
KUL01-B_ATCTACTAGACACGAC	Background cells	Background cells	Background cells
KUL01-B_ATCTGCCCAAGTTCTG	Background cells	Scissor- cell	Background cells
KUL01-B_ATCTGCCCACGGTAGA	Background cells	Background cells	Background cells
KUL01-B_ATCTGCCGTAGGCATG	Scissor- cell	Background cells	Background cells
KUL01-B_ATCTGCCTCTAACTCT	Background cells	Background cells	Background cells
KUL01-B_ATGAGGGAGACGCAAC	Scissor- cell	Background cells	Background cells
KUL01-B_ATGAGGGCACCTATCC	Background cells	Scissor+ cell	Background cells
KUL01-B_ATGAGGGGTCTCTCGT	Background cells	Background cells	Background cells
KUL01-B_ATGCGATAGAGGTAGA	Background cells	Background cells	Background cells
KUL01-B_ATGCGATCACTCGACG	Background cells	Background cells	Background cells
KUL01-B_ATGCGATCATGGAATA	Scissor- cell	Background cells	Scissor- cell
KUL01-B_ATGCGATGTTTCGCTC	Background cells	Background cells	Background cells
KUL01-B_ATGGGAGAGATGAGAG	Background cells	Background cells	Background cells
KUL01-B_ATGGGAGTCTCGTATT	Background cells	Background cells	Scissor- cell
KUL01-B_ATGTGTGAGTGTTGAA	Background cells	Background cells	Background cells
KUL01-B_ATGTGTGTCACGCGGT	Background cells	Background cells	Background cells
KUL01-B_ATGTGTGTCGACGGAA	Background cells	Background cells	Background cells
KUL01-B_ATGTGTGTCGCCTGTT	Background cells	Background cells	Background cells
KUL01-B_ATTATCCAGGAACTGC	Background cells	Background cells	Background cells
KUL01-B_ATTATCCAGGCATTGG	Background cells	Background cells	Background cells
KUL01-B_ATTATCCCACCAACCG	Background cells	Background cells	Background cells
KUL01-B_ATTATCCGTCCCGACA	Background cells	Background cells	Background cells
KUL01-B_ATTCTACAGAGGTACC	Background cells	Background cells	Background cells
KUL01-B_ATTCTACCAATGAATG	Background cells	Background cells	Background cells
KUL01-B_ATTCTACGTTAAAGAC	Background cells	Background cells	Background cells
KUL01-B_ATTCTACTCTCTTGAT	Background cells	Background cells	Background cells
KUL01-B_ATTGGACAGTAGGCCA	Background cells	Background cells	Background cells
KUL01-B_ATTGGACCACCGAAAG	Background cells	Scissor+ cell	Scissor+ cell
KUL01-B_ATTGGACTCATTATCC	Background cells	Background cells	Background cells
KUL01-B_ATTGGTGAGAGTACCG	Background cells	Background cells	Background cells
KUL01-B_ATTGGTGAGCCCAATT	Background cells	Background cells	Scissor- cell
KUL01-B_ATTGGTGCACATTAGC	Background cells	Background cells	Background cells
KUL01-B_ATTGGTGCAGATGAGC	Background cells	Scissor+ cell	Scissor+ cell
KUL01-B_ATTGGTGTCAGCACAT	Background cells	Background cells	Background cells
KUL01-B_ATTTCTGGTACTTCTT	Background cells	Background cells	Background cells
KUL01-B_ATTTCTGGTCTAGTGT	Background cells	Scissor+ cell	Scissor+ cell
KUL01-B_ATTTCTGTCTCGATGA	Background cells	Background cells	Background cells
KUL01-B_CAACCAAAGCTGAAAT	Background cells	Background cells	Background cells
KUL01-B_CAACCAACAAGGACAC	Scissor+ cell	Background cells	Background cells
KUL01-B_CAACCAAGTCCCTTGT	Background cells	Background cells	Background cells
KUL01-B_CAACCAAGTGGTCTCG	Background cells	Background cells	Background cells
KUL01-B_CAACCTCTCAGTTTGG	Background cells	Background cells	Background cells
KUL01-B_CAACTAGAGACCGGAT	Background cells	Background cells	Background cells
KUL01-B_CAACTAGAGTGTTTGC	Background cells	Background cells	Background cells
KUL01-B_CAACTAGCACCGAAAG	Background cells	Background cells	Background cells
KUL01-B_CAACTAGTCGATCCCT	Background cells	Scissor+ cell	Background cells
KUL01-B_CAAGAAAGTCGGGTCT	Background cells	Background cells	Background cells
KUL01-B_CAAGATCCACAGCGTC	Background cells	Scissor+ cell	Background cells
KUL01-B_CAAGATCGTCGAAAGC	Background cells	Background cells	Scissor- cell
KUL01-B_CAAGATCTCGCCGTGA	Background cells	Background cells	Background cells
KUL01-B_CAAGATCTCGTTTAGG	Background cells	Background cells	Background cells
KUL01-B_CAAGGCCAGCGTTGCC	Background cells	Background cells	Background cells
KUL01-B_CAAGGCCAGGGCTCTC	Background cells	Scissor+ cell	Background cells
KUL01-B_CAAGTTGAGTACGACG	Background cells	Background cells	Background cells
KUL01-B_CAAGTTGAGTTAGGTA	Background cells	Scissor+ cell	Background cells
KUL01-B_CAAGTTGGTACTTAGC	Background cells	Scissor+ cell	Scissor+ cell
KUL01-B_CACAAACGTCTCCATC	Background cells	Background cells	Background cells
KUL01-B_CACAAACGTGATGTCT	Background cells	Background cells	Background cells
KUL01-B_CACAAACGTTTGACTG	Background cells	Background cells	Background cells
KUL01-B_CACACAACATTCACTT	Background cells	Background cells	Background cells
KUL01-B_CACACAAGTATAATGG	Background cells	Background cells	Scissor- cell
KUL01-B_CACACAATCATCTGCC	Background cells	Background cells	Background cells
KUL01-B_CACACCTAGAAGAAGC	Background cells	Background cells	Background cells
KUL01-B_CACACCTTCTTGAGAC	Scissor+ cell	Background cells	Background cells
KUL01-B_CACACTCCATTTGCCC	Background cells	Background cells	Background cells
KUL01-B_CACAGTAAGCCACTAT	Background cells	Scissor+ cell	Scissor+ cell
KUL01-B_CACAGTAAGTAACCCT	Background cells	Background cells	Background cells
KUL01-B_CACAGTACAAGCGTAG	Scissor+ cell	Background cells	Background cells
KUL01-B_CACAGTATCTCTAAGG	Background cells	Background cells	Background cells
KUL01-B_CACAGTATCTTATCTG	Background cells	Background cells	Background cells
KUL01-B_CACAGTATCTTGTTTG	Background cells	Background cells	Background cells
KUL01-B_CACATAGAGTAGGCCA	Background cells	Background cells	Background cells
KUL01-B_CACATAGAGTGTACTC	Background cells	Background cells	Background cells
KUL01-B_CACATAGCAGGTGGAT	Background cells	Background cells	Scissor+ cell
KUL01-B_CACATAGTCTTGTCAT	Scissor+ cell	Background cells	Scissor+ cell
KUL01-B_CACATTTAGAGGGATA	Background cells	Scissor+ cell	Background cells
KUL01-B_CACCACTTCTTTACGT	Background cells	Background cells	Background cells
KUL01-B_CACCAGGCAGCGAACA	Background cells	Scissor+ cell	Background cells
KUL01-B_CACCAGGGTCCAAGTT	Background cells	Background cells	Background cells
KUL01-B_CACCTTGAGTCATCCA	Background cells	Background cells	Background cells
KUL01-B_CACCTTGTCTAACGGT	Background cells	Background cells	Background cells
KUL01-B_CACTCCAAGTTTAGGA	Background cells	Background cells	Background cells
KUL01-B_CAGAATCGTGGTCCGT	Background cells	Background cells	Scissor+ cell
KUL01-B_CAGAGAGCATGTAGTC	Background cells	Background cells	Background cells
KUL01-B_CAGAGAGTCCGATATG	Scissor- cell	Background cells	Background cells
KUL01-B_CAGAGAGTCGGAGCAA	Scissor+ cell	Scissor+ cell	Scissor+ cell
KUL01-B_CAGATCAAGTTCGCGC	Background cells	Background cells	Background cells
KUL01-B_CAGCAGCCATGCGCAC	Background cells	Background cells	Background cells
KUL01-B_CAGCAGCCATGTTCCC	Background cells	Scissor+ cell	Background cells
KUL01-B_CAGCATAAGACCGGAT	Background cells	Background cells	Background cells
KUL01-B_CAGCATAAGAGTGAGA	Background cells	Background cells	Background cells
KUL01-B_CAGCATAAGTCATGCT	Background cells	Background cells	Background cells
KUL01-B_CAGCCGACACGGTAGA	Background cells	Scissor+ cell	Background cells
KUL01-B_CAGCCGACAGGGTACA	Background cells	Background cells	Background cells
KUL01-B_CAGCCGAGTATATGGA	Scissor- cell	Background cells	Scissor- cell
KUL01-B_CAGCTAATCGCCATAA	Background cells	Background cells	Background cells
KUL01-B_CAGCTGGTCCTCAATT	Background cells	Background cells	Background cells
KUL01-B_CAGGTGCCAGCTGTGC	Background cells	Background cells	Background cells
KUL01-B_CAGTAACCACGCATCG	Background cells	Background cells	Background cells
KUL01-B_CAGTAACGTGACGCCT	Background cells	Background cells	Background cells
KUL01-B_CAGTCCTAGAAGCCCA	Scissor+ cell	Background cells	Background cells
KUL01-B_CAGTCCTGTTGGTTTG	Background cells	Background cells	Background cells
KUL01-B_CATATGGCAAGAAAGG	Background cells	Background cells	Background cells
KUL01-B_CATATGGCAAGCCTAT	Background cells	Scissor+ cell	Scissor+ cell
KUL01-B_CATATTCAGCGTGTCC	Scissor- cell	Background cells	Scissor- cell
KUL01-B_CATCAAGAGCGATGAC	Background cells	Scissor+ cell	Scissor+ cell
KUL01-B_CATCAAGCATCGGGTC	Background cells	Scissor+ cell	Scissor+ cell
KUL01-B_CATCAAGTCTAACTGG	Background cells	Background cells	Background cells
KUL01-B_CATCAGATCCCATTTA	Background cells	Scissor+ cell	Scissor+ cell
KUL01-B_CATCCACAGACCCACC	Background cells	Background cells	Background cells
KUL01-B_CATCCACTCAGGTTCA	Background cells	Background cells	Background cells
KUL01-B_CATCCACTCGGCGGTT	Background cells	Scissor+ cell	Background cells
KUL01-B_CATCCACTCTACGAGT	Scissor+ cell	Background cells	Scissor+ cell
KUL01-B_CATCGAAGTTCTGAAC	Scissor+ cell	Background cells	Background cells
KUL01-B_CATCGGGCACTCGACG	Background cells	Background cells	Background cells
KUL01-B_CATCGGGGTTTGCATG	Scissor+ cell	Background cells	Scissor+ cell
KUL01-B_CATCGGGTCATAACCG	Background cells	Background cells	Background cells
KUL01-B_CATGACAGTAGCGTGA	Background cells	Background cells	Background cells
KUL01-B_CATGCCTAGCGGATCA	Scissor- cell	Scissor- cell	Scissor- cell
KUL01-B_CATGCCTCAATGAATG	Background cells	Background cells	Scissor+ cell
KUL01-B_CATGGCGGTATAAACG	Background cells	Background cells	Background cells
KUL01-B_CATGGCGGTTCAACCA	Background cells	Background cells	Background cells
KUL01-B_CATGGCGTCCACGACG	Background cells	Scissor+ cell	Scissor+ cell
KUL01-B_CATTATCAGATGTCGG	Background cells	Background cells	Background cells
KUL01-B_CATTATCTCAGCTCTC	Background cells	Background cells	Background cells
KUL01-B_CATTATCTCCAGTATG	Background cells	Background cells	Background cells
KUL01-B_CATTCGCAGTACGCCC	Background cells	Scissor+ cell	Background cells
KUL01-B_CATTCGCGTAGAAAGG	Background cells	Background cells	Background cells
KUL01-B_CCAATCCCACACAGAG	Background cells	Background cells	Background cells
KUL01-B_CCAATCCGTATTACCG	Background cells	Background cells	Background cells
KUL01-B_CCAATCCGTTATCACG	Background cells	Scissor+ cell	Background cells
KUL01-B_CCAATCCTCCCTTGTG	Background cells	Scissor+ cell	Background cells
KUL01-B_CCAATCCTCTGTTGAG	Background cells	Scissor+ cell	Scissor+ cell
KUL01-B_CCACCTAAGCTGAAAT	Background cells	Background cells	Scissor- cell
KUL01-B_CCACCTATCTGACCTC	Background cells	Background cells	Scissor- cell
KUL01-B_CCACGGAGTCCAGTTA	Background cells	Scissor+ cell	Background cells
KUL01-B_CCACGGATCACCTTAT	Background cells	Scissor+ cell	Scissor+ cell
KUL01-B_CCACGGATCCGCATCT	Scissor+ cell	Background cells	Background cells
KUL01-B_CCACTACCACTGCCAG	Background cells	Background cells	Background cells
KUL01-B_CCACTACGTTACAGAA	Background cells	Scissor+ cell	Background cells
KUL01-B_CCAGCGAAGCTAACAA	Scissor- cell	Background cells	Scissor- cell
KUL01-B_CCAGCGACAATACGCT	Background cells	Background cells	Background cells
KUL01-B_CCAGCGAGTGCCTTGG	Scissor- cell	Background cells	Background cells
KUL01-B_CCAGCGAGTGTGCGTC	Scissor+ cell	Scissor+ cell	Scissor+ cell
KUL01-B_CCATGTCTCACAACGT	Background cells	Background cells	Background cells
KUL01-B_CCATGTCTCATGTCTT	Background cells	Background cells	Background cells
KUL01-B_CCCAATCCATACTCTT	Background cells	Scissor+ cell	Scissor+ cell
KUL01-B_CCCAGTTAGGTGCTTT	Background cells	Background cells	Background cells
KUL01-B_CCCAGTTTCCAAAGTC	Background cells	Background cells	Background cells
KUL01-B_CCCATACAGGGATACC	Background cells	Background cells	Background cells
KUL01-B_CCCATACCACGACGAA	Background cells	Scissor- cell	Scissor- cell
KUL01-B_CCCATACTCACAGGCC	Background cells	Scissor+ cell	Background cells
KUL01-B_CCCTCCTCATCGGACC	Background cells	Background cells	Background cells
KUL01-B_CCCTCCTGTATAATGG	Background cells	Scissor- cell	Background cells
KUL01-B_CCGGGATCACTCAGGC	Background cells	Background cells	Scissor- cell
KUL01-B_CCGGGATGTCGTGGCT	Scissor- cell	Background cells	Scissor- cell
KUL01-B_CCGGGATGTTGTACAC	Background cells	Background cells	Background cells
KUL01-B_CCGGGATTCTATCGCC	Background cells	Background cells	Background cells
KUL01-B_CCGGTAGTCATATCGG	Background cells	Background cells	Background cells
KUL01-B_CCGTACTAGACCGGAT	Background cells	Background cells	Background cells
KUL01-B_CCGTACTCACAGATTC	Background cells	Background cells	Background cells
KUL01-B_CCGTACTGTCATGCCG	Background cells	Background cells	Background cells
KUL01-B_CCGTGGAAGGAGTACC	Background cells	Background cells	Background cells
KUL01-B_CCGTTCAAGAGAACAG	Background cells	Background cells	Background cells
KUL01-B_CCGTTCACAATCCAAC	Background cells	Background cells	Scissor- cell
KUL01-B_CCGTTCATCACTGGGC	Scissor+ cell	Scissor+ cell	Scissor+ cell
KUL01-B_CCTAAAGAGACTCGGA	Background cells	Background cells	Background cells
KUL01-B_CCTAAAGTCATCTGCC	Background cells	Scissor+ cell	Scissor+ cell
KUL01-B_CCTAAAGTCGCCGTGA	Background cells	Background cells	Background cells
KUL01-B_CCTACACCACCCATGG	Background cells	Background cells	Background cells
KUL01-B_CCTACACCATCAGTAC	Background cells	Scissor+ cell	Background cells
KUL01-B_CCTACCACACATGTGT	Background cells	Background cells	Background cells
KUL01-B_CCTAGCTTCATGTCCC	Background cells	Background cells	Background cells
KUL01-B_CCTAGCTTCTCCGGTT	Background cells	Background cells	Background cells
KUL01-B_CCTATTAAGTGAAGAG	Background cells	Background cells	Background cells
KUL01-B_CCTATTAAGTGGGATC	Background cells	Background cells	Background cells
KUL01-B_CCTATTATCTGGCGTG	Background cells	Background cells	Background cells
KUL01-B_CCTCAGTAGGCTACGA	Scissor- cell	Background cells	Background cells
KUL01-B_CCTCTGAAGCCCGAAA	Background cells	Background cells	Background cells
KUL01-B_CCTCTGACACGGCTAC	Background cells	Background cells	Scissor+ cell
KUL01-B_CCTCTGATCGTATCAG	Background cells	Background cells	Background cells
KUL01-B_CCTTCCCAGAGGGATA	Scissor+ cell	Background cells	Background cells
KUL01-B_CCTTCCCGTAAATGTG	Scissor+ cell	Background cells	Background cells
KUL01-B_CCTTCGACAGTACACT	Background cells	Background cells	Background cells
KUL01-B_CCTTCGAGTCTCTTAT	Background cells	Background cells	Background cells
KUL01-B_CCTTTCTGTGAAAGAG	Background cells	Background cells	Background cells
KUL01-B_CGAACATAGAAACCTA	Background cells	Scissor- cell	Background cells
KUL01-B_CGAACATTCGCACTCT	Background cells	Scissor+ cell	Scissor+ cell
KUL01-B_CGAATGTGTAGCCTCG	Background cells	Background cells	Background cells
KUL01-B_CGACTTCGTCAACTGT	Background cells	Background cells	Background cells
KUL01-B_CGACTTCGTCACAAGG	Background cells	Background cells	Background cells
KUL01-B_CGAGAAGGTATTCTCT	Background cells	Scissor+ cell	Background cells
KUL01-B_CGAGAAGTCAAGCCTA	Background cells	Scissor+ cell	Background cells
KUL01-B_CGAGAAGTCTAGCACA	Background cells	Background cells	Background cells
KUL01-B_CGAGAAGTCTGGCGTG	Background cells	Background cells	Background cells
KUL01-B_CGAGCACAGACCACGA	Background cells	Background cells	Background cells
KUL01-B_CGAGCACAGACGCAAC	Background cells	Background cells	Background cells
KUL01-B_CGAGCACAGAGCAATT	Background cells	Background cells	Background cells
KUL01-B_CGAGCACAGTGAAGTT	Background cells	Scissor+ cell	Background cells
KUL01-B_CGAGCACGTAGCGTGA	Background cells	Background cells	Scissor- cell
KUL01-B_CGAGCCAAGAGTACAT	Background cells	Background cells	Background cells
KUL01-B_CGAGCCACACTAGTAC	Background cells	Background cells	Background cells
KUL01-B_CGAGCCAGTAGAAGGA	Background cells	Background cells	Background cells
KUL01-B_CGAGCCATCTGACCTC	Background cells	Background cells	Scissor+ cell
KUL01-B_CGATCGGAGAGCTATA	Background cells	Scissor+ cell	Background cells
KUL01-B_CGATCGGGTCTCTCTG	Background cells	Background cells	Background cells
KUL01-B_CGATCGGGTTAGTGGG	Background cells	Scissor+ cell	Background cells
KUL01-B_CGATGGCAGGCGCTCT	Background cells	Scissor+ cell	Scissor+ cell
KUL01-B_CGATGGCTCACGGTTA	Background cells	Background cells	Background cells
KUL01-B_CGATGTAAGTGTTTGC	Background cells	Background cells	Background cells
KUL01-B_CGATGTAGTCAATGTC	Scissor+ cell	Background cells	Background cells
KUL01-B_CGATTGAAGTGTACGG	Background cells	Background cells	Background cells
KUL01-B_CGCCAAGAGTCCGGTC	Background cells	Scissor+ cell	Background cells
KUL01-B_CGCCAAGCACCGATAT	Background cells	Background cells	Background cells
KUL01-B_CGCGGTAAGGACTGGT	Background cells	Background cells	Background cells
KUL01-B_CGCGGTACAGTCACTA	Background cells	Scissor- cell	Scissor- cell
KUL01-B_CGCGTTTAGACGCACA	Scissor+ cell	Background cells	Background cells
KUL01-B_CGCGTTTAGATCTGAA	Background cells	Scissor+ cell	Scissor+ cell
KUL01-B_CGCGTTTCACCAGGTC	Background cells	Scissor+ cell	Background cells
KUL01-B_CGCGTTTGTATCGCAT	Background cells	Background cells	Background cells
KUL01-B_CGCGTTTTCGTAGATC	Background cells	Background cells	Background cells
KUL01-B_CGCTATCCAACTGCGC	Background cells	Background cells	Background cells
KUL01-B_CGCTATCCAACTTGAC	Background cells	Background cells	Background cells
KUL01-B_CGCTATCTCACCATAG	Background cells	Background cells	Background cells
KUL01-B_CGCTGGACAGGCGATA	Background cells	Background cells	Background cells
KUL01-B_CGCTTCACAGCAGTTT	Background cells	Background cells	Background cells
KUL01-B_CGCTTCACAGCTCGCA	Background cells	Background cells	Background cells
KUL01-B_CGCTTCATCCATGCTC	Scissor+ cell	Scissor+ cell	Background cells
KUL01-B_CGCTTCATCTCAAGTG	Background cells	Background cells	Background cells
KUL01-B_CGGACACAGCAGCGTA	Scissor+ cell	Background cells	Background cells
KUL01-B_CGGACGTAGACAGACC	Background cells	Background cells	Background cells
KUL01-B_CGGACGTAGATATGGT	Background cells	Background cells	Background cells
KUL01-B_CGGACGTAGTACGCGA	Background cells	Background cells	Background cells
KUL01-B_CGGACTGAGAAAGTGG	Background cells	Background cells	Background cells
KUL01-B_CGGACTGCAACGCACC	Background cells	Background cells	Background cells
KUL01-B_CGGACTGCAACTGCGC	Background cells	Scissor+ cell	Scissor+ cell
KUL01-B_CGGACTGGTGACGCCT	Background cells	Background cells	Background cells
KUL01-B_CGGAGCTAGTAGTGCG	Scissor+ cell	Scissor+ cell	Background cells
KUL01-B_CGGAGCTCAACAACCT	Background cells	Background cells	Scissor- cell
KUL01-B_CGGAGCTCAGTATCTG	Background cells	Background cells	Scissor- cell
KUL01-B_CGGAGCTCATGCTGGC	Background cells	Background cells	Background cells
KUL01-B_CGGAGTCAGGGTTCCC	Background cells	Background cells	Background cells
KUL01-B_CGGAGTCAGTGCGTGA	Background cells	Scissor+ cell	Background cells
KUL01-B_CGGAGTCCATGCCACG	Background cells	Background cells	Background cells
KUL01-B_CGGAGTCGTCCTCTTG	Background cells	Background cells	Background cells
KUL01-B_CGGAGTCGTTACAGAA	Background cells	Background cells	Background cells
KUL01-B_CGGAGTCGTTGAGTTC	Scissor- cell	Background cells	Background cells
KUL01-B_CGGCTAGCACACCGAC	Scissor+ cell	Background cells	Background cells
KUL01-B_CGGCTAGCAGCTGTTA	Background cells	Background cells	Scissor- cell
KUL01-B_CGGGTCAGTCTAACGT	Background cells	Background cells	Background cells
KUL01-B_CGGTTAACACAGTCGC	Background cells	Background cells	Background cells
KUL01-B_CGTAGCGCAAGACGTG	Background cells	Background cells	Background cells
KUL01-B_CGTAGCGGTTACGTCA	Background cells	Background cells	Scissor- cell
KUL01-B_CGTAGGCTCATATCGG	Background cells	Scissor+ cell	Background cells
KUL01-B_CGTAGGCTCTGTACGA	Background cells	Background cells	Background cells
KUL01-B_CGTCACTCATGACGGA	Background cells	Background cells	Background cells
KUL01-B_CGTCACTGTATGAATG	Background cells	Scissor+ cell	Scissor+ cell
KUL01-B_CGTCAGGCAAGCCGTC	Background cells	Background cells	Background cells
KUL01-B_CGTCAGGCATCAGTAC	Background cells	Scissor+ cell	Background cells
KUL01-B_CGTCCATAGCACGCCT	Background cells	Background cells	Background cells
KUL01-B_CGTCCATCACAGATTC	Background cells	Background cells	Background cells
KUL01-B_CGTCCATGTGTTTGGT	Background cells	Background cells	Background cells
KUL01-B_CGTCTACCAGAGCCAA	Background cells	Scissor+ cell	Scissor+ cell
KUL01-B_CGTCTACGTTTGACTG	Background cells	Background cells	Background cells
KUL01-B_CGTCTACTCAACGCTA	Background cells	Background cells	Background cells
KUL01-B_CGTCTACTCGCAGGCT	Background cells	Scissor+ cell	Scissor+ cell
KUL01-B_CGTGAGCCACCACCAG	Background cells	Background cells	Background cells
KUL01-B_CGTGAGCGTGCAGTAG	Background cells	Background cells	Background cells
KUL01-B_CGTGTAATCCATGAAC	Background cells	Background cells	Scissor- cell
KUL01-B_CGTGTCTAGCAAATCA	Background cells	Background cells	Background cells
KUL01-B_CGTGTCTCACAGCGTC	Background cells	Background cells	Background cells
KUL01-B_CGTGTCTGTAGAAGGA	Background cells	Background cells	Scissor+ cell
KUL01-B_CGTGTCTTCAGTGCAT	Background cells	Background cells	Background cells
KUL01-B_CGTTAGAAGGCCCGTT	Background cells	Background cells	Background cells
KUL01-B_CGTTAGACAGGAACGT	Background cells	Background cells	Background cells
KUL01-B_CTAACTTAGCCTCGTG	Scissor- cell	Background cells	Scissor- cell
KUL01-B_CTAACTTAGCGCTCCA	Background cells	Scissor+ cell	Background cells
KUL01-B_CTAAGACGTGTTAAGA	Background cells	Background cells	Background cells
KUL01-B_CTACATTAGAGCCTAG	Background cells	Background cells	Background cells
KUL01-B_CTACATTGTACAGCAG	Background cells	Background cells	Background cells
KUL01-B_CTACATTGTCGCATAT	Background cells	Background cells	Scissor+ cell
KUL01-B_CTACATTGTCTAGCGC	Background cells	Scissor+ cell	Background cells
KUL01-B_CTACATTTCAGCCTAA	Background cells	Background cells	Background cells
KUL01-B_CTACCCAAGCCACGTC	Background cells	Scissor+ cell	Scissor+ cell
KUL01-B_CTACCCACACCAACCG	Background cells	Background cells	Background cells
KUL01-B_CTACCCAGTCCAACTA	Scissor+ cell	Scissor+ cell	Background cells
KUL01-B_CTACCCATCATTGCCC	Background cells	Background cells	Background cells
KUL01-B_CTACCCATCATTTGGG	Background cells	Background cells	Background cells
KUL01-B_CTACGTCCAGGGTATG	Background cells	Background cells	Background cells
KUL01-B_CTACGTCGTGTTAAGA	Background cells	Background cells	Background cells
KUL01-B_CTACGTCGTTAGGGTG	Scissor- cell	Background cells	Scissor- cell
KUL01-B_CTACGTCTCTGCCAGG	Background cells	Background cells	Background cells
KUL01-B_CTAGAGTCAGACACTT	Background cells	Background cells	Background cells
KUL01-B_CTAGAGTTCTGTCAAG	Scissor+ cell	Scissor+ cell	Background cells
KUL01-B_CTAGCCTGTTCCACGG	Background cells	Background cells	Background cells
KUL01-B_CTAGCCTTCGCAGGCT	Scissor+ cell	Background cells	Background cells
KUL01-B_CTAGCCTTCTCTGAGA	Background cells	Background cells	Background cells
KUL01-B_CTAGTGAAGCTAAGAT	Background cells	Background cells	Scissor+ cell
KUL01-B_CTAGTGACAGCTCCGA	Background cells	Background cells	Background cells
KUL01-B_CTAGTGAGTCTCGTTC	Background cells	Background cells	Scissor- cell
KUL01-B_CTCATTACATGCCTAA	Background cells	Scissor- cell	Scissor- cell
KUL01-B_CTCATTAGTTCACGGC	Background cells	Background cells	Background cells
KUL01-B_CTCATTATCACCGGGT	Background cells	Background cells	Scissor- cell
KUL01-B_CTCATTATCAGCTTAG	Background cells	Scissor+ cell	Background cells
KUL01-B_CTCATTATCCGAAGAG	Background cells	Scissor+ cell	Background cells
KUL01-B_CTCCTAGAGCGATAGC	Background cells	Background cells	Background cells
KUL01-B_CTCCTAGAGCGTGAGT	Background cells	Background cells	Background cells
KUL01-B_CTCCTAGCAACTGCGC	Background cells	Scissor+ cell	Background cells
KUL01-B_CTCGAAACATGGGAAC	Background cells	Background cells	Background cells
KUL01-B_CTCGAAACATGTTCCC	Background cells	Background cells	Background cells
KUL01-B_CTCGAAACATTACCTT	Background cells	Background cells	Background cells
KUL01-B_CTCGAAAGTATCTGCA	Background cells	Scissor+ cell	Scissor+ cell
KUL01-B_CTCGAAAGTCTTGCGG	Background cells	Background cells	Background cells
KUL01-B_CTCGAAAGTTTGGGCC	Background cells	Background cells	Background cells
KUL01-B_CTCGAAATCGTGGTCG	Background cells	Scissor+ cell	Background cells
KUL01-B_CTCGAGGAGTTTGCGT	Background cells	Background cells	Background cells
KUL01-B_CTCGAGGCACGTCAGC	Background cells	Background cells	Scissor+ cell
KUL01-B_CTCGGAGCAGTATAAG	Scissor+ cell	Scissor+ cell	Scissor+ cell
KUL01-B_CTCGTACAGCAGGTCA	Background cells	Background cells	Background cells
KUL01-B_CTCGTACTCGTGGTCG	Background cells	Background cells	Background cells
KUL01-B_CTCGTCATCATCATTC	Scissor- cell	Background cells	Scissor- cell
KUL01-B_CTCGTCATCCTGCCAT	Background cells	Background cells	Background cells
KUL01-B_CTCTAATCATCATCCC	Scissor+ cell	Background cells	Background cells
KUL01-B_CTCTACGAGAGGGATA	Background cells	Background cells	Background cells
KUL01-B_CTCTACGCAGGATCGA	Background cells	Background cells	Background cells
KUL01-B_CTCTACGGTCGTTGTA	Background cells	Scissor+ cell	Scissor+ cell
KUL01-B_CTCTACGTCATGTCCC	Background cells	Scissor+ cell	Background cells
KUL01-B_CTCTACGTCCACGACG	Background cells	Background cells	Background cells
KUL01-B_CTCTACGTCGTAGGAG	Background cells	Background cells	Background cells
KUL01-B_CTCTGGTAGGAGTTTA	Background cells	Scissor+ cell	Background cells
KUL01-B_CTCTGGTTCAGCATGT	Scissor- cell	Background cells	Background cells
KUL01-B_CTCTGGTTCGAGAACG	Background cells	Background cells	Background cells
KUL01-B_CTCTGGTTCTTCAACT	Background cells	Background cells	Background cells
KUL01-B_CTGAAACAGGCATTGG	Background cells	Background cells	Scissor- cell
KUL01-B_CTGAAGTAGCACCGTC	Background cells	Background cells	Background cells
KUL01-B_CTGAAGTAGCATCATC	Background cells	Background cells	Background cells
KUL01-B_CTGAAGTGTAGAAAGG	Scissor+ cell	Scissor+ cell	Background cells
KUL01-B_CTGAAGTTCACAATGC	Background cells	Background cells	Background cells
KUL01-B_CTGAAGTTCGTAGGAG	Background cells	Background cells	Background cells
KUL01-B_CTGATAGAGCCACCTG	Background cells	Background cells	Background cells
KUL01-B_CTGATCCAGCGTGTCC	Scissor+ cell	Background cells	Background cells
KUL01-B_CTGATCCGTACTTAGC	Scissor+ cell	Scissor+ cell	Background cells
KUL01-B_CTGATCCGTCACCTAA	Background cells	Background cells	Background cells
KUL01-B_CTGATCCGTCAGAATA	Background cells	Background cells	Background cells
KUL01-B_CTGATCCGTGGGTATG	Background cells	Scissor+ cell	Scissor+ cell
KUL01-B_CTGCCTAAGTCCGGTC	Background cells	Background cells	Background cells
KUL01-B_CTGCCTAGTAGCGCTC	Background cells	Background cells	Background cells
KUL01-B_CTGCCTATCACATGCA	Background cells	Background cells	Scissor+ cell
KUL01-B_CTGCGGACATATGAGA	Background cells	Background cells	Background cells
KUL01-B_CTGCTGTGTACAGTGG	Background cells	Background cells	Background cells
KUL01-B_CTGCTGTGTCTTGCGG	Background cells	Scissor+ cell	Background cells
KUL01-B_CTGGTCTAGGTGCTAG	Background cells	Background cells	Background cells
KUL01-B_CTGGTCTCAAGTCTGT	Background cells	Background cells	Background cells
KUL01-B_CTGTGCTAGATAGTCA	Scissor+ cell	Scissor+ cell	Background cells
KUL01-B_CTGTTTAAGAGTAAGG	Background cells	Background cells	Scissor- cell
KUL01-B_CTGTTTACAGATGGGT	Background cells	Background cells	Background cells
KUL01-B_CTGTTTACATACGCTA	Background cells	Background cells	Scissor- cell
KUL01-B_CTTAACTCACAGGCCT	Background cells	Scissor+ cell	Background cells
KUL01-B_CTTAGGAAGTGAAGTT	Background cells	Background cells	Background cells
KUL01-B_CTTAGGACACCTCGGA	Background cells	Background cells	Background cells
KUL01-B_CTTAGGACACGAGGTA	Background cells	Background cells	Background cells
KUL01-B_CTTAGGATCAGATAAG	Background cells	Scissor+ cell	Scissor+ cell
KUL01-B_CTTAGGATCTTCGAGA	Background cells	Background cells	Background cells
KUL01-B_CTTAGGATCTTTAGTC	Background cells	Background cells	Background cells
KUL01-B_CTTCTCTCAAGACACG	Scissor- cell	Background cells	Scissor- cell
KUL01-B_CTTCTCTCACGCGAAA	Background cells	Background cells	Background cells
KUL01-B_CTTCTCTCAGCTGCTG	Background cells	Background cells	Background cells
KUL01-B_CTTCTCTGTCAGGACA	Background cells	Scissor+ cell	Background cells
KUL01-B_CTTCTCTGTTCCAACA	Background cells	Background cells	Background cells
KUL01-B_CTTGGCTCAGTAGAGC	Background cells	Background cells	Background cells
KUL01-B_CTTGGCTGTAGCCTCG	Scissor+ cell	Background cells	Background cells
KUL01-B_CTTGGCTTCTTGTACT	Background cells	Scissor+ cell	Background cells
KUL01-B_CTTTGCGCACGGACAA	Background cells	Scissor+ cell	Background cells
KUL01-B_GAACATCGTATGAAAC	Background cells	Scissor- cell	Background cells
KUL01-B_GAACCTAGTCTCGTTC	Background cells	Background cells	Background cells
KUL01-B_GAACCTATCAAACAAG	Background cells	Background cells	Background cells
KUL01-B_GAACGGAAGTTAGCGG	Background cells	Background cells	Background cells
KUL01-B_GAAGCAGCACTTACGA	Background cells	Background cells	Background cells
KUL01-B_GAAGCAGCAGATCCAT	Background cells	Background cells	Background cells
KUL01-B_GAAGCAGCAGGATTGG	Background cells	Background cells	Background cells
KUL01-B_GAAGCAGGTTGTGGCC	Background cells	Background cells	Background cells
KUL01-B_GAAGCAGTCTCGAGTA	Background cells	Scissor+ cell	Scissor+ cell
KUL01-B_GAATAAGAGACTTTCG	Background cells	Background cells	Background cells
KUL01-B_GAATGAATCCAGTAGT	Background cells	Background cells	Background cells
KUL01-B_GACACGCAGAATCTCC	Background cells	Background cells	Background cells
KUL01-B_GACACGCGTCACTTCC	Background cells	Background cells	Background cells
KUL01-B_GACACGCGTTGAGGTG	Background cells	Background cells	Background cells
KUL01-B_GACCAATGTCTTGCGG	Background cells	Background cells	Background cells
KUL01-B_GACCTGGAGCCATCGC	Background cells	Background cells	Background cells
KUL01-B_GACCTGGTCTTAACCT	Scissor- cell	Background cells	Background cells
KUL01-B_GACGCGTAGAAACCAT	Background cells	Background cells	Background cells
KUL01-B_GACGCGTGTACTCTCC	Background cells	Scissor+ cell	Background cells
KUL01-B_GACGCGTTCTTTCCTC	Background cells	Background cells	Background cells
KUL01-B_GACGGCTGTACGCTGC	Background cells	Background cells	Background cells
KUL01-B_GACGTGCCACCCAGTG	Scissor+ cell	Background cells	Background cells
KUL01-B_GACGTGCCAGCCACCA	Background cells	Background cells	Background cells
KUL01-B_GACGTGCGTCCAGTGC	Scissor- cell	Background cells	Background cells
KUL01-B_GACGTGCGTCTTGATG	Background cells	Background cells	Background cells
KUL01-B_GACGTGCTCCATGAGT	Background cells	Background cells	Background cells
KUL01-B_GACGTTAAGGCGTACA	Background cells	Background cells	Background cells
KUL01-B_GACGTTACACATTAGC	Scissor+ cell	Background cells	Background cells
KUL01-B_GACGTTAGTCTCCACT	Background cells	Background cells	Background cells
KUL01-B_GACTAACCAATGACCT	Background cells	Background cells	Background cells
KUL01-B_GACTAACGTAGCTCCG	Scissor+ cell	Scissor+ cell	Background cells
KUL01-B_GACTAACTCACAGTAC	Background cells	Background cells	Scissor- cell
KUL01-B_GACTACAAGATATACG	Background cells	Background cells	Background cells
KUL01-B_GACTACAAGGAGCGAG	Background cells	Background cells	Background cells
KUL01-B_GACTGCGGTGTCAATC	Background cells	Background cells	Background cells
KUL01-B_GACTGCGGTGTCCTCT	Background cells	Scissor+ cell	Background cells
KUL01-B_GAGGTGAAGATATGGT	Background cells	Scissor+ cell	Scissor+ cell
KUL01-B_GAGGTGACAAATACAG	Background cells	Background cells	Background cells
KUL01-B_GAGTCCGAGTCCGGTC	Background cells	Background cells	Background cells
KUL01-B_GAGTCCGCACGAAACG	Background cells	Background cells	Background cells
KUL01-B_GAGTCCGGTACCGGCT	Background cells	Background cells	Background cells
KUL01-B_GAGTCCGTCGTATCAG	Background cells	Background cells	Background cells
KUL01-B_GAGTCCGTCTCTTGAT	Scissor- cell	Background cells	Scissor- cell
KUL01-B_GATCAGTCATAGAAAC	Background cells	Background cells	Scissor- cell
KUL01-B_GATCAGTTCATTTGGG	Background cells	Scissor+ cell	Background cells
KUL01-B_GATCGATAGAGCTTCT	Background cells	Scissor+ cell	Background cells
KUL01-B_GATCGATAGCGTCAAG	Background cells	Background cells	Background cells
KUL01-B_GATCGATGTACCCAAT	Background cells	Background cells	Background cells
KUL01-B_GATCGATTCGGCCGAT	Background cells	Background cells	Background cells
KUL01-B_GATCGCGAGTGCGTGA	Background cells	Scissor+ cell	Background cells
KUL01-B_GATCGCGGTCTCATCC	Background cells	Background cells	Scissor- cell
KUL01-B_GATCTAGAGTACGCGA	Background cells	Background cells	Background cells
KUL01-B_GATCTAGTCCAGTATG	Scissor+ cell	Scissor+ cell	Background cells
KUL01-B_GATCTAGTCGGCCGAT	Background cells	Background cells	Background cells
KUL01-B_GATGAAACAATCCAAC	Background cells	Background cells	Background cells
KUL01-B_GATGAAATCCAATGGT	Background cells	Background cells	Background cells
KUL01-B_GATGAAATCTACTATC	Background cells	Background cells	Background cells
KUL01-B_GATGAGGAGGACAGAA	Background cells	Background cells	Background cells
KUL01-B_GATGAGGCAAGGACAC	Background cells	Background cells	Background cells
KUL01-B_GATGCTACACGGACAA	Background cells	Background cells	Background cells
KUL01-B_GATTCAGAGTTAGGTA	Scissor+ cell	Background cells	Scissor+ cell
KUL01-B_GATTCAGCAAGAAGAG	Background cells	Scissor+ cell	Background cells
KUL01-B_GCAATCACAGCTGTTA	Scissor- cell	Scissor- cell	Scissor- cell
KUL01-B_GCAATCATCATTTGGG	Background cells	Background cells	Background cells
KUL01-B_GCAATCATCCTACAGA	Background cells	Background cells	Background cells
KUL01-B_GCACATAAGAGAGCTC	Background cells	Background cells	Background cells
KUL01-B_GCACATAGTCTAGCCG	Background cells	Background cells	Background cells
KUL01-B_GCACATATCAAACAAG	Background cells	Background cells	Background cells
KUL01-B_GCACTCTAGGAGCGAG	Background cells	Background cells	Background cells
KUL01-B_GCACTCTGTAGATTAG	Background cells	Background cells	Background cells
KUL01-B_GCACTCTGTTAAGAAC	Background cells	Background cells	Background cells
KUL01-B_GCAGCCAAGTCGATAA	Background cells	Background cells	Background cells
KUL01-B_GCAGCCAAGTGAACAT	Background cells	Background cells	Scissor- cell
KUL01-B_GCAGCCAGTTAAGATG	Scissor+ cell	Background cells	Scissor+ cell
KUL01-B_GCAGTTAGTCAACTGT	Background cells	Background cells	Background cells
KUL01-B_GCATGATAGTAGGTGC	Background cells	Scissor+ cell	Scissor+ cell
KUL01-B_GCATGATGTCTTCAAG	Background cells	Background cells	Background cells
KUL01-B_GCATGCGAGAATGTGT	Background cells	Background cells	Background cells
KUL01-B_GCATGCGAGTCACGCC	Scissor- cell	Background cells	Background cells
KUL01-B_GCCTCTAAGCACAGGT	Background cells	Background cells	Background cells
KUL01-B_GCCTCTATCATGTGGT	Background cells	Background cells	Background cells
KUL01-B_GCGACCACAATAGAGT	Scissor+ cell	Scissor+ cell	Background cells
KUL01-B_GCGACCAGTGCTTCTC	Scissor+ cell	Scissor+ cell	Background cells
KUL01-B_GCGACCATCAAAGTAG	Background cells	Background cells	Background cells
KUL01-B_GCGAGAAAGAGAACAG	Background cells	Background cells	Background cells
KUL01-B_GCGAGAAAGCGTGAGT	Scissor- cell	Background cells	Background cells
KUL01-B_GCGAGAAAGGAATTAC	Background cells	Background cells	Background cells
KUL01-B_GCGAGAACACTGTTAG	Background cells	Background cells	Scissor- cell
KUL01-B_GCGAGAATCTTACCGC	Background cells	Scissor+ cell	Scissor+ cell
KUL01-B_GCGCAACTCTATCGCC	Background cells	Background cells	Background cells
KUL01-B_GCGCAACTCTGCTGTC	Scissor+ cell	Scissor+ cell	Background cells
KUL01-B_GCGCAGTAGATTACCC	Background cells	Background cells	Background cells
KUL01-B_GCGCAGTGTGTGGCTC	Background cells	Background cells	Background cells
KUL01-B_GCGCCAATCTGGGCCA	Background cells	Background cells	Background cells
KUL01-B_GCGGGTTCAAGGTGTG	Background cells	Scissor+ cell	Scissor+ cell
KUL01-B_GCGGGTTGTCTAACGT	Scissor+ cell	Background cells	Background cells
KUL01-B_GCTCCTACACTCAGGC	Background cells	Background cells	Background cells
KUL01-B_GCTCTGTTCGGTGTTA	Background cells	Scissor+ cell	Scissor+ cell
KUL01-B_GCTGCAGCAGGATTGG	Background cells	Background cells	Background cells
KUL01-B_GCTGCAGGTTGGGACA	Scissor+ cell	Scissor+ cell	Background cells
KUL01-B_GCTGCGAAGCTAGCCC	Background cells	Scissor+ cell	Background cells
KUL01-B_GCTGCGAAGGCCGAAT	Background cells	Background cells	Background cells
KUL01-B_GCTGCGACAAGAGGCT	Background cells	Background cells	Background cells
KUL01-B_GCTGCGAGTGCAACTT	Background cells	Background cells	Background cells
KUL01-B_GCTGCTTAGCTAACAA	Scissor+ cell	Scissor+ cell	Background cells
KUL01-B_GCTGCTTAGTGACATA	Background cells	Scissor+ cell	Background cells
KUL01-B_GCTGCTTCACAACGCC	Background cells	Background cells	Scissor- cell
KUL01-B_GCTGCTTCACACCGAC	Background cells	Background cells	Background cells
KUL01-B_GCTGGGTAGCAGGTCA	Background cells	Scissor+ cell	Background cells
KUL01-B_GCTGGGTCAAACTGCT	Background cells	Scissor- cell	Background cells
KUL01-B_GGAAAGCAGACTAAGT	Background cells	Background cells	Background cells
KUL01-B_GGAAAGCGTGTTCTTT	Background cells	Scissor+ cell	Scissor+ cell
KUL01-B_GGAACTTCACCAGCAC	Background cells	Background cells	Background cells
KUL01-B_GGAATAAGTGAAATCA	Background cells	Background cells	Background cells
KUL01-B_GGAATAAGTGCACGAA	Background cells	Background cells	Scissor+ cell
KUL01-B_GGACAAGTCTGAGTGT	Background cells	Background cells	Background cells
KUL01-B_GGACAGAAGAAGGACA	Background cells	Background cells	Background cells
KUL01-B_GGACAGAGTTAAAGTG	Background cells	Background cells	Background cells
KUL01-B_GGACAGATCGTTTGCC	Background cells	Background cells	Scissor- cell
KUL01-B_GGACATTAGATGTAAC	Scissor- cell	Background cells	Background cells
KUL01-B_GGACATTCAGACGCCT	Background cells	Background cells	Background cells
KUL01-B_GGACATTCATTTCAGG	Background cells	Background cells	Background cells
KUL01-B_GGACGTCGTTGCCTCT	Background cells	Background cells	Background cells
KUL01-B_GGAGCAACAGTCGATT	Background cells	Background cells	Background cells
KUL01-B_GGAGCAAGTAAAGTCA	Background cells	Background cells	Background cells
KUL01-B_GGAGCAATCCACGCAG	Background cells	Scissor+ cell	Scissor+ cell
KUL01-B_GGATGTTGTCGCGGTT	Background cells	Background cells	Background cells
KUL01-B_GGATTACGTTAGATGA	Background cells	Background cells	Background cells
KUL01-B_GGCCGATTCCGCAAGC	Background cells	Background cells	Background cells
KUL01-B_GGCGACTAGGCTCAGA	Background cells	Background cells	Background cells
KUL01-B_GGCGTGTCAGCGAACA	Background cells	Background cells	Scissor- cell
KUL01-B_GGCGTGTGTCTCTTAT	Background cells	Background cells	Background cells
KUL01-B_GGCGTGTTCTTCGGTC	Background cells	Background cells	Background cells
KUL01-B_GGCTCGACACACTGCG	Background cells	Background cells	Background cells
KUL01-B_GGCTCGAGTAGCGCTC	Background cells	Background cells	Scissor- cell
KUL01-B_GGCTCGAGTCTGCCAG	Background cells	Background cells	Background cells
KUL01-B_GGCTGGTCACTTCTGC	Background cells	Background cells	Background cells
KUL01-B_GGCTGGTCATGGTCAT	Background cells	Scissor+ cell	Background cells
KUL01-B_GGCTGGTGTTTGACAC	Background cells	Background cells	Scissor+ cell
KUL01-B_GGCTGGTTCTCACATT	Background cells	Background cells	Background cells
KUL01-B_GGGAATGTCCGATATG	Background cells	Background cells	Background cells
KUL01-B_GGGACCTCAGTGGAGT	Background cells	Background cells	Background cells
KUL01-B_GGGAGATAGAGTACCG	Background cells	Background cells	Background cells
KUL01-B_GGGAGATAGTCTTGCA	Background cells	Background cells	Background cells
KUL01-B_GGGAGATCACATAACC	Background cells	Background cells	Background cells
KUL01-B_GGGAGATGTGATAAGT	Background cells	Background cells	Background cells
KUL01-B_GGGAGATGTTGCGTTA	Background cells	Background cells	Background cells
KUL01-B_GGGAGATTCCAAATGC	Background cells	Background cells	Background cells
KUL01-B_GGGATGAAGATTACCC	Background cells	Background cells	Background cells
KUL01-B_GGGATGAAGGTAGCCA	Background cells	Background cells	Background cells
KUL01-B_GGGCACTGTCAGAAGC	Background cells	Scissor+ cell	Scissor+ cell
KUL01-B_GGGCACTGTCTCTTAT	Background cells	Background cells	Background cells
KUL01-B_GGGCACTTCGGTCTAA	Background cells	Background cells	Background cells
KUL01-B_GGGCATCCAGCTCGCA	Background cells	Scissor+ cell	Scissor+ cell
KUL01-B_GGGCATCCAGCTGTTA	Background cells	Scissor+ cell	Scissor+ cell
KUL01-B_GGGCATCGTAACGACG	Background cells	Background cells	Background cells
KUL01-B_GGGCATCTCAATAAGG	Background cells	Scissor+ cell	Background cells
KUL01-B_GGGTCTGAGACACTAA	Scissor- cell	Background cells	Background cells
KUL01-B_GGGTCTGAGGCTAGGT	Scissor+ cell	Background cells	Background cells
KUL01-B_GGGTCTGTCAAGGCTT	Background cells	Background cells	Background cells
KUL01-B_GGTATTGAGCGTTGCC	Background cells	Background cells	Background cells
KUL01-B_GGTATTGCACGGTAAG	Background cells	Background cells	Background cells
KUL01-B_GGTGAAGAGCCATCGC	Background cells	Background cells	Scissor+ cell
KUL01-B_GGTGAAGAGGAGCGAG	Scissor- cell	Background cells	Background cells
KUL01-B_GGTGAAGGTGTTCGAT	Background cells	Background cells	Background cells
KUL01-B_GGTGAAGTCGTACGGC	Scissor+ cell	Scissor+ cell	Background cells
KUL01-B_GGTGAAGTCTTCGAGA	Background cells	Background cells	Scissor+ cell
KUL01-B_GGTGCGTAGGGCTTGA	Background cells	Background cells	Background cells
KUL01-B_GGTGCGTCAATCGAAA	Background cells	Background cells	Background cells
KUL01-B_GGTGCGTCAGGATTGG	Background cells	Background cells	Background cells
KUL01-B_GGTGCGTTCTACCAGA	Background cells	Background cells	Background cells
KUL01-B_GGTGTTAAGTTAGGTA	Background cells	Scissor+ cell	Background cells
KUL01-B_GGTGTTATCTTAACCT	Background cells	Scissor+ cell	Background cells
KUL01-B_GTAACGTCAGCATGAG	Background cells	Background cells	Background cells
KUL01-B_GTAACTGAGATGTCGG	Background cells	Background cells	Background cells
KUL01-B_GTAACTGAGGCCGAAT	Scissor+ cell	Scissor+ cell	Scissor+ cell
KUL01-B_GTAACTGTCTCACATT	Background cells	Scissor+ cell	Scissor+ cell
KUL01-B_GTACGTAAGAAGGTGA	Background cells	Background cells	Background cells
KUL01-B_GTACTCCAGCTGCAAG	Scissor- cell	Background cells	Background cells
KUL01-B_GTACTCCAGTGAAGTT	Background cells	Background cells	Background cells
KUL01-B_GTACTCCGTTATCGGT	Background cells	Scissor+ cell	Scissor+ cell
KUL01-B_GTACTTTAGAAGGACA	Background cells	Background cells	Background cells
KUL01-B_GTACTTTAGATTACCC	Background cells	Background cells	Background cells
KUL01-B_GTACTTTAGCAGATCG	Background cells	Background cells	Scissor+ cell
KUL01-B_GTACTTTAGGCCGAAT	Background cells	Background cells	Scissor+ cell
KUL01-B_GTAGGCCTCTTGCATT	Background cells	Background cells	Background cells
KUL01-B_GTAGGCCTCTTGCCGT	Background cells	Background cells	Background cells
KUL01-B_GTAGTCAAGTACGATA	Background cells	Background cells	Background cells
KUL01-B_GTAGTCACAGTAAGCG	Background cells	Background cells	Background cells
KUL01-B_GTAGTCAGTCAGCTAT	Background cells	Scissor+ cell	Scissor+ cell
KUL01-B_GTAGTCAGTCTAGGTT	Background cells	Background cells	Background cells
KUL01-B_GTAGTCAGTGATAAAC	Background cells	Background cells	Background cells
KUL01-B_GTAGTCAGTTGGACCC	Background cells	Background cells	Background cells
KUL01-B_GTAGTCATCGCATGAT	Background cells	Scissor+ cell	Scissor+ cell
KUL01-B_GTATCTTAGTGTGGCA	Background cells	Background cells	Background cells
KUL01-B_GTATCTTTCTTGTTTG	Background cells	Background cells	Scissor- cell
KUL01-B_GTATTCTCAGATGAGC	Background cells	Background cells	Background cells
KUL01-B_GTATTCTCAGCAGTTT	Background cells	Background cells	Background cells
KUL01-B_GTCAAGTGTAACGTTC	Background cells	Scissor+ cell	Background cells
KUL01-B_GTCAAGTGTCACTTCC	Background cells	Background cells	Background cells
KUL01-B_GTCACAAAGTAGATGT	Background cells	Background cells	Background cells
KUL01-B_GTCACAAGTAGCGTGA	Background cells	Background cells	Background cells
KUL01-B_GTCACAAGTTAGATGA	Background cells	Background cells	Scissor- cell
KUL01-B_GTCACGGCAAGCCGTC	Background cells	Background cells	Background cells
KUL01-B_GTCACGGCACTTCGAA	Background cells	Background cells	Background cells
KUL01-B_GTCATTTGTGTGTGCC	Background cells	Background cells	Background cells
KUL01-B_GTCCTCACATTCCTCG	Background cells	Background cells	Background cells
KUL01-B_GTCCTCATCGGTGTTA	Background cells	Scissor+ cell	Background cells
KUL01-B_GTCGGGTAGCGAAGGG	Background cells	Background cells	Background cells
KUL01-B_GTCGGGTCAGCTTAAC	Background cells	Background cells	Background cells
KUL01-B_GTCGGGTGTAGCGTAG	Background cells	Background cells	Scissor- cell
KUL01-B_GTCGGGTGTATTACCG	Scissor+ cell	Background cells	Background cells
KUL01-B_GTCGTAACAACTGCTA	Background cells	Background cells	Background cells
KUL01-B_GTCGTAAGTCCTCCAT	Background cells	Background cells	Background cells
KUL01-B_GTCGTAAGTCTTGTCC	Scissor+ cell	Background cells	Background cells
KUL01-B_GTCTCGTGTCTCCCTA	Scissor+ cell	Background cells	Background cells
KUL01-B_GTCTTCGCAATAGCAA	Background cells	Scissor+ cell	Background cells
KUL01-B_GTCTTCGCAGATAATG	Background cells	Background cells	Background cells
KUL01-B_GTCTTCGCATCTCGCT	Background cells	Background cells	Background cells
KUL01-B_GTCTTCGGTAAAGTCA	Background cells	Scissor+ cell	Background cells
KUL01-B_GTCTTCGTCGGAGCAA	Background cells	Scissor+ cell	Background cells
KUL01-B_GTGAAGGCAAGTTAAG	Background cells	Scissor+ cell	Background cells
KUL01-B_GTGAAGGGTAGCTAAA	Background cells	Background cells	Background cells
KUL01-B_GTGCAGCTCGAATGCT	Background cells	Scissor+ cell	Background cells
KUL01-B_GTGCATACACTATCTT	Scissor- cell	Background cells	Scissor- cell
KUL01-B_GTGCATACAGTTAACC	Background cells	Background cells	Background cells
KUL01-B_GTGCGGTCAGAAGCAC	Background cells	Background cells	Background cells
KUL01-B_GTGCGGTTCTTGTATC	Background cells	Background cells	Background cells
KUL01-B_GTGCTTCAGTACATGA	Background cells	Background cells	Background cells
KUL01-B_GTGCTTCCAAGCCTAT	Background cells	Background cells	Scissor- cell
KUL01-B_GTGGGTCAGCTCCTTC	Scissor+ cell	Scissor+ cell	Background cells
KUL01-B_GTGGGTCGTGTGAAAT	Background cells	Scissor+ cell	Background cells
KUL01-B_GTGTGCGCACGGTTTA	Background cells	Scissor+ cell	Scissor+ cell
KUL01-B_GTGTGCGGTCAACTGT	Background cells	Scissor+ cell	Background cells
KUL01-B_GTGTGCGTCGCAGGCT	Background cells	Background cells	Background cells
KUL01-B_GTGTTAGGTGTGCGTC	Background cells	Scissor+ cell	Background cells
KUL01-B_GTGTTAGTCTAACGGT	Background cells	Scissor+ cell	Background cells
KUL01-B_GTTAAGCAGGAATCGC	Background cells	Background cells	Background cells
KUL01-B_GTTAAGCTCGATCCCT	Background cells	Background cells	Background cells
KUL01-B_GTTACAGCATAGGATA	Background cells	Background cells	Background cells
KUL01-B_GTTACAGTCGTTTATC	Background cells	Background cells	Background cells
KUL01-B_GTTCATTAGAATCTCC	Background cells	Background cells	Background cells
KUL01-B_GTTCATTAGACCCACC	Background cells	Background cells	Background cells
KUL01-B_GTTCATTTCATTGCGA	Background cells	Background cells	Background cells
KUL01-B_GTTCGGGAGGACAGCT	Background cells	Background cells	Background cells
KUL01-B_GTTCGGGCACCAACCG	Background cells	Background cells	Background cells
KUL01-B_GTTCTCGGTACGCTGC	Scissor- cell	Background cells	Scissor- cell
KUL01-B_GTTTCTACAAGCGTAG	Background cells	Background cells	Background cells
KUL01-B_TAAACCGTCTTAGAGC	Background cells	Scissor+ cell	Background cells
KUL01-B_TAAGAGAAGGGCTCTC	Background cells	Background cells	Background cells
KUL01-B_TAAGAGACATTGGGCC	Scissor+ cell	Scissor+ cell	Background cells
KUL01-B_TAAGCGTTCGCGATCG	Background cells	Background cells	Background cells
KUL01-B_TAAGTGCCAGGGTATG	Background cells	Background cells	Background cells
KUL01-B_TAAGTGCGTCTTCTCG	Scissor- cell	Background cells	Scissor- cell
KUL01-B_TAAGTGCGTGATGCCC	Background cells	Scissor+ cell	Background cells
KUL01-B_TACAGTGAGGCATTGG	Background cells	Background cells	Background cells
KUL01-B_TACAGTGAGTGACTCT	Background cells	Scissor+ cell	Background cells
KUL01-B_TACAGTGAGTTGTAGA	Background cells	Background cells	Background cells
KUL01-B_TACAGTGCACTGCCAG	Background cells	Background cells	Background cells
KUL01-B_TACCTATAGAGACTTA	Background cells	Background cells	Background cells
KUL01-B_TACCTTAGTAAGAGAG	Background cells	Scissor+ cell	Scissor+ cell
KUL01-B_TACCTTATCCACGTGG	Scissor+ cell	Background cells	Background cells
KUL01-B_TACGGATAGCACCGCT	Background cells	Background cells	Background cells
KUL01-B_TACGGATAGCGATCCC	Background cells	Background cells	Scissor+ cell
KUL01-B_TACGGATTCCAAATGC	Background cells	Scissor+ cell	Scissor+ cell
KUL01-B_TACGGATTCCGCAAGC	Background cells	Background cells	Background cells
KUL01-B_TACGGGCGTGTCAATC	Background cells	Background cells	Background cells
KUL01-B_TACGGGCTCAGCATGT	Background cells	Scissor+ cell	Scissor+ cell
KUL01-B_TACGGGCTCTTACCTA	Background cells	Background cells	Background cells
KUL01-B_TACTCATAGCACACAG	Background cells	Background cells	Background cells
KUL01-B_TACTCATGTCACTTCC	Background cells	Scissor+ cell	Background cells
KUL01-B_TACTCGCCATTGGCGC	Background cells	Background cells	Background cells
KUL01-B_TACTCGCTCTTAGCCC	Scissor+ cell	Scissor+ cell	Scissor+ cell
KUL01-B_TACTTACAGAATTCCC	Background cells	Background cells	Scissor+ cell
KUL01-B_TACTTACTCAAGAAGT	Background cells	Background cells	Background cells
KUL01-B_TACTTGTCACACAGAG	Scissor+ cell	Scissor+ cell	Background cells
KUL01-B_TACTTGTGTCGGCACT	Background cells	Background cells	Scissor+ cell
KUL01-B_TACTTGTTCCACTGGG	Background cells	Background cells	Background cells
KUL01-B_TAGACCAAGCTTTGGT	Background cells	Background cells	Background cells
KUL01-B_TAGACCAGTAAGGGCT	Background cells	Scissor+ cell	Background cells
KUL01-B_TAGACCATCCTAGAAC	Background cells	Background cells	Background cells
KUL01-B_TAGAGCTGTAAGCACG	Background cells	Background cells	Background cells
KUL01-B_TAGAGCTGTCTTCAAG	Background cells	Background cells	Background cells
KUL01-B_TAGAGCTTCATCTGCC	Background cells	Scissor+ cell	Scissor+ cell
KUL01-B_TAGCCGGAGGCCCTTG	Background cells	Scissor+ cell	Background cells
KUL01-B_TAGCCGGCACGGTAGA	Background cells	Scissor+ cell	Background cells
KUL01-B_TAGCCGGTCTTCATGT	Background cells	Background cells	Background cells
KUL01-B_TAGGCATAGGATGCGT	Background cells	Scissor+ cell	Background cells
KUL01-B_TAGGCATGTATAATGG	Scissor+ cell	Scissor+ cell	Background cells
KUL01-B_TAGGCATGTTGAGGTG	Background cells	Background cells	Background cells
KUL01-B_TAGGCATTCAGCGATT	Scissor+ cell	Background cells	Background cells
KUL01-B_TAGTGGTAGATGTGGC	Scissor+ cell	Scissor+ cell	Scissor+ cell
KUL01-B_TAGTGGTCAGTTCCCT	Background cells	Background cells	Scissor- cell
KUL01-B_TAGTTGGCAAGTACCT	Background cells	Background cells	Scissor+ cell
KUL01-B_TAGTTGGCAATAAGCA	Background cells	Background cells	Background cells
KUL01-B_TAGTTGGGTCTAGAGG	Background cells	Background cells	Background cells
KUL01-B_TAGTTGGGTTTGGGCC	Background cells	Background cells	Background cells
KUL01-B_TAGTTGGTCCCATTTA	Background cells	Background cells	Background cells
KUL01-B_TATCAGGTCTGCCCTA	Scissor+ cell	Scissor+ cell	Background cells
KUL01-B_TATCTCAAGTCTCAAC	Background cells	Background cells	Background cells
KUL01-B_TATCTCAAGTGGGATC	Background cells	Scissor+ cell	Background cells
KUL01-B_TATGCCCGTCACCCAG	Background cells	Background cells	Background cells
KUL01-B_TATTACCCACTGTCGG	Background cells	Background cells	Background cells
KUL01-B_TATTACCTCCCACTTG	Background cells	Background cells	Background cells
KUL01-B_TCAACGAAGCGCCTTG	Background cells	Background cells	Background cells
KUL01-B_TCAATCTAGGACACCA	Scissor+ cell	Background cells	Background cells
KUL01-B_TCACAAGAGCACCGTC	Background cells	Background cells	Background cells
KUL01-B_TCACAAGCATCCTAGA	Background cells	Background cells	Background cells
KUL01-B_TCACAAGGTCCGTCAG	Background cells	Background cells	Background cells
KUL01-B_TCACAAGGTCTAAACC	Scissor+ cell	Background cells	Background cells
KUL01-B_TCACGAACATAGTAAG	Background cells	Background cells	Background cells
KUL01-B_TCACGAATCGCCATAA	Background cells	Background cells	Background cells
KUL01-B_TCAGATGGTAAACGCG	Background cells	Background cells	Background cells
KUL01-B_TCAGCAAAGCTCAACT	Background cells	Background cells	Background cells
KUL01-B_TCAGCAACACACCGCA	Background cells	Scissor+ cell	Scissor+ cell
KUL01-B_TCAGCAACACATTAGC	Background cells	Background cells	Background cells
KUL01-B_TCAGCAACATACCATG	Background cells	Background cells	Background cells
KUL01-B_TCAGCAAGTCATACTG	Background cells	Background cells	Background cells
KUL01-B_TCAGCAAGTGCGATAG	Background cells	Background cells	Background cells
KUL01-B_TCAGCAAGTTACCAGT	Scissor+ cell	Scissor+ cell	Background cells
KUL01-B_TCAGCTCAGACTAGAT	Background cells	Background cells	Background cells
KUL01-B_TCAGCTCCACAACTGT	Background cells	Scissor+ cell	Background cells
KUL01-B_TCAGCTCGTCCCTTGT	Background cells	Background cells	Background cells
KUL01-B_TCAGCTCGTTGTGGCC	Background cells	Background cells	Background cells
KUL01-B_TCAGGATAGAAGGTGA	Background cells	Background cells	Background cells
KUL01-B_TCAGGATAGATCTGCT	Background cells	Background cells	Background cells
KUL01-B_TCAGGATCATCTATGG	Background cells	Background cells	Scissor- cell
KUL01-B_TCAGGATTCCAAATGC	Background cells	Background cells	Background cells
KUL01-B_TCAGGTACAACTGGCC	Background cells	Background cells	Background cells
KUL01-B_TCAGGTATCCAGATCA	Background cells	Background cells	Background cells
KUL01-B_TCATTACCAGTGAGTG	Background cells	Scissor+ cell	Background cells
KUL01-B_TCATTACGTGAAAGAG	Background cells	Background cells	Background cells
KUL01-B_TCATTACTCCGCATAA	Background cells	Background cells	Background cells
KUL01-B_TCATTTGAGCCACTAT	Background cells	Background cells	Background cells
KUL01-B_TCATTTGGTCCAGTGC	Background cells	Background cells	Background cells
KUL01-B_TCCACACTCAGCTTAG	Background cells	Background cells	Background cells
KUL01-B_TCCACACTCCCGACTT	Scissor- cell	Background cells	Scissor- cell
KUL01-B_TCCCGATCACCCAGTG	Background cells	Background cells	Background cells
KUL01-B_TCCCGATGTCGAATCT	Background cells	Background cells	Background cells
KUL01-B_TCGAGGCCAAGTCATC	Background cells	Background cells	Background cells
KUL01-B_TCGAGGCGTCCGTTAA	Background cells	Background cells	Background cells
KUL01-B_TCGCGTTCATCGGGTC	Background cells	Scissor- cell	Background cells
KUL01-B_TCGCGTTTCTATCCCG	Background cells	Background cells	Background cells
KUL01-B_TCGGTAAAGTGGAGAA	Background cells	Scissor+ cell	Background cells
KUL01-B_TCGGTAAAGTGTTTGC	Background cells	Background cells	Background cells
KUL01-B_TCGGTAAGTGCAGTAG	Background cells	Background cells	Background cells
KUL01-B_TCGTACCAGAAGGCCT	Background cells	Background cells	Background cells
KUL01-B_TCGTACCCAGGCTCAC	Background cells	Background cells	Background cells
KUL01-B_TCGTACCCAGGGTTAG	Background cells	Scissor+ cell	Background cells
KUL01-B_TCGTACCGTTCGCTAA	Background cells	Background cells	Background cells
KUL01-B_TCGTACCTCCGCATAA	Background cells	Background cells	Background cells
KUL01-B_TCGTAGAAGATGGGTC	Scissor- cell	Background cells	Background cells
KUL01-B_TCGTAGAAGTACGATA	Background cells	Scissor+ cell	Scissor+ cell
KUL01-B_TCGTAGATCGTCTGCT	Background cells	Background cells	Background cells
KUL01-B_TCTATTGAGATGCGAC	Background cells	Scissor+ cell	Scissor+ cell
KUL01-B_TCTATTGAGGATTCGG	Background cells	Background cells	Background cells
KUL01-B_TCTATTGGTTGCCTCT	Background cells	Background cells	Background cells
KUL01-B_TCTATTGTCCAGATCA	Background cells	Background cells	Background cells
KUL01-B_TCTATTGTCTCTGTCG	Background cells	Scissor+ cell	Background cells
KUL01-B_TCTCATAAGAAACCTA	Scissor+ cell	Background cells	Background cells
KUL01-B_TCTCATACAGGTGGAT	Background cells	Background cells	Background cells
KUL01-B_TCTCATAGTAAGTGTA	Scissor- cell	Background cells	Background cells
KUL01-B_TCTGAGAAGGCTAGGT	Background cells	Background cells	Background cells
KUL01-B_TCTGAGACAAAGGTGC	Background cells	Background cells	Background cells
KUL01-B_TCTGAGACACGACTCG	Background cells	Background cells	Background cells
KUL01-B_TCTGAGAGTTAAGTAG	Scissor+ cell	Scissor+ cell	Background cells
KUL01-B_TCTGGAAAGAGGGCTT	Background cells	Scissor+ cell	Scissor+ cell
KUL01-B_TCTGGAACATTTCACT	Background cells	Background cells	Background cells
KUL01-B_TCTTCGGAGCTAACAA	Background cells	Background cells	Background cells
KUL01-B_TCTTCGGAGTGTGGCA	Background cells	Background cells	Background cells
KUL01-B_TCTTCGGCAACTTGAC	Background cells	Background cells	Background cells
KUL01-B_TCTTCGGCAATCGAAA	Background cells	Background cells	Background cells
KUL01-B_TCTTCGGTCCAGTATG	Scissor+ cell	Scissor+ cell	Background cells
KUL01-B_TCTTTCCGTCAAGCGA	Scissor- cell	Scissor- cell	Scissor- cell
KUL01-B_TCTTTCCGTGCGGTAA	Scissor+ cell	Scissor+ cell	Background cells
KUL01-B_TCTTTCCTCATATCGG	Background cells	Background cells	Background cells
KUL01-B_TGAAAGAGTCTAGAGG	Background cells	Scissor+ cell	Background cells
KUL01-B_TGAAAGATCCAGTATG	Background cells	Background cells	Background cells
KUL01-B_TGACAACAGTAGGTGC	Background cells	Background cells	Background cells
KUL01-B_TGACAACCAAGCGCTC	Background cells	Background cells	Background cells
KUL01-B_TGACAACGTTACGCGC	Background cells	Background cells	Background cells
KUL01-B_TGACAACTCTCGTTTA	Background cells	Background cells	Background cells
KUL01-B_TGACGGCGTCGACTGC	Background cells	Background cells	Background cells
KUL01-B_TGACGGCTCAAGATCC	Background cells	Background cells	Background cells
KUL01-B_TGACGGCTCGCACTCT	Scissor+ cell	Scissor+ cell	Background cells
KUL01-B_TGACTAGAGACCGGAT	Background cells	Background cells	Background cells
KUL01-B_TGACTAGCACAACGCC	Background cells	Background cells	Background cells
KUL01-B_TGACTAGCATATGGTC	Background cells	Background cells	Background cells
KUL01-B_TGACTAGTCCGTTGCT	Background cells	Background cells	Background cells
KUL01-B_TGACTTTAGCTGATAA	Background cells	Background cells	Background cells
KUL01-B_TGACTTTAGGGAGTAA	Background cells	Scissor+ cell	Background cells
KUL01-B_TGACTTTCACGGTAAG	Background cells	Background cells	Background cells
KUL01-B_TGACTTTCAGTAGAGC	Background cells	Background cells	Background cells
KUL01-B_TGACTTTGTACATGTC	Background cells	Background cells	Background cells
KUL01-B_TGACTTTGTCTCCATC	Background cells	Background cells	Background cells
KUL01-B_TGAGAGGCACCACCAG	Background cells	Background cells	Background cells
KUL01-B_TGAGAGGCAGCCACCA	Background cells	Background cells	Background cells
KUL01-B_TGAGAGGCATGCAATC	Background cells	Scissor+ cell	Scissor+ cell
KUL01-B_TGAGAGGGTGTCTGAT	Background cells	Background cells	Background cells
KUL01-B_TGAGCATCACGGCGTT	Background cells	Background cells	Background cells
KUL01-B_TGAGCATCATATGCTG	Background cells	Background cells	Scissor- cell
KUL01-B_TGAGCCGGTGCAGGTA	Background cells	Background cells	Background cells
KUL01-B_TGAGGGAGTACAAGTA	Background cells	Scissor+ cell	Scissor+ cell
KUL01-B_TGATTTCAGGATCGCA	Background cells	Background cells	Scissor- cell
KUL01-B_TGATTTCAGTGTGGCA	Background cells	Background cells	Background cells
KUL01-B_TGATTTCCACATCCGG	Background cells	Scissor- cell	Background cells
KUL01-B_TGATTTCCACTTAAGC	Background cells	Background cells	Scissor- cell
KUL01-B_TGATTTCCATTGGTAC	Scissor+ cell	Scissor+ cell	Background cells
KUL01-B_TGATTTCGTTATCCGA	Background cells	Background cells	Background cells
KUL01-B_TGCACCTTCTCATTCA	Background cells	Scissor+ cell	Background cells
KUL01-B_TGCCAAAAGTATCTCG	Background cells	Background cells	Background cells
KUL01-B_TGCCAAATCAGCATGT	Scissor- cell	Background cells	Scissor- cell
KUL01-B_TGCCCATAGGTGTGGT	Background cells	Background cells	Background cells
KUL01-B_TGCCCTATCACCACCT	Background cells	Background cells	Background cells
KUL01-B_TGCGCAGAGTTGTAGA	Background cells	Background cells	Background cells
KUL01-B_TGCGCAGGTAAGGGAA	Background cells	Background cells	Scissor- cell
KUL01-B_TGCGCAGTCGTTTAGG	Background cells	Scissor+ cell	Background cells
KUL01-B_TGCGGGTCAGACGCTC	Background cells	Background cells	Scissor+ cell
KUL01-B_TGCGGGTTCCCTTGCA	Background cells	Background cells	Background cells
KUL01-B_TGCGGGTTCGCATGGC	Scissor- cell	Scissor- cell	Background cells
KUL01-B_TGCGTGGAGTTTCCTT	Background cells	Scissor+ cell	Background cells
KUL01-B_TGCGTGGGTTGACGTT	Background cells	Background cells	Background cells
KUL01-B_TGCTGCTCATGTAAGA	Background cells	Background cells	Background cells
KUL01-B_TGCTGCTGTACTCTCC	Background cells	Background cells	Scissor- cell
KUL01-B_TGGACGCGTGATGCCC	Background cells	Background cells	Scissor+ cell
KUL01-B_TGGACGCTCTCGAGTA	Background cells	Background cells	Background cells
KUL01-B_TGGCCAGGTACAGCAG	Background cells	Background cells	Background cells
KUL01-B_TGGCCAGGTGAAATCA	Background cells	Background cells	Background cells
KUL01-B_TGGCTGGTCCTTCAAT	Background cells	Background cells	Scissor+ cell
KUL01-B_TGGGCGTAGTATCGAA	Background cells	Background cells	Background cells
KUL01-B_TGGGCGTCACAAGCCC	Background cells	Background cells	Scissor- cell
KUL01-B_TGGGCGTGTGAGTGAC	Background cells	Background cells	Background cells
KUL01-B_TGGGCGTTCACATACG	Scissor+ cell	Background cells	Background cells
KUL01-B_TGGGCGTTCAGCTTAG	Background cells	Background cells	Background cells
KUL01-B_TGGTTAGAGATCTGAA	Background cells	Background cells	Background cells
KUL01-B_TGGTTAGAGGATGGTC	Background cells	Background cells	Background cells
KUL01-B_TGGTTAGCACCAGCAC	Background cells	Background cells	Background cells
KUL01-B_TGGTTAGCAGATCTGT	Background cells	Scissor+ cell	Background cells
KUL01-B_TGGTTAGCATGTAAGA	Background cells	Scissor+ cell	Background cells
KUL01-B_TGGTTAGGTCAAAGCG	Background cells	Background cells	Background cells
KUL01-B_TGGTTCCAGAGCTGCA	Background cells	Background cells	Background cells
[truncated: 780 more rows]

## Sheet: Sheet2
Supplementary Table S1.Scissor cell lables of GSE132465
	GSE17538	GSE37892	GSE39582
SMC01-T_AAACCTGCATACGCCG	Scissor- cell	Background cells	Scissor- cell
SMC01-T_AAACCTGGTCGCATAT	Background cells	Background cells	Background cells
SMC01-T_AAACGGGAGGGAAACA	Background cells	Background cells	Background cells
SMC01-T_AAACGGGGTATAGGTA	Background cells	Background cells	Background cells
SMC01-T_AAAGATGAGGCCGAAT	Scissor- cell	Background cells	Scissor- cell
SMC01-T_AAAGATGCATGGATGG	Scissor- cell	Background cells	Scissor- cell
SMC01-T_AAAGATGTCACGACTA	Background cells	Background cells	Background cells
SMC01-T_AAAGATGTCCGTTGCT	Background cells	Background cells	Background cells
SMC01-T_AAAGCAACAGTCGATT	Background cells	Scissor- cell	Scissor- cell
SMC01-T_AAAGTAGAGAGGTACC	Background cells	Scissor- cell	Scissor- cell
SMC01-T_AAAGTAGAGGGCTTGA	Background cells	Background cells	Background cells
SMC01-T_AAAGTAGCAAGGACAC	Background cells	Background cells	Scissor- cell
SMC01-T_AAAGTAGCAAGTAGTA	Background cells	Background cells	Scissor- cell
SMC01-T_AAAGTAGTCAGCATGT	Background cells	Background cells	Background cells
SMC01-T_AAAGTAGTCTAACTGG	Scissor- cell	Scissor- cell	Background cells
SMC01-T_AAAGTAGTCTCGCATC	Background cells	Background cells	Background cells
SMC01-T_AAATGCCAGGATCGCA	Background cells	Background cells	Background cells
SMC01-T_AACACGTTCTGGCGAC	Background cells	Background cells	Background cells
SMC01-T_AACCATGCATCACGTA	Background cells	Background cells	Scissor- cell
SMC01-T_AACCATGCATCGACGC	Background cells	Background cells	Background cells
SMC01-T_AACCATGGTATAGTAG	Background cells	Background cells	Background cells
SMC01-T_AACCATGTCACAGTAC	Background cells	Background cells	Background cells
SMC01-T_AACCATGTCCTTGACC	Background cells	Scissor- cell	Background cells
SMC01-T_AACCGCGAGTAGCGGT	Background cells	Background cells	Background cells
SMC01-T_AACCGCGCAGCTCGAC	Background cells	Background cells	Scissor- cell
SMC01-T_AACCGCGTCTAACCGA	Background cells	Background cells	Background cells
SMC01-T_AACCGCGTCTTTACGT	Background cells	Scissor- cell	Background cells
SMC01-T_AACGTTGGTAAGGGAA	Background cells	Background cells	Background cells
SMC01-T_AACGTTGGTGCGGTAA	Background cells	Background cells	Background cells
SMC01-T_AACTCAGGTTCCGGCA	Background cells	Scissor- cell	Background cells
SMC01-T_AACTCCCGTTTGTTGG	Background cells	Background cells	Background cells
SMC01-T_AACTCCCTCTGCAGTA	Background cells	Background cells	Scissor- cell
SMC01-T_AACTCTTAGTCCGTAT	Background cells	Scissor- cell	Scissor- cell
SMC01-T_AACTCTTCACAACGCC	Background cells	Background cells	Scissor- cell
SMC01-T_AACTCTTGTTCGTCTC	Background cells	Background cells	Background cells
SMC01-T_AACTCTTGTTGCGTTA	Background cells	Background cells	Background cells
SMC01-T_AACTTTCAGGCTAGCA	Background cells	Background cells	Background cells
SMC01-T_AACTTTCGTACTCGCG	Background cells	Background cells	Background cells
SMC01-T_AACTTTCGTTCGGGCT	Background cells	Background cells	Background cells
SMC01-T_AAGACCTAGGTAAACT	Background cells	Background cells	Background cells
SMC01-T_AAGACCTCAGTGGAGT	Background cells	Background cells	Background cells
SMC01-T_AAGCCGCTCCAAACTG	Background cells	Scissor- cell	Background cells
SMC01-T_AAGGAGCAGCGTTCCG	Background cells	Scissor- cell	Background cells
SMC01-T_AAGGAGCCACATGGGA	Background cells	Background cells	Background cells
SMC01-T_AAGGAGCCACTGAAGG	Background cells	Background cells	Background cells
SMC01-T_AAGGAGCCATCGGACC	Background cells	Background cells	Background cells
SMC01-T_AAGGAGCTCAGGCAAG	Background cells	Background cells	Background cells
SMC01-T_AAGGAGCTCTAGAGTC	Background cells	Scissor- cell	Scissor- cell
SMC01-T_AAGGCAGCAAAGGCGT	Background cells	Background cells	Scissor- cell
SMC01-T_AAGGTTCCACGTCTCT	Background cells	Background cells	Background cells
SMC01-T_AAGGTTCTCCAATGGT	Scissor- cell	Background cells	Scissor- cell
SMC01-T_AAGTCTGAGTAAGTAC	Background cells	Background cells	Background cells
SMC01-T_AAGTCTGAGTGGTCCC	Scissor- cell	Background cells	Scissor- cell
SMC01-T_AATCCAGAGTGCGTGA	Background cells	Background cells	Scissor- cell
SMC01-T_AATCCAGGTTTGTTGG	Scissor- cell	Background cells	Background cells
SMC01-T_AATCCAGTCCGCGGTA	Background cells	Background cells	Background cells
SMC01-T_AATCGGTAGTGGAGTC	Background cells	Background cells	Background cells
SMC01-T_AATCGGTAGTGGCACA	Background cells	Background cells	Background cells
SMC01-T_AATCGGTCAATCGAAA	Background cells	Background cells	Scissor- cell
SMC01-T_ACACCAAGTACAGTTC	Background cells	Scissor- cell	Background cells
SMC01-T_ACACCAATCTCATTCA	Background cells	Scissor- cell	Background cells
SMC01-T_ACACTGACATTCTCAT	Background cells	Background cells	Background cells
SMC01-T_ACACTGATCCTCCTAG	Background cells	Background cells	Background cells
SMC01-T_ACAGCCGGTCTAGCCG	Background cells	Background cells	Background cells
SMC01-T_ACAGCCGTCCCTAATT	Background cells	Background cells	Background cells
SMC01-T_ACAGCTAGTTTGGCGC	Background cells	Scissor- cell	Background cells
SMC01-T_ACAGCTATCTGATTCT	Scissor- cell	Background cells	Scissor- cell
SMC01-T_ACATACGAGTTGAGAT	Background cells	Background cells	Background cells
SMC01-T_ACATACGCACGAAACG	Scissor- cell	Background cells	Background cells
SMC01-T_ACATACGTCTATCCCG	Background cells	Background cells	Background cells
SMC01-T_ACATCAGGTAGCGTGA	Scissor- cell	Background cells	Background cells
SMC01-T_ACATCAGTCAGAGACG	Scissor- cell	Background cells	Scissor- cell
SMC01-T_ACCAGTAAGATCGGGT	Background cells	Background cells	Background cells
SMC01-T_ACCAGTATCGTCCAGG	Scissor- cell	Background cells	Background cells
SMC01-T_ACCCACTGTACTTAGC	Background cells	Scissor- cell	Background cells
SMC01-T_ACCGTAATCCCTGACT	Background cells	Background cells	Scissor- cell
SMC01-T_ACCTTTAAGTCGATAA	Background cells	Background cells	Background cells
SMC01-T_ACCTTTATCCCACTTG	Background cells	Background cells	Scissor- cell
SMC01-T_ACCTTTATCGGTTCGG	Background cells	Background cells	Scissor- cell
SMC01-T_ACGAGCCCACATTCGA	Background cells	Background cells	Background cells
SMC01-T_ACGAGGACAATCAGAA	Background cells	Background cells	Background cells
SMC01-T_ACGAGGAGTCTCTCTG	Background cells	Background cells	Scissor- cell
SMC01-T_ACGATACGTAGGGTAC	Background cells	Background cells	Background cells
SMC01-T_ACGCAGCAGGTTACCT	Scissor- cell	Background cells	Scissor- cell
SMC01-T_ACGCAGCGTGTAAGTA	Background cells	Background cells	Background cells
SMC01-T_ACGCAGCTCTACCTGC	Background cells	Background cells	Background cells
SMC01-T_ACGCCAGCACTGCCAG	Background cells	Background cells	Scissor- cell
SMC01-T_ACGCCGAAGCTGCCCA	Background cells	Background cells	Background cells
SMC01-T_ACGCCGAGTAACGTTC	Background cells	Background cells	Background cells
SMC01-T_ACGCCGAGTCGTTGTA	Background cells	Scissor- cell	Background cells
SMC01-T_ACGCCGATCTAACTGG	Scissor- cell	Background cells	Scissor- cell
SMC01-T_ACGGAGAAGGATGGAA	Background cells	Background cells	Background cells
SMC01-T_ACGGAGACACGGTGTC	Scissor- cell	Background cells	Scissor- cell
SMC01-T_ACGGCCAGTCATGCCG	Scissor- cell	Background cells	Scissor- cell
SMC01-T_ACGGGCTAGGTGCAAC	Background cells	Scissor- cell	Scissor- cell
SMC01-T_ACGGGCTAGTTCGCGC	Background cells	Background cells	Background cells
SMC01-T_ACGGGTCAGATCGATA	Scissor- cell	Background cells	Scissor- cell
SMC01-T_ACGGGTCAGTGTCCAT	Background cells	Background cells	Background cells
SMC01-T_ACTATCTCACCTCGGA	Background cells	Background cells	Background cells
SMC01-T_ACTATCTGTATAGTAG	Background cells	Scissor- cell	Background cells
SMC01-T_ACTATCTTCACTTCAT	Background cells	Background cells	Background cells
SMC01-T_ACTGAACAGGTGCTTT	Background cells	Background cells	Background cells
SMC01-T_ACTGAACCACAAGACG	Background cells	Background cells	Background cells
SMC01-T_ACTGAGTGTTGACGTT	Background cells	Background cells	Background cells
SMC01-T_ACTGAGTTCAATACCG	Scissor- cell	Background cells	Scissor- cell
SMC01-T_ACTGATGAGGTTACCT	Background cells	Background cells	Background cells
SMC01-T_ACTGATGTCAGCTCGG	Background cells	Background cells	Background cells
SMC01-T_ACTGATGTCCGCATCT	Scissor- cell	Background cells	Background cells
SMC01-T_ACTGCTCAGCTCAACT	Background cells	Scissor- cell	Scissor- cell
SMC01-T_ACTGCTCGTTAGAACA	Background cells	Background cells	Background cells
SMC01-T_ACTGTCCAGCTGAAAT	Background cells	Background cells	Background cells
SMC01-T_ACTGTCCAGTCCCACG	Background cells	Scissor- cell	Background cells
SMC01-T_ACTGTCCGTTTGTGTG	Background cells	Background cells	Background cells
SMC01-T_ACTGTCCTCAATACCG	Background cells	Background cells	Background cells
SMC01-T_ACTGTCCTCACGATGT	Background cells	Scissor- cell	Background cells
SMC01-T_ACTGTCCTCCAGGGCT	Background cells	Background cells	Background cells
SMC01-T_ACTGTCCTCGCCAGCA	Background cells	Background cells	Background cells
SMC01-T_ACTTACTGTTACGACT	Background cells	Background cells	Background cells
SMC01-T_ACTTACTGTTAGGGTG	Background cells	Background cells	Scissor- cell
SMC01-T_ACTTGTTAGACGCACA	Background cells	Background cells	Scissor- cell
SMC01-T_ACTTGTTAGGCCATAG	Background cells	Background cells	Background cells
SMC01-T_ACTTGTTCATATGAGA	Background cells	Scissor- cell	Background cells
SMC01-T_ACTTTCAGTAGGCATG	Background cells	Background cells	Background cells
SMC01-T_ACTTTCATCCTTTCTC	Scissor- cell	Scissor- cell	Scissor- cell
SMC01-T_AGACGTTGTGGCTCCA	Background cells	Background cells	Background cells
SMC01-T_AGAGCGACACCCTATC	Background cells	Background cells	Background cells
SMC01-T_AGAGCGACATGGATGG	Background cells	Background cells	Background cells
SMC01-T_AGAGCGAGTCGCGTGT	Background cells	Background cells	Background cells
SMC01-T_AGAGCTTAGAGCCTAG	Background cells	Background cells	Background cells
SMC01-T_AGAGCTTAGTTTAGGA	Background cells	Background cells	Background cells
SMC01-T_AGAGTGGAGACACTAA	Background cells	Background cells	Scissor- cell
SMC01-T_AGAGTGGTCTGTGCAA	Background cells	Background cells	Background cells
SMC01-T_AGATCTGAGCCTATGT	Background cells	Background cells	Background cells
SMC01-T_AGATCTGCATCAGTCA	Background cells	Background cells	Background cells
SMC01-T_AGATCTGGTGATGTCT	Background cells	Scissor- cell	Background cells
SMC01-T_AGATTGCAGTGTGAAT	Background cells	Scissor- cell	Scissor- cell
SMC01-T_AGCAGCCGTAGATTAG	Background cells	Background cells	Background cells
SMC01-T_AGCAGCCGTATGAAAC	Background cells	Background cells	Background cells
SMC01-T_AGCAGCCTCAAAGTAG	Scissor- cell	Background cells	Background cells
SMC01-T_AGCAGCCTCTAGAGTC	Background cells	Background cells	Background cells
SMC01-T_AGCATACAGATGGCGT	Background cells	Background cells	Background cells
SMC01-T_AGCATACAGCAGGTCA	Background cells	Background cells	Background cells
SMC01-T_AGCATACCACCGGAAA	Background cells	Scissor- cell	Background cells
SMC01-T_AGCATACTCCACGTGG	Background cells	Scissor- cell	Background cells
SMC01-T_AGCATACTCCGCGCAA	Background cells	Background cells	Background cells
SMC01-T_AGCATACTCTTACCTA	Background cells	Background cells	Background cells
SMC01-T_AGCCTAACAAGTTCTG	Scissor- cell	Background cells	Scissor- cell
SMC01-T_AGCCTAACAGTTCCCT	Scissor- cell	Background cells	Scissor- cell
SMC01-T_AGCCTAATCAGCGATT	Background cells	Background cells	Background cells
SMC01-T_AGCGTATAGAGCTGCA	Scissor- cell	Background cells	Scissor- cell
SMC01-T_AGCGTATCAGGTGGAT	Background cells	Background cells	Background cells
SMC01-T_AGCGTCGAGATTACCC	Background cells	Background cells	Scissor- cell
SMC01-T_AGCGTCGGTGTGGCTC	Background cells	Background cells	Background cells
SMC01-T_AGCTCCTTCACATGCA	Background cells	Background cells	Background cells
SMC01-T_AGCTCTCAGCGATAGC	Background cells	Scissor- cell	Scissor- cell
SMC01-T_AGCTCTCAGGTGACCA	Background cells	Scissor- cell	Background cells
SMC01-T_AGCTCTCCAACGATGG	Scissor- cell	Background cells	Scissor- cell
SMC01-T_AGCTTGATCACTCCTG	Background cells	Scissor- cell	Scissor- cell
SMC01-T_AGGCCACAGCTGCCCA	Background cells	Background cells	Background cells
SMC01-T_AGGCCACGTTAAGAAC	Background cells	Background cells	Background cells
SMC01-T_AGGCCACTCCGCTGTT	Background cells	Background cells	Background cells
SMC01-T_AGGCCGTTCAGAAATG	Scissor- cell	Scissor- cell	Background cells
SMC01-T_AGGCCGTTCATTTGGG	Scissor- cell	Background cells	Scissor- cell
SMC01-T_AGGGAGTAGTGACATA	Background cells	Background cells	Background cells
SMC01-T_AGGGAGTCAATCACAC	Background cells	Background cells	Scissor+ cell
SMC01-T_AGGGATGGTTCCACGG	Background cells	Scissor- cell	Scissor- cell
SMC01-T_AGGGATGTCACCTTAT	Background cells	Background cells	Background cells
SMC01-T_AGGGTGAGTCGCCATG	Background cells	Scissor- cell	Background cells
SMC01-T_AGGGTGATCACGAAGG	Scissor- cell	Background cells	Scissor- cell
SMC01-T_AGGTCATAGCATCATC	Background cells	Background cells	Background cells
SMC01-T_AGGTCATTCCCGACTT	Scissor- cell	Background cells	Scissor- cell
SMC01-T_AGTAGTCTCTCAAGTG	Scissor- cell	Background cells	Scissor- cell
SMC01-T_AGTCTTTTCTATCCTA	Background cells	Scissor- cell	Scissor- cell
SMC01-T_AGTGAGGAGTGTCCCG	Background cells	Background cells	Background cells
SMC01-T_AGTGAGGGTGCGGTAA	Background cells	Background cells	Background cells
SMC01-T_AGTGGGAAGTTACGGG	Background cells	Scissor- cell	Scissor- cell
SMC01-T_AGTGGGAGTCGGCTCA	Background cells	Background cells	Background cells
SMC01-T_ATAACGCAGCCCAATT	Background cells	Background cells	Background cells
SMC01-T_ATAACGCCATCCCACT	Background cells	Background cells	Background cells
SMC01-T_ATAACGCGTTTGACTG	Background cells	Background cells	Background cells
SMC01-T_ATAAGAGCAAATTGCC	Background cells	Scissor- cell	Background cells
SMC01-T_ATAAGAGTCAAGAAGT	Background cells	Background cells	Background cells
SMC01-T_ATAGACCAGCAGGCTA	Background cells	Background cells	Background cells
SMC01-T_ATAGACCTCTTTACGT	Background cells	Background cells	Background cells
SMC01-T_ATCACGACATTAGGCT	Background cells	Background cells	Background cells
SMC01-T_ATCATCTCATCTATGG	Background cells	Background cells	Background cells
SMC01-T_ATCATGGCAACGATCT	Background cells	Background cells	Background cells
SMC01-T_ATCATGGGTACGCTGC	Scissor- cell	Background cells	Scissor- cell
SMC01-T_ATCATGGTCGGTCTAA	Background cells	Background cells	Background cells
SMC01-T_ATCCACCTCTGCGGCA	Background cells	Background cells	Background cells
SMC01-T_ATCGAGTCATCGGAAG	Background cells	Background cells	Background cells
SMC01-T_ATCTACTAGGCATTGG	Background cells	Background cells	Background cells
SMC01-T_ATCTACTGTATTCGTG	Background cells	Background cells	Background cells
SMC01-T_ATCTACTTCTGGCGAC	Background cells	Background cells	Background cells
SMC01-T_ATCTGCCCAAATACAG	Background cells	Scissor- cell	Background cells
SMC01-T_ATGCGATGTTGGTTTG	Background cells	Scissor- cell	Background cells
SMC01-T_ATGCGATTCCATGAGT	Background cells	Background cells	Background cells
SMC01-T_ATGGGAGAGTTCCACA	Background cells	Scissor- cell	Background cells
SMC01-T_ATGGGAGCACGAGGTA	Scissor- cell	Background cells	Background cells
SMC01-T_ATGGGAGTCCAACCAA	Background cells	Background cells	Background cells
SMC01-T_ATGTGTGAGGCAAAGA	Background cells	Background cells	Background cells
SMC01-T_ATGTGTGCAAAGAATC	Background cells	Scissor- cell	Scissor- cell
SMC01-T_ATGTGTGTCCGCATCT	Background cells	Scissor- cell	Scissor- cell
SMC01-T_ATTACTCCATGGGACA	Scissor- cell	Background cells	Background cells
SMC01-T_ATTATCCAGGGCTTCC	Scissor- cell	Background cells	Background cells
SMC01-T_ATTATCCGTTCGGGCT	Scissor- cell	Background cells	Background cells
SMC01-T_ATTATCCTCAGCATGT	Background cells	Scissor- cell	Background cells
SMC01-T_ATTCTACCACGTGAGA	Background cells	Background cells	Background cells
SMC01-T_ATTCTACGTAAGCACG	Background cells	Background cells	Background cells
SMC01-T_ATTCTACGTCAAAGCG	Background cells	Background cells	Background cells
SMC01-T_ATTCTACTCTTATCTG	Background cells	Background cells	Background cells
SMC01-T_ATTGGACAGATGTGTA	Background cells	Background cells	Background cells
SMC01-T_ATTGGACGTGGTAACG	Background cells	Background cells	Background cells
SMC01-T_ATTGGTGCAATGGACG	Background cells	Background cells	Background cells
SMC01-T_ATTGGTGTCACCACCT	Scissor- cell	Background cells	Background cells
SMC01-T_ATTTCTGGTAGCAAAT	Background cells	Scissor- cell	Background cells
SMC01-T_CAACCTCAGCGACGTA	Background cells	Background cells	Scissor- cell
SMC01-T_CAACCTCCATCACAAC	Background cells	Background cells	Scissor- cell
SMC01-T_CAACCTCGTCAGAATA	Scissor- cell	Background cells	Scissor- cell
SMC01-T_CAACCTCTCGCCGTGA	Background cells	Background cells	Background cells
SMC01-T_CAACTAGAGACTTGAA	Background cells	Background cells	Background cells
SMC01-T_CAACTAGAGGCGATAC	Scissor- cell	Background cells	Scissor- cell
SMC01-T_CAACTAGAGTGCAAGC	Background cells	Background cells	Background cells
SMC01-T_CAACTAGGTCCTGCTT	Scissor- cell	Background cells	Scissor- cell
SMC01-T_CAACTAGGTCTAGCGC	Background cells	Scissor- cell	Background cells
SMC01-T_CAACTAGTCGTTTGCC	Scissor- cell	Background cells	Background cells
SMC01-T_CAAGATCCAGCATACT	Background cells	Background cells	Background cells
SMC01-T_CAAGGCCCAAGGTTCT	Background cells	Background cells	Background cells
SMC01-T_CAAGGCCCACGCCAGT	Background cells	Background cells	Background cells
SMC01-T_CAAGTTGGTCATGCAT	Background cells	Background cells	Scissor- cell
SMC01-T_CAAGTTGGTGATGTGG	Background cells	Background cells	Scissor- cell
SMC01-T_CAAGTTGGTGCACGAA	Background cells	Background cells	Background cells
SMC01-T_CAAGTTGTCTACCAGA	Background cells	Scissor- cell	Background cells
SMC01-T_CAAGTTGTCTTCGAGA	Background cells	Background cells	Background cells
SMC01-T_CACAAACGTCTCAACA	Background cells	Background cells	Background cells
SMC01-T_CACACAACAATCTGCA	Background cells	Scissor- cell	Scissor- cell
SMC01-T_CACACAACACACTGCG	Background cells	Scissor- cell	Scissor- cell
SMC01-T_CACACAATCAGTTTGG	Background cells	Background cells	Background cells
SMC01-T_CACACAATCATTCACT	Background cells	Scissor- cell	Background cells
SMC01-T_CACACCTCATGAAGTA	Background cells	Background cells	Background cells
SMC01-T_CACACCTCATGTAGTC	Background cells	Scissor- cell	Background cells
SMC01-T_CACACTCAGGATGGAA	Background cells	Background cells	Background cells
SMC01-T_CACACTCGTAAGGATT	Background cells	Background cells	Background cells
SMC01-T_CACACTCGTAGAGTGC	Scissor- cell	Scissor- cell	Scissor- cell
SMC01-T_CACACTCGTTATCGGT	Background cells	Background cells	Background cells
SMC01-T_CACAGGCCATCCAACA	Background cells	Scissor- cell	Background cells
SMC01-T_CACAGGCTCACTTCAT	Background cells	Background cells	Background cells
SMC01-T_CACAGTAAGTACGATA	Background cells	Background cells	Background cells
SMC01-T_CACAGTAGTCGCCATG	Background cells	Background cells	Background cells
SMC01-T_CACAGTATCGCCATAA	Background cells	Scissor- cell	Background cells
SMC01-T_CACATAGAGGCCCTTG	Scissor- cell	Scissor- cell	Scissor- cell
SMC01-T_CACATAGAGTCCAGGA	Background cells	Background cells	Background cells
SMC01-T_CACATAGCAAGACACG	Background cells	Background cells	Scissor- cell
SMC01-T_CACATTTAGACCTAGG	Background cells	Scissor- cell	Background cells
SMC01-T_CACATTTAGCAGGCTA	Background cells	Background cells	Background cells
SMC01-T_CACATTTAGTTGTCGT	Scissor- cell	Background cells	Scissor- cell
SMC01-T_CACCACTCAGCTGTTA	Background cells	Background cells	Scissor- cell
SMC01-T_CACCACTCAGGACGTA	Scissor- cell	Background cells	Scissor- cell
SMC01-T_CACCAGGAGCGATTCT	Background cells	Background cells	Background cells
SMC01-T_CACCAGGGTGGTCTCG	Scissor- cell	Background cells	Background cells
SMC01-T_CACCAGGTCAAAGTAG	Background cells	Background cells	Background cells
SMC01-T_CACCTTGGTTCGCGAC	Background cells	Background cells	Background cells
SMC01-T_CACTCCACACCAGTTA	Background cells	Scissor- cell	Background cells
SMC01-T_CACTCCAGTCTAGCGC	Background cells	Background cells	Background cells
SMC01-T_CAGAATCCAAGACGTG	Background cells	Background cells	Background cells
SMC01-T_CAGAATCCAGCTGTTA	Background cells	Scissor- cell	Scissor- cell
SMC01-T_CAGAATCGTCGATTGT	Scissor- cell	Background cells	Background cells
SMC01-T_CAGAGAGCAAACCTAC	Scissor- cell	Background cells	Background cells
SMC01-T_CAGATCAAGCACGCCT	Background cells	Scissor- cell	Scissor- cell
SMC01-T_CAGATCACAGCTGGCT	Background cells	Scissor- cell	Scissor- cell
SMC01-T_CAGATCAGTCTAGGTT	Background cells	Background cells	Scissor- cell
SMC01-T_CAGATCATCATTATCC	Background cells	Scissor- cell	Background cells
SMC01-T_CAGCAGCGTCAAAGCG	Background cells	Background cells	Background cells
SMC01-T_CAGCAGCGTGAAGGCT	Background cells	Background cells	Background cells
SMC01-T_CAGCAGCGTTGAGGTG	Background cells	Background cells	Background cells
SMC01-T_CAGCATAAGATGCGAC	Background cells	Background cells	Background cells
SMC01-T_CAGCCGAAGCTGAACG	Background cells	Background cells	Background cells
SMC01-T_CAGCCGATCGATAGAA	Background cells	Background cells	Background cells
SMC01-T_CAGCGACAGAGTCGGT	Background cells	Background cells	Background cells
SMC01-T_CAGCGACAGGCCCGTT	Background cells	Background cells	Background cells
SMC01-T_CAGCGACAGGGCTTGA	Background cells	Background cells	Background cells
SMC01-T_CAGCTAAGTCTGCAAT	Background cells	Scissor- cell	Background cells
SMC01-T_CAGCTAATCAGTGCAT	Background cells	Background cells	Background cells
SMC01-T_CAGCTGGAGCGCTTAT	Background cells	Background cells	Background cells
SMC01-T_CAGCTGGCACATCCAA	Background cells	Background cells	Background cells
SMC01-T_CAGCTGGGTCACTTCC	Background cells	Background cells	Background cells
SMC01-T_CAGCTGGTCAAGGTAA	Background cells	Background cells	Background cells
SMC01-T_CAGCTGGTCCGTAGGC	Background cells	Background cells	Scissor- cell
SMC01-T_CAGGTGCAGGTAGCTG	Background cells	Background cells	Background cells
SMC01-T_CAGGTGCCACTAGTAC	Background cells	Background cells	Background cells
SMC01-T_CAGGTGCCAGATGGGT	Background cells	Background cells	Background cells
SMC01-T_CAGTAACGTTAAAGTG	Background cells	Background cells	Background cells
SMC01-T_CAGTCCTAGTCTCGGC	Background cells	Background cells	Scissor- cell
SMC01-T_CAGTCCTCACCTATCC	Scissor- cell	Background cells	Scissor- cell
SMC01-T_CAGTCCTTCATCGCTC	Background cells	Scissor- cell	Scissor- cell
SMC01-T_CATATTCAGGCATGGT	Background cells	Background cells	Background cells
SMC01-T_CATATTCAGTGATCGG	Scissor- cell	Scissor- cell	Scissor- cell
SMC01-T_CATATTCCATACCATG	Background cells	Background cells	Background cells
SMC01-T_CATATTCGTACCCAAT	Background cells	Background cells	Scissor- cell
SMC01-T_CATATTCGTAGGGTAC	Background cells	Background cells	Background cells
SMC01-T_CATATTCGTGTCAATC	Background cells	Background cells	Background cells
SMC01-T_CATCAAGAGCCGGTAA	Background cells	Scissor- cell	Background cells
SMC01-T_CATCAAGCACAAGACG	Background cells	Background cells	Background cells
SMC01-T_CATCAAGCAGTATCTG	Background cells	Background cells	Background cells
SMC01-T_CATCAAGCATGCCTTC	Scissor- cell	Background cells	Scissor- cell
SMC01-T_CATCAAGGTCTTGATG	Background cells	Scissor- cell	Background cells
SMC01-T_CATCAAGTCACAAACC	Background cells	Background cells	Scissor- cell
SMC01-T_CATCAGAGTTTCGCTC	Background cells	Scissor- cell	Background cells
SMC01-T_CATCCACGTATAGGTA	Background cells	Background cells	Background cells
SMC01-T_CATCCACTCACGATGT	Background cells	Scissor- cell	Background cells
SMC01-T_CATCGAAAGGAGTCTG	Background cells	Scissor- cell	Background cells
SMC01-T_CATCGAAGTTAAGATG	Scissor- cell	Background cells	Scissor- cell
SMC01-T_CATCGAATCATGTGGT	Background cells	Background cells	Scissor- cell
SMC01-T_CATCGAATCTTGTATC	Background cells	Background cells	Background cells
SMC01-T_CATCGGGAGACTGGGT	Scissor- cell	Background cells	Scissor- cell
SMC01-T_CATGACAAGGGTTTCT	Background cells	Scissor- cell	Background cells
SMC01-T_CATGACACAGCCACCA	Background cells	Background cells	Background cells
SMC01-T_CATGGCGTCCCAACGG	Background cells	Scissor- cell	Background cells
SMC01-T_CATTATCTCGCCAGCA	Background cells	Scissor- cell	Background cells
SMC01-T_CATTATCTCGGTCCGA	Background cells	Background cells	Background cells
SMC01-T_CATTCGCTCGCTGATA	Background cells	Background cells	Scissor- cell
SMC01-T_CCAATCCTCTTGAGAC	Scissor- cell	Background cells	Background cells
SMC01-T_CCACCTAAGAACAACT	Background cells	Scissor- cell	Background cells
SMC01-T_CCACCTACAGGGATTG	Background cells	Scissor- cell	Background cells
SMC01-T_CCACCTAGTGTGCCTG	Background cells	Background cells	Background cells
SMC01-T_CCACCTATCAGGTTCA	Background cells	Background cells	Background cells
SMC01-T_CCACCTATCATCTGCC	Background cells	Background cells	Background cells
SMC01-T_CCACGGAAGCGCTTAT	Background cells	Background cells	Background cells
SMC01-T_CCAGCGAAGAATGTGT	Scissor- cell	Scissor- cell	Scissor- cell
SMC01-T_CCAGCGAGTCAGATAA	Background cells	Background cells	Background cells
SMC01-T_CCATGTCAGCAGGCTA	Scissor- cell	Background cells	Background cells
SMC01-T_CCATGTCGTGAAGGCT	Background cells	Background cells	Background cells
SMC01-T_CCATTCGGTCTGCGGT	Background cells	Background cells	Background cells
SMC01-T_CCCAATCAGTGTACTC	Background cells	Background cells	Background cells
SMC01-T_CCCAATCAGTGTGGCA	Background cells	Background cells	Background cells
SMC01-T_CCCATACAGGATCGCA	Background cells	Background cells	Background cells
SMC01-T_CCCATACAGGCGTACA	Background cells	Background cells	Background cells
SMC01-T_CCCATACAGGGTCGAT	Background cells	Background cells	Background cells
SMC01-T_CCCATACTCAGCGACC	Background cells	Background cells	Background cells
SMC01-T_CCCATACTCCAGAGGA	Background cells	Background cells	Scissor- cell
SMC01-T_CCCTCCTAGCGTGAAC	Background cells	Background cells	Background cells
SMC01-T_CCCTCCTGTGCTGTAT	Scissor- cell	Scissor- cell	Background cells
SMC01-T_CCGGGATAGGTAGCTG	Background cells	Background cells	Background cells
SMC01-T_CCGGGATCAATAACGA	Background cells	Background cells	Scissor- cell
SMC01-T_CCGGGATGTAAACACA	Background cells	Background cells	Background cells
SMC01-T_CCGGGATGTCCTCTTG	Scissor- cell	Background cells	Scissor- cell
SMC01-T_CCGGGATTCATGCAAC	Background cells	Scissor- cell	Background cells
SMC01-T_CCGGGATTCCGTAGTA	Background cells	Background cells	Background cells
SMC01-T_CCGGTAGCAAAGAATC	Background cells	Background cells	Scissor- cell
SMC01-T_CCGGTAGCACGACTCG	Background cells	Background cells	Background cells
SMC01-T_CCGGTAGGTAGCGATG	Background cells	Scissor- cell	Background cells
SMC01-T_CCGGTAGTCATACGGT	Background cells	Background cells	Background cells
SMC01-T_CCGTACTTCGTGTAGT	Background cells	Scissor- cell	Background cells
SMC01-T_CCGTGGAAGTGTGGCA	Background cells	Background cells	Background cells
SMC01-T_CCGTTCAGTCTAGTCA	Background cells	Background cells	Background cells
SMC01-T_CCGTTCAGTGTGGCTC	Background cells	Scissor- cell	Scissor- cell
SMC01-T_CCGTTCATCATAAAGG	Background cells	Background cells	Background cells
SMC01-T_CCTACACCAATAAGCA	Background cells	Scissor- cell	Scissor- cell
SMC01-T_CCTACACGTGGGTCAA	Background cells	Background cells	Background cells
SMC01-T_CCTACACGTTCTCATT	Background cells	Background cells	Background cells
SMC01-T_CCTACCAGTCCAGTGC	Background cells	Background cells	Background cells
SMC01-T_CCTACCATCAACGGGA	Background cells	Scissor- cell	Background cells
SMC01-T_CCTAGCTAGGATGTAT	Scissor- cell	Background cells	Scissor- cell
SMC01-T_CCTAGCTCACCAGGCT	Background cells	Background cells	Background cells
SMC01-T_CCTAGCTTCGCCAGCA	Background cells	Background cells	Background cells
SMC01-T_CCTATTAAGAGTAATC	Background cells	Scissor- cell	Scissor- cell
SMC01-T_CCTCAGTAGCCCGAAA	Scissor- cell	Background cells	Scissor- cell
SMC01-T_CCTCAGTGTTATCGGT	Background cells	Background cells	Background cells
SMC01-T_CCTCAGTTCACGACTA	Background cells	Scissor- cell	Scissor- cell
SMC01-T_CCTCTGAGTATTACCG	Scissor- cell	Background cells	Background cells
SMC01-T_CCTCTGAGTGACGGTA	Background cells	Background cells	Background cells
SMC01-T_CCTTACGAGGCCGAAT	Background cells	Background cells	Background cells
SMC01-T_CCTTCGACAGGTGGAT	Scissor- cell	Background cells	Scissor- cell
SMC01-T_CCTTCGAGTGCAACGA	Background cells	Background cells	Background cells
SMC01-T_CCTTCGAGTTGGAGGT	Background cells	Background cells	Background cells
SMC01-T_CCTTTCTAGAAACCTA	Background cells	Scissor- cell	Scissor- cell
SMC01-T_CCTTTCTTCACCAGGC	Background cells	Background cells	Background cells
SMC01-T_CCTTTCTTCGGCTACG	Background cells	Scissor- cell	Scissor- cell
SMC01-T_CGAACATTCGAACTGT	Background cells	Scissor- cell	Scissor- cell
SMC01-T_CGAACATTCTGATTCT	Background cells	Background cells	Scissor- cell
SMC01-T_CGAATGTGTGACAAAT	Background cells	Background cells	Background cells
SMC01-T_CGACCTTTCGGTGTCG	Background cells	Background cells	Background cells
SMC01-T_CGACCTTTCTTCAACT	Background cells	Scissor- cell	Background cells
SMC01-T_CGACTTCCACTAAGTC	Background cells	Background cells	Background cells
SMC01-T_CGACTTCGTGCATCTA	Background cells	Scissor- cell	Scissor- cell
SMC01-T_CGACTTCTCAATAAGG	Background cells	Background cells	Background cells
SMC01-T_CGACTTCTCTGTCCGT	Background cells	Background cells	Background cells
SMC01-T_CGACTTCTCTTCTGGC	Background cells	Background cells	Background cells
SMC01-T_CGAGAAGAGTGTTAGA	Background cells	Scissor- cell	Background cells
SMC01-T_CGAGAAGGTCATGCAT	Background cells	Background cells	Background cells
SMC01-T_CGAGCACGTCGAACAG	Scissor- cell	Background cells	Scissor- cell
SMC01-T_CGAGCACTCCGATATG	Background cells	Background cells	Background cells
SMC01-T_CGAGCCAGTCTGGTCG	Background cells	Background cells	Background cells
SMC01-T_CGAGCCATCTGTCAAG	Background cells	Background cells	Background cells
SMC01-T_CGATCGGAGCTGAAAT	Background cells	Background cells	Background cells
SMC01-T_CGATCGGGTCTGCAAT	Background cells	Scissor- cell	Background cells
SMC01-T_CGATCGGGTGAGGCTA	Background cells	Background cells	Background cells
SMC01-T_CGATCGGTCCCTTGCA	Background cells	Background cells	Background cells
SMC01-T_CGATGGCAGACAGAGA	Background cells	Background cells	Background cells
SMC01-T_CGATGGCCAAGCCTAT	Background cells	Background cells	Background cells
SMC01-T_CGATGTAAGGACATTA	Background cells	Background cells	Scissor- cell
SMC01-T_CGATTGACATCTGGTA	Background cells	Background cells	Background cells
SMC01-T_CGATTGAGTCACTGGC	Background cells	Background cells	Background cells
SMC01-T_CGATTGATCTCTGTCG	Background cells	Background cells	Background cells
SMC01-T_CGCCAAGAGCATGGCA	Background cells	Background cells	Background cells
SMC01-T_CGCCAAGAGTGGTAAT	Background cells	Background cells	Background cells
SMC01-T_CGCGGTACATGTTGAC	Scissor- cell	Background cells	Scissor- cell
SMC01-T_CGCGGTATCCCGGATG	Background cells	Background cells	Scissor- cell
SMC01-T_CGCGTTTCACAGTCGC	Scissor- cell	Scissor- cell	Scissor- cell
SMC01-T_CGCGTTTGTGCAGACA	Background cells	Background cells	Scissor- cell
SMC01-T_CGCGTTTGTTCGTCTC	Background cells	Scissor- cell	Scissor- cell
SMC01-T_CGCGTTTTCGCGTTTC	Background cells	Background cells	Background cells
SMC01-T_CGCTATCCAATGGACG	Background cells	Background cells	Background cells
SMC01-T_CGCTATCTCTATGTGG	Background cells	Background cells	Background cells
SMC01-T_CGCTGGATCCAAATGC	Background cells	Background cells	Background cells
SMC01-T_CGCTGGATCGTGGTCG	Scissor- cell	Background cells	Background cells
SMC01-T_CGCTTCAAGCATCATC	Background cells	Background cells	Scissor- cell
SMC01-T_CGCTTCAAGGGCTTGA	Background cells	Scissor- cell	Background cells
SMC01-T_CGGACACGTCGACTGC	Background cells	Scissor- cell	Background cells
SMC01-T_CGGACGTAGAGGTTAT	Background cells	Background cells	Background cells
SMC01-T_CGGACGTTCCCTTGTG	Background cells	Background cells	Background cells
SMC01-T_CGGACTGAGTGGAGTC	Scissor- cell	Background cells	Background cells
SMC01-T_CGGACTGGTACACCGC	Scissor- cell	Background cells	Scissor- cell
SMC01-T_CGGACTGGTTGATTGC	Background cells	Background cells	Background cells
SMC01-T_CGGAGCTAGGGCTCTC	Background cells	Scissor- cell	Background cells
SMC01-T_CGGAGTCGTCGAGATG	Background cells	Scissor+ cell	Background cells
SMC01-T_CGGAGTCTCCGAAGAG	Background cells	Background cells	Background cells
SMC01-T_CGGCTAGAGCAACGGT	Background cells	Background cells	Background cells
SMC01-T_CGGCTAGAGCAGACTG	Background cells	Background cells	Background cells
SMC01-T_CGGCTAGGTCCAGTTA	Background cells	Scissor- cell	Background cells
SMC01-T_CGGGTCAAGTTAACGA	Background cells	Scissor- cell	Background cells
SMC01-T_CGGGTCAGTGAACCTT	Background cells	Scissor- cell	Scissor- cell
SMC01-T_CGGGTCAGTGCGCTTG	Background cells	Background cells	Background cells
SMC01-T_CGGGTCATCTGACCTC	Background cells	Background cells	Scissor- cell
SMC01-T_CGGTTAACAATAGCAA	Background cells	Scissor- cell	Background cells
SMC01-T_CGTAGCGAGACGCTTT	Background cells	Background cells	Background cells
SMC01-T_CGTAGCGCATCGGGTC	Background cells	Scissor- cell	Scissor- cell
SMC01-T_CGTAGCGGTGGGTCAA	Background cells	Background cells	Background cells
SMC01-T_CGTCACTCAAGGTTTC	Background cells	Scissor- cell	Scissor- cell
SMC01-T_CGTCACTCAGGGTATG	Background cells	Background cells	Background cells
SMC01-T_CGTCACTCAGGTTTCA	Background cells	Background cells	Background cells
SMC01-T_CGTCAGGTCTGAGTGT	Background cells	Background cells	Background cells
SMC01-T_CGTCAGGTCTTGTACT	Background cells	Background cells	Background cells
SMC01-T_CGTCCATCAATCTACG	Background cells	Background cells	Background cells
SMC01-T_CGTCCATGTACGACCC	Background cells	Scissor- cell	Background cells
SMC01-T_CGTCTACGTTGGAGGT	Background cells	Scissor- cell	Scissor- cell
SMC01-T_CGTGAGCCACTCGACG	Background cells	Background cells	Background cells
SMC01-T_CGTGAGCGTTCGTGAT	Background cells	Background cells	Scissor- cell
SMC01-T_CGTGTAAGTTGGACCC	Background cells	Background cells	Background cells
SMC01-T_CGTGTAATCCTACAGA	Background cells	Scissor- cell	Scissor- cell
SMC01-T_CGTGTCTAGAAGGTGA	Background cells	Background cells	Scissor- cell
SMC01-T_CGTGTCTTCTTGCATT	Background cells	Background cells	Background cells
SMC01-T_CGTTAGAGTGGTCCGT	Scissor- cell	Background cells	Scissor- cell
SMC01-T_CGTTAGAGTTCGGCAC	Background cells	Scissor- cell	Scissor- cell
SMC01-T_CGTTAGATCTCTGCTG	Background cells	Scissor- cell	Background cells
SMC01-T_CGTTCTGCATGTTGAC	Background cells	Scissor- cell	Scissor- cell
SMC01-T_CGTTGGGAGGCGTACA	Background cells	Background cells	Background cells
SMC01-T_CTAACTTAGAATGTTG	Background cells	Background cells	Background cells
SMC01-T_CTAAGACAGGGTTTCT	Background cells	Background cells	Background cells
SMC01-T_CTAAGACCACTTCTGC	Background cells	Scissor- cell	Background cells
SMC01-T_CTAAGACTCTGATTCT	Background cells	Scissor- cell	Scissor- cell
SMC01-T_CTAATGGAGCTACCGC	Background cells	Background cells	Background cells
SMC01-T_CTACACCAGAGAGCTC	Background cells	Background cells	Background cells
SMC01-T_CTACACCGTTCTGAAC	Background cells	Background cells	Background cells
SMC01-T_CTACACCTCCTTGACC	Scissor- cell	Scissor- cell	Scissor- cell
SMC01-T_CTACATTCATGACATC	Background cells	Background cells	Background cells
SMC01-T_CTACATTGTACCATCA	Background cells	Background cells	Background cells
SMC01-T_CTACCCATCCCGGATG	Background cells	Background cells	Background cells
SMC01-T_CTACCCATCGTATCAG	Background cells	Background cells	Scissor- cell
SMC01-T_CTACCCATCTGGCGAC	Scissor- cell	Scissor- cell	Scissor- cell
SMC01-T_CTACGTCCATTCCTCG	Scissor- cell	Background cells	Scissor- cell
SMC01-T_CTACGTCGTCGGCATC	Background cells	Background cells	Background cells
SMC01-T_CTACGTCGTGTATGGG	Background cells	Scissor- cell	Background cells
SMC01-T_CTAGAGTAGCGCTCCA	Background cells	Background cells	Background cells
SMC01-T_CTAGAGTAGGATCGCA	Background cells	Background cells	Background cells
SMC01-T_CTAGAGTCACATCCAA	Background cells	Background cells	Scissor+ cell
SMC01-T_CTAGCCTAGGAGCGTT	Background cells	Background cells	Background cells
SMC01-T_CTAGCCTCAAATACAG	Scissor- cell	Background cells	Background cells
SMC01-T_CTAGCCTTCGTTTAGG	Background cells	Scissor- cell	Background cells
SMC01-T_CTAGTGAGTAAGGGCT	Background cells	Background cells	Background cells
SMC01-T_CTCACACTCACGAAGG	Scissor- cell	Background cells	Scissor- cell
SMC01-T_CTCAGAAAGCTCTCGG	Scissor- cell	Scissor- cell	Scissor- cell
SMC01-T_CTCAGAACATCCCATC	Scissor- cell	Background cells	Background cells
SMC01-T_CTCAGAAGTTAAAGTG	Background cells	Background cells	Background cells
SMC01-T_CTCATTACATGCCCGA	Background cells	Background cells	Background cells
SMC01-T_CTCCTAGAGAACAACT	Background cells	Background cells	Background cells
SMC01-T_CTCCTAGAGTCTCAAC	Background cells	Background cells	Scissor+ cell
SMC01-T_CTCCTAGCACAGATTC	Background cells	Scissor- cell	Background cells
SMC01-T_CTCCTAGCAGGTTTCA	Scissor- cell	Background cells	Scissor- cell
SMC01-T_CTCCTAGCATAAAGGT	Background cells	Background cells	Background cells
SMC01-T_CTCCTAGTCTCCAGGG	Background cells	Background cells	Scissor- cell
SMC01-T_CTCGAAAAGAGACTAT	Background cells	Scissor- cell	Scissor- cell
SMC01-T_CTCGAAACATCGATGT	Scissor- cell	Background cells	Scissor- cell
SMC01-T_CTCGAAAGTGCACGAA	Background cells	Background cells	Background cells
SMC01-T_CTCGAAATCTAACTGG	Background cells	Background cells	Background cells
SMC01-T_CTCGGAGCAGACTCGC	Background cells	Background cells	Background cells
SMC01-T_CTCGGGACACTAGTAC	Background cells	Background cells	Scissor- cell
SMC01-T_CTCGTACAGGTGCACA	Background cells	Scissor- cell	Background cells
SMC01-T_CTCGTACGTCCTGCTT	Scissor- cell	Background cells	Background cells
SMC01-T_CTCGTACTCTCGTATT	Background cells	Scissor- cell	Background cells
SMC01-T_CTCGTCAAGCTCTCGG	Background cells	Background cells	Background cells
SMC01-T_CTCGTCACACCAGCAC	Background cells	Background cells	Background cells
SMC01-T_CTCGTCAGTCGAAAGC	Background cells	Scissor- cell	Background cells
SMC01-T_CTCGTCATCAGCGATT	Background cells	Scissor- cell	Background cells
SMC01-T_CTCTAATGTGCATCTA	Background cells	Background cells	Scissor+ cell
SMC01-T_CTCTAATTCATGCAAC	Background cells	Background cells	Background cells
SMC01-T_CTCTAATTCTTGCCGT	Background cells	Background cells	Background cells
SMC01-T_CTCTACGGTGACGGTA	Background cells	Scissor- cell	Background cells
SMC01-T_CTCTGGTGTCCCTTGT	Background cells	Background cells	Background cells
SMC01-T_CTCTGGTTCCATGAAC	Scissor- cell	Background cells	Background cells
SMC01-T_CTGAAACAGCATGGCA	Background cells	Background cells	Background cells
SMC01-T_CTGAAACCATCTGGTA	Scissor- cell	Background cells	Scissor- cell
SMC01-T_CTGAAACGTTCAGTAC	Scissor- cell	Background cells	Background cells
SMC01-T_CTGAAACGTTTGACTG	Background cells	Background cells	Background cells
SMC01-T_CTGAAGTGTTCAGACT	Scissor- cell	Background cells	Scissor- cell
SMC01-T_CTGAAGTTCAATCACG	Background cells	Background cells	Scissor- cell
SMC01-T_CTGATAGCACGTTGGC	Background cells	Background cells	Background cells
SMC01-T_CTGATAGGTCTGGTCG	Background cells	Background cells	Background cells
SMC01-T_CTGATCCCACAAGTAA	Background cells	Scissor- cell	Background cells
SMC01-T_CTGCCTAAGAAGGTGA	Background cells	Scissor- cell	Background cells
SMC01-T_CTGCCTACATCAGTCA	Background cells	Scissor- cell	Scissor- cell
SMC01-T_CTGCCTAGTCCGAAGA	Background cells	Background cells	Background cells
SMC01-T_CTGCCTATCTCACATT	Background cells	Background cells	Background cells
SMC01-T_CTGCGGACACAGGAGT	Background cells	Background cells	Background cells
SMC01-T_CTGCGGAGTGAGCGAT	Scissor- cell	Background cells	Scissor- cell
SMC01-T_CTGCTGTAGGACAGCT	Scissor- cell	Background cells	Scissor- cell
SMC01-T_CTGCTGTCAAGGACAC	Background cells	Background cells	Background cells
SMC01-T_CTGCTGTCATGGTTGT	Background cells	Scissor- cell	Background cells
SMC01-T_CTGGTCTCAGATCTGT	Background cells	Background cells	Background cells
SMC01-T_CTGGTCTGTTGATTGC	Background cells	Background cells	Background cells
SMC01-T_CTGTGCTGTTGCGTTA	Scissor- cell	Background cells	Background cells
SMC01-T_CTGTTTAAGCGTCTAT	Background cells	Background cells	Scissor- cell
SMC01-T_CTTAACTAGGAGTCTG	Background cells	Background cells	Background cells
SMC01-T_CTTAACTAGTAAGTAC	Background cells	Background cells	Background cells
SMC01-T_CTTAACTCACGGTAAG	Background cells	Background cells	Background cells
SMC01-T_CTTAACTTCATGTCTT	Background cells	Scissor- cell	Background cells
SMC01-T_CTTAACTTCCAAGTAC	Background cells	Background cells	Background cells
SMC01-T_CTTACCGAGAGACTAT	Background cells	Scissor- cell	Background cells
SMC01-T_CTTACCGTCTTGCATT	Background cells	Background cells	Background cells
SMC01-T_CTTAGGAGTCGAGATG	Background cells	Background cells	Background cells
SMC01-T_CTTCTCTAGCCTTGAT	Background cells	Scissor- cell	Scissor- cell
SMC01-T_CTTCTCTAGCGGATCA	Background cells	Background cells	Background cells
SMC01-T_CTTCTCTCAAGGTGTG	Background cells	Background cells	Background cells
SMC01-T_CTTGGCTTCAGCCTAA	Scissor- cell	Background cells	Background cells
SMC01-T_CTTTGCGCATATACCG	Background cells	Background cells	Background cells
SMC01-T_CTTTGCGGTGATGTCT	Background cells	Scissor- cell	Background cells
SMC01-T_CTTTGCGTCTTCGGTC	Background cells	Background cells	Background cells
SMC01-T_GAAACTCAGACGCACA	Background cells	Scissor- cell	Background cells
SMC01-T_GAAACTCAGATCACGG	Scissor- cell	Background cells	Background cells
SMC01-T_GAAACTCCAGAAGCAC	Background cells	Scissor- cell	Background cells
SMC01-T_GAAACTCTCCTGTAGA	Background cells	Background cells	Background cells
SMC01-T_GAAACTCTCGCCGTGA	Background cells	Background cells	Scissor- cell
SMC01-T_GAAATGAGTCCAACTA	Background cells	Background cells	Background cells
SMC01-T_GAACATCAGATCCCAT	Background cells	Background cells	Background cells
SMC01-T_GAACATCGTAGGACAC	Background cells	Background cells	Background cells
SMC01-T_GAACCTAAGACCGGAT	Background cells	Background cells	Background cells
SMC01-T_GAACCTATCATGTCCC	Background cells	Background cells	Background cells
SMC01-T_GAACGGACAATAGCAA	Background cells	Background cells	Background cells
SMC01-T_GAACGGAGTTACAGAA	Background cells	Scissor- cell	Scissor- cell
SMC01-T_GAAGCAGCAGTATGCT	Background cells	Scissor- cell	Scissor- cell
SMC01-T_GAAGCAGTCACCAGGC	Background cells	Scissor- cell	Scissor- cell
SMC01-T_GAAGCAGTCGGAAACG	Background cells	Background cells	Background cells
SMC01-T_GAATAAGAGAAGGTTT	Background cells	Background cells	Background cells
SMC01-T_GAATGAAAGCTAACTC	Scissor- cell	Background cells	Scissor- cell
SMC01-T_GAATGAATCTCTAAGG	Background cells	Scissor- cell	Background cells
SMC01-T_GACACGCAGACAGACC	Background cells	Background cells	Background cells
SMC01-T_GACACGCTCAATCACG	Background cells	Background cells	Background cells
SMC01-T_GACAGAGAGGATGGAA	Background cells	Background cells	Background cells
SMC01-T_GACAGAGGTGCCTGCA	Background cells	Background cells	Scissor- cell
SMC01-T_GACCAATGTCAAAGCG	Background cells	Background cells	Scissor- cell
SMC01-T_GACCAATGTTTCCACC	Scissor- cell	Scissor- cell	Scissor- cell
SMC01-T_GACCAATTCGGCGGTT	Background cells	Background cells	Background cells
SMC01-T_GACCTGGGTCTAACGT	Background cells	Scissor- cell	Scissor- cell
SMC01-T_GACGCGTAGTATCTCG	Background cells	Background cells	Background cells
SMC01-T_GACGCGTTCGCACTCT	Background cells	Scissor- cell	Background cells
SMC01-T_GACGGCTAGCGAGAAA	Background cells	Background cells	Background cells
SMC01-T_GACGGCTAGGACGAAA	Background cells	Scissor- cell	Background cells
SMC01-T_GACGGCTAGTGCAAGC	Scissor- cell	Background cells	Background cells
SMC01-T_GACGGCTAGTGCCATT	Background cells	Background cells	Background cells
SMC01-T_GACGGCTCATACTACG	Scissor+ cell	Background cells	Background cells
SMC01-T_GACGTGCAGAGCTATA	Background cells	Background cells	Background cells
SMC01-T_GACGTGCGTAGGAGTC	Background cells	Background cells	Background cells
SMC01-T_GACGTGCGTCTCCACT	Background cells	Background cells	Background cells
SMC01-T_GACGTTACACGACTCG	Background cells	Scissor- cell	Scissor- cell
SMC01-T_GACGTTACATTGTGCA	Background cells	Background cells	Background cells
SMC01-T_GACTAACCAAAGAATC	Background cells	Background cells	Background cells
SMC01-T_GACTAACGTTCCACGG	Background cells	Background cells	Scissor- cell
SMC01-T_GACTACAAGGATTCGG	Background cells	Background cells	Background cells
SMC01-T_GACTACACACTTCTGC	Background cells	Scissor- cell	Scissor- cell
SMC01-T_GACTACAGTCACCCAG	Background cells	Background cells	Scissor- cell
SMC01-T_GACTACAGTTAAGGGC	Scissor- cell	Scissor- cell	Scissor- cell
SMC01-T_GACTACAGTTGCCTCT	Background cells	Scissor- cell	Background cells
SMC01-T_GACTGCGCAATGGAAT	Background cells	Background cells	Background cells
SMC01-T_GACTGCGCATTAACCG	Background cells	Background cells	Background cells
SMC01-T_GACTGCGGTAAGCACG	Background cells	Scissor- cell	Background cells
SMC01-T_GAGCAGACACAGCCCA	Background cells	Background cells	Background cells
SMC01-T_GAGCAGATCGTCTGAA	Background cells	Background cells	Scissor- cell
SMC01-T_GAGCAGATCTTGTCAT	Background cells	Background cells	Background cells
SMC01-T_GAGTCCGAGCAGGCTA	Background cells	Background cells	Background cells
SMC01-T_GAGTCCGGTCAGAGGT	Background cells	Background cells	Scissor- cell
SMC01-T_GATCAGTCATCCGTGG	Background cells	Background cells	Background cells
SMC01-T_GATCAGTGTATAGGGC	Background cells	Background cells	Scissor- cell
SMC01-T_GATCAGTTCATGTCTT	Scissor- cell	Scissor- cell	Background cells
SMC01-T_GATCGATAGCATGGCA	Background cells	Scissor- cell	Background cells
SMC01-T_GATCGATAGCTAACAA	Background cells	Background cells	Background cells
SMC01-T_GATCGATCACCAGGCT	Background cells	Scissor- cell	Scissor- cell
SMC01-T_GATCGATCACCAGGTC	Background cells	Scissor- cell	Scissor- cell
SMC01-T_GATCGATGTCTCTTAT	Background cells	Scissor- cell	Background cells
SMC01-T_GATCGATTCTGTGCAA	Background cells	Background cells	Background cells
SMC01-T_GATCGCGCACCAGGTC	Background cells	Background cells	Background cells
SMC01-T_GATCGCGCATCTACGA	Background cells	Background cells	Background cells
SMC01-T_GATCGCGGTAGCCTCG	Background cells	Background cells	Background cells
SMC01-T_GATCTAGAGCTCTCGG	Scissor- cell	Background cells	Background cells
SMC01-T_GATCTAGGTGACTCAT	Background cells	Background cells	Background cells
SMC01-T_GATGAAAAGTGGAGTC	Background cells	Background cells	Background cells
SMC01-T_GATGAAACAAAGGAAG	Background cells	Background cells	Background cells
SMC01-T_GATGAAAGTCGCGTGT	Background cells	Scissor- cell	Background cells
SMC01-T_GATGAGGAGGCATGTG	Scissor- cell	Background cells	Background cells
SMC01-T_GATGAGGCACCCAGTG	Background cells	Background cells	Background cells
SMC01-T_GATGAGGCACGAGGTA	Scissor- cell	Background cells	Background cells
SMC01-T_GATGAGGGTGTTTGTG	Background cells	Background cells	Background cells
SMC01-T_GATGCTAAGCGCCTCA	Background cells	Scissor- cell	Background cells
SMC01-T_GATGCTATCTTCTGGC	Background cells	Scissor- cell	Background cells
SMC01-T_GATTCAGAGGTGTGGT	Scissor- cell	Background cells	Scissor- cell
SMC01-T_GATTCAGCAGTTAACC	Background cells	Scissor- cell	Background cells
SMC01-T_GATTCAGGTTAGGGTG	Background cells	Background cells	Background cells
SMC01-T_GATTCAGTCTGGAGCC	Background cells	Background cells	Background cells
SMC01-T_GCAAACTAGACTGTAA	Background cells	Background cells	Background cells
SMC01-T_GCAAACTAGTCCAGGA	Background cells	Background cells	Background cells
SMC01-T_GCAAACTCAGCGTCCA	Scissor- cell	Background cells	Background cells
SMC01-T_GCACATACAACTGCGC	Background cells	Background cells	Background cells
SMC01-T_GCACATAGTCAACATC	Background cells	Scissor- cell	Background cells
SMC01-T_GCACATAGTCCTCCAT	Background cells	Background cells	Background cells
SMC01-T_GCACATAGTTGGAGGT	Background cells	Background cells	Background cells
SMC01-T_GCACTCTAGAAACCGC	Background cells	Background cells	Background cells
SMC01-T_GCACTCTAGATATGGT	Background cells	Background cells	Background cells
SMC01-T_GCACTCTCACGAGAGT	Background cells	Background cells	Scissor- cell
SMC01-T_GCAGCCAAGTAGGTGC	Background cells	Background cells	Background cells
SMC01-T_GCAGCCACAATAGAGT	Background cells	Scissor- cell	Background cells
SMC01-T_GCAGCCAGTAAGGATT	Scissor- cell	Background cells	Scissor- cell
SMC01-T_GCAGCCATCTGATACG	Background cells	Scissor- cell	Background cells
SMC01-T_GCAGTTACATGCGCAC	Background cells	Background cells	Background cells
SMC01-T_GCAGTTATCAGAGACG	Background cells	Scissor- cell	Background cells
SMC01-T_GCAGTTATCCAAACTG	Background cells	Scissor- cell	Scissor- cell
SMC01-T_GCATACAAGCACCGCT	Background cells	Background cells	Background cells
SMC01-T_GCATACAAGCGGCTTC	Background cells	Background cells	Scissor- cell
SMC01-T_GCATACAAGGAGTAGA	Background cells	Background cells	Background cells
SMC01-T_GCATACAAGTGCCAGA	Background cells	Background cells	Background cells
SMC01-T_GCATACACAAAGTCAA	Background cells	Background cells	Background cells
SMC01-T_GCATACACACTGTGTA	Background cells	Background cells	Background cells
SMC01-T_GCATACACATAGTAAG	Background cells	Scissor- cell	Scissor- cell
SMC01-T_GCATGATCAATTCCTT	Background cells	Background cells	Scissor- cell
SMC01-T_GCATGATTCCTCAATT	Background cells	Scissor- cell	Background cells
SMC01-T_GCATGCGAGCGATAGC	Scissor- cell	Background cells	Scissor- cell
SMC01-T_GCATGCGAGGCATGTG	Background cells	Scissor- cell	Scissor- cell
SMC01-T_GCATGCGTCAGGCCCA	Background cells	Background cells	Background cells
SMC01-T_GCATGTAAGAGGTAGA	Background cells	Scissor- cell	Background cells
SMC01-T_GCATGTACAGGGAGAG	Background cells	Background cells	Background cells
SMC01-T_GCATGTACATCGGTTA	Background cells	Background cells	Background cells
SMC01-T_GCATGTAGTCATCGGC	Background cells	Background cells	Background cells
SMC01-T_GCCAAATAGTCCGTAT	Background cells	Background cells	Scissor- cell
SMC01-T_GCCAAATCAGTATGCT	Background cells	Background cells	Background cells
SMC01-T_GCGACCAAGCATCATC	Background cells	Background cells	Background cells
SMC01-T_GCGACCACATAGAAAC	Background cells	Background cells	Background cells
SMC01-T_GCGACCAGTGCGGTAA	Background cells	Scissor- cell	Background cells
SMC01-T_GCGAGAACAAGAGTCG	Background cells	Background cells	Background cells
SMC01-T_GCGAGAATCACCAGGC	Background cells	Background cells	Scissor- cell
SMC01-T_GCGCAACAGACCTAGG	Background cells	Background cells	Background cells
SMC01-T_GCGCAACAGTTCGCGC	Background cells	Background cells	Background cells
SMC01-T_GCGCAACGTGGTGTAG	Background cells	Background cells	Scissor- cell
SMC01-T_GCGCAGTAGCTGCCCA	Background cells	Scissor- cell	Background cells
SMC01-T_GCGCAGTGTACAGACG	Background cells	Background cells	Background cells
SMC01-T_GCGCCAAGTCCAGTAT	Background cells	Background cells	Background cells
SMC01-T_GCGCCAAGTGGTCTCG	Background cells	Background cells	Background cells
SMC01-T_GCGGGTTAGTACCGGA	Background cells	Background cells	Background cells
SMC01-T_GCTCCTAGTTGCCTCT	Background cells	Background cells	Background cells
SMC01-T_GCTCTGTGTTCCCGAG	Background cells	Background cells	Background cells
SMC01-T_GCTCTGTTCCTGTACC	Background cells	Background cells	Background cells
SMC01-T_GCTGCAGAGATGCGAC	Background cells	Background cells	Scissor- cell
SMC01-T_GCTGCAGAGTTGTCGT	Background cells	Background cells	Scissor- cell
SMC01-T_GCTGCAGCAGGGTTAG	Scissor- cell	Background cells	Scissor- cell
SMC01-T_GCTGCTTGTTCCACTC	Background cells	Background cells	Background cells
SMC01-T_GCTGGGTAGTCTCGGC	Background cells	Background cells	Background cells
SMC01-T_GCTGGGTTCAAGATCC	Background cells	Background cells	Scissor- cell
SMC01-T_GCTGGGTTCTTAGCCC	Background cells	Background cells	Scissor- cell
SMC01-T_GCTTGAAGTGTGAATA	Background cells	Background cells	Background cells
SMC01-T_GGAAAGCCAAATCCGT	Background cells	Background cells	Background cells
SMC01-T_GGAAAGCTCCAGTAGT	Background cells	Scissor- cell	Scissor- cell
SMC01-T_GGAACTTGTAAATACG	Background cells	Scissor- cell	Scissor- cell
SMC01-T_GGAATAACAGTATGCT	Background cells	Background cells	Background cells
SMC01-T_GGAATAATCCCTAACC	Background cells	Background cells	Background cells
SMC01-T_GGACAAGAGCTGGAAC	Background cells	Background cells	Background cells
SMC01-T_GGACAAGCATTCACTT	Background cells	Background cells	Background cells
SMC01-T_GGACAAGTCGGTGTTA	Background cells	Background cells	Background cells
SMC01-T_GGACAGACATAGACTC	Background cells	Background cells	Background cells
SMC01-T_GGACAGAGTCTCAACA	Background cells	Background cells	Background cells
SMC01-T_GGACATTAGCAGCGTA	Background cells	Background cells	Scissor- cell
SMC01-T_GGACATTTCATCGATG	Background cells	Background cells	Background cells
SMC01-T_GGACATTTCGTGGTCG	Background cells	Background cells	Background cells
SMC01-T_GGAGCAACAAGGTGTG	Background cells	Background cells	Background cells
SMC01-T_GGAGCAACACAGCCCA	Background cells	Background cells	Background cells
SMC01-T_GGAGCAACATGGATGG	Background cells	Background cells	Scissor- cell
SMC01-T_GGAGCAATCTGCAGTA	Background cells	Scissor- cell	Scissor- cell
SMC01-T_GGATGTTCAATAAGCA	Background cells	Background cells	Scissor- cell
SMC01-T_GGATTACAGTAGGTGC	Background cells	Scissor- cell	Scissor- cell
SMC01-T_GGATTACTCAACCATG	Background cells	Scissor- cell	Scissor- cell
SMC01-T_GGATTACTCTGCGACG	Background cells	Background cells	Background cells
SMC01-T_GGATTACTCTTGCCGT	Background cells	Background cells	Background cells
SMC01-T_GGCAATTGTAGAGTGC	Background cells	Background cells	Background cells
SMC01-T_GGCCGATCAAAGAATC	Background cells	Background cells	Background cells
SMC01-T_GGCCGATCATGTCTCC	Background cells	Background cells	Background cells
SMC01-T_GGCGACTCAGATCCAT	Background cells	Background cells	Background cells
SMC01-T_GGCGACTTCACGCGGT	Background cells	Background cells	Scissor- cell
SMC01-T_GGCGTGTGTCCAGTGC	Scissor- cell	Background cells	Background cells
SMC01-T_GGCGTGTTCAGCGATT	Background cells	Background cells	Background cells
SMC01-T_GGCGTGTTCCGTAGTA	Scissor- cell	Background cells	Scissor- cell
SMC01-T_GGCGTGTTCGTTTAGG	Background cells	Background cells	Background cells
SMC01-T_GGCGTGTTCTGCAAGT	Scissor- cell	Background cells	Scissor- cell
SMC01-T_GGCTCGATCAGCTGGC	Scissor- cell	Background cells	Scissor- cell
SMC01-T_GGGAATGCACTCAGGC	Background cells	Background cells	Background cells
SMC01-T_GGGAATGGTCATATGC	Background cells	Background cells	Background cells
SMC01-T_GGGACCTAGAGTGAGA	Background cells	Background cells	Background cells
SMC01-T_GGGACCTCACGAGAGT	Background cells	Background cells	Background cells
SMC01-T_GGGAGATCATACCATG	Background cells	Background cells	Background cells
SMC01-T_GGGAGATGTCAGCTAT	Scissor- cell	Background cells	Background cells
SMC01-T_GGGAGATTCCACGACG	Background cells	Background cells	Background cells
SMC01-T_GGGATGACAAACTGTC	Background cells	Background cells	Background cells
SMC01-T_GGGATGAGTTCCGTCT	Background cells	Background cells	Background cells
SMC01-T_GGGATGATCTGAAAGA	Scissor- cell	Background cells	Scissor- cell
SMC01-T_GGGCATCCACGGACAA	Background cells	Background cells	Background cells
SMC01-T_GGGCATCCAGTCCTTC	Background cells	Background cells	Background cells
SMC01-T_GGGCATCTCTAACTGG	Background cells	Background cells	Background cells
SMC01-T_GGGTCTGAGGTCGGAT	Background cells	Background cells	Background cells
SMC01-T_GGGTCTGCAAGGACAC	Background cells	Background cells	Background cells
SMC01-T_GGGTCTGCATGCCTAA	Background cells	Background cells	Background cells
SMC01-T_GGGTCTGGTAGATTAG	Background cells	Scissor- cell	Scissor- cell
SMC01-T_GGGTTGCAGTACGCGA	Background cells	Scissor- cell	Background cells
SMC01-T_GGGTTGCAGTCAATAG	Background cells	Background cells	Scissor- cell
SMC01-T_GGGTTGCAGTTCGATC	Scissor- cell	Scissor- cell	Background cells
SMC01-T_GGGTTGCGTGCACGAA	Scissor- cell	Background cells	Scissor- cell
SMC01-T_GGTATTGCACGGATAG	Background cells	Background cells	Background cells
SMC01-T_GGTATTGCATTTCACT	Background cells	Scissor- cell	Scissor- cell
SMC01-T_GGTATTGGTGTGGCTC	Scissor- cell	Background cells	Scissor- cell
SMC01-T_GGTGAAGTCATTATCC	Background cells	Background cells	Background cells
SMC01-T_GGTGCGTCAGCATACT	Background cells	Background cells	Background cells
SMC01-T_GGTGCGTCATAGGATA	Scissor- cell	Background cells	Background cells
SMC01-T_GGTGCGTCATCCAACA	Scissor- cell	Background cells	Scissor- cell
SMC01-T_GGTGCGTGTCACCCAG	Background cells	Scissor- cell	Scissor- cell
SMC01-T_GGTGCGTGTTACGTCA	Background cells	Scissor- cell	Scissor- cell
SMC01-T_GGTGCGTTCAGTTGAC	Background cells	Scissor- cell	Scissor- cell
SMC01-T_GGTGTTAAGTCTTGCA	Background cells	Background cells	Background cells
SMC01-T_GGTGTTACAAGACGTG	Background cells	Background cells	Background cells
SMC01-T_GTAACGTGTTGATTCG	Background cells	Background cells	Background cells
SMC01-T_GTAACTGCATGACATC	Background cells	Background cells	Background cells
SMC01-T_GTAACTGTCGAGAGCA	Background cells	Background cells	Background cells
SMC01-T_GTACGTAAGAATCTCC	Background cells	Background cells	Background cells
SMC01-T_GTACTCCCAGCGAACA	Background cells	Scissor- cell	Background cells
SMC01-T_GTACTCCCAGGCTCAC	Background cells	Scissor- cell	Background cells
SMC01-T_GTACTTTAGCCAGGAT	Scissor- cell	Background cells	Scissor- cell
SMC01-T_GTACTTTAGTCGATAA	Background cells	Background cells	Background cells
SMC01-T_GTACTTTTCGCCAAAT	Scissor+ cell	Background cells	Background cells
SMC01-T_GTAGGCCAGTGACTCT	Background cells	Background cells	Background cells
SMC01-T_GTAGGCCCATTGGCGC	Background cells	Background cells	Background cells
SMC01-T_GTAGTCAAGAATTCCC	Background cells	Scissor- cell	Background cells
SMC01-T_GTATCTTAGCCAACAG	Background cells	Background cells	Scissor- cell
SMC01-T_GTATCTTTCTTTCCTC	Background cells	Background cells	Background cells
SMC01-T_GTCAAGTCAACTGCGC	Background cells	Scissor- cell	Background cells
SMC01-T_GTCACAAAGACGCTTT	Background cells	Background cells	Background cells
SMC01-T_GTCACAATCAAGGTAA	Background cells	Background cells	Background cells
SMC01-T_GTCACAATCAGTTCGA	Background cells	Background cells	Background cells
SMC01-T_GTCATTTAGTTGTAGA	Background cells	Background cells	Background cells
SMC01-T_GTCATTTCATCCTAGA	Background cells	Scissor- cell	Background cells
SMC01-T_GTCCTCACACTGAAGG	Background cells	Background cells	Background cells
SMC01-T_GTCCTCAGTCTGATTG	Background cells	Background cells	Scissor- cell
SMC01-T_GTCCTCATCAAGCCTA	Background cells	Scissor- cell	Background cells
SMC01-T_GTCCTCATCCAGAGGA	Background cells	Background cells	Background cells
SMC01-T_GTCTCGTAGATGAGAG	Scissor- cell	Background cells	Background cells
SMC01-T_GTCTCGTGTGTTCGAT	Scissor- cell	Background cells	Background cells
SMC01-T_GTCTCGTGTTTCCACC	Background cells	Background cells	Scissor- cell
SMC01-T_GTCTTCGCATCACGAT	Background cells	Background cells	Background cells
SMC01-T_GTCTTCGGTCCTCTTG	Background cells	Background cells	Background cells
SMC01-T_GTCTTCGGTCGTTGTA	Background cells	Background cells	Background cells
SMC01-T_GTGAAGGCAATGTAAG	Background cells	Scissor- cell	Scissor- cell
SMC01-T_GTGAAGGGTCTTCTCG	Scissor- cell	Background cells	Scissor- cell
SMC01-T_GTGCAGCAGAGTCTGG	Scissor- cell	Background cells	Background cells
SMC01-T_GTGCAGCCAAGTCTGT	Background cells	Background cells	Background cells
SMC01-T_GTGCAGCTCCGAGCCA	Background cells	Background cells	Background cells
SMC01-T_GTGCATAAGCTAACAA	Background cells	Scissor- cell	Background cells
SMC01-T_GTGCATACACACCGCA	Background cells	Background cells	Background cells
SMC01-T_GTGCATATCTCCTATA	Background cells	Background cells	Background cells
SMC01-T_GTGCGGTAGAAGGTGA	Background cells	Background cells	Background cells
SMC01-T_GTGCGGTAGCAAATCA	Background cells	Background cells	Background cells
SMC01-T_GTGCGGTCATCTATGG	Background cells	Background cells	Background cells
SMC01-T_GTGCGGTGTCCGTGAC	Background cells	Scissor- cell	Scissor- cell
SMC01-T_GTGCGGTTCATGTAGC	Background cells	Background cells	Background cells
SMC01-T_GTGCTTCTCTGCCCTA	Background cells	Scissor- cell	Background cells
SMC01-T_GTGGGTCAGCAAATCA	Scissor- cell	Background cells	Background cells
SMC01-T_GTGGGTCGTCCGTCAG	Scissor- cell	Background cells	Scissor- cell
SMC01-T_GTGGGTCTCAGCTCGG	Background cells	Background cells	Background cells
SMC01-T_GTGTGCGCACGACTCG	Background cells	Background cells	Scissor- cell
SMC01-T_GTGTGCGGTGTCCTCT	Background cells	Scissor- cell	Background cells
SMC01-T_GTGTTAGGTTACGACT	Background cells	Background cells	Background cells
SMC01-T_GTGTTAGGTTCATGGT	Background cells	Background cells	Scissor+ cell
SMC01-T_GTGTTAGTCCGAGCCA	Background cells	Background cells	Background cells
SMC01-T_GTTAAGCAGGCTACGA	Background cells	Background cells	Background cells
SMC01-T_GTTAAGCCATCCGTGG	Background cells	Background cells	Background cells
SMC01-T_GTTAAGCGTCCATCCT	Background cells	Background cells	Background cells
SMC01-T_GTTAAGCTCGATCCCT	Background cells	Background cells	Background cells
SMC01-T_GTTACAGGTAATTGGA	Background cells	Scissor- cell	Background cells
SMC01-T_GTTACAGGTGTCAATC	Scissor- cell	Background cells	Background cells
SMC01-T_GTTACAGTCCCTGACT	Background cells	Background cells	Background cells
SMC01-T_GTTCATTGTCTAGCGC	Background cells	Background cells	Scissor- cell
SMC01-T_GTTCATTTCCTGCTTG	Scissor- cell	Scissor- cell	Scissor- cell
SMC01-T_GTTCATTTCTTAGAGC	Scissor- cell	Background cells	Scissor- cell
SMC01-T_GTTCTCGGTGTGCGTC	Background cells	Background cells	Scissor- cell
SMC01-T_GTTCTCGTCAGTTGAC	Background cells	Background cells	Background cells
SMC01-T_GTTTCTAAGGCAGGTT	Scissor- cell	Background cells	Background cells
SMC01-T_GTTTCTAAGGCTCAGA	Background cells	Scissor- cell	Background cells
SMC01-T_TAAACCGTCTACTATC	Scissor- cell	Background cells	Scissor- cell
SMC01-T_TAAGAGACAATCGAAA	Background cells	Background cells	Background cells
SMC01-T_TAAGAGACATCGGACC	Background cells	Background cells	Background cells
SMC01-T_TAAGCGTAGTACACCT	Background cells	Background cells	Background cells
SMC01-T_TAAGCGTCATCGATTG	Scissor+ cell	Background cells	Background cells
SMC01-T_TAAGCGTGTATAAACG	Background cells	Background cells	Background cells
SMC01-T_TAAGCGTGTGAGTGAC	Background cells	Background cells	Background cells
SMC01-T_TACACGAAGAGACTTA	Background cells	Background cells	Background cells
SMC01-T_TACACGAAGCCCAACC	Background cells	Background cells	Background cells
SMC01-T_TACACGAGTCGCGGTT	Background cells	Background cells	Background cells
SMC01-T_TACACGATCCACGTTC	Background cells	Background cells	Background cells
SMC01-T_TACAGTGCACAAGTAA	Background cells	Scissor- cell	Background cells
SMC01-T_TACAGTGTCTGGCGAC	Background cells	Background cells	Background cells
SMC01-T_TACCTATAGTGCTGCC	Background cells	Scissor- cell	Background cells
SMC01-T_TACCTATCACGGTGTC	Scissor- cell	Background cells	Scissor- cell
SMC01-T_TACCTATGTCCGAGTC	Background cells	Background cells	Background cells
SMC01-T_TACCTTACACCAACCG	Scissor- cell	Background cells	Scissor- cell
SMC01-T_TACCTTATCGCCAGCA	Background cells	Scissor- cell	Background cells
SMC01-T_TACGGATAGTGGTAAT	Background cells	Background cells	Background cells
SMC01-T_TACGGGCAGAGGACGG	Scissor- cell	Background cells	Background cells
SMC01-T_TACGGGCGTACAGCAG	Background cells	Background cells	Background cells
SMC01-T_TACGGGCGTCAAAGAT	Background cells	Background cells	Background cells
SMC01-T_TACGGGCGTCCCTTGT	Background cells	Background cells	Background cells
SMC01-T_TACGGGCTCGGCGCTA	Background cells	Background cells	Background cells
SMC01-T_TACGGTACATCGATTG	Background cells	Background cells	Background cells
SMC01-T_TACGGTATCTCTAAGG	Background cells	Background cells	Background cells
SMC01-T_TACTCATCAGGTCTCG	Background cells	Background cells	Background cells
SMC01-T_TACTCGCTCACTTCAT	Background cells	Background cells	Background cells
SMC01-T_TACTTACAGCGTGAAC	Background cells	Background cells	Background cells
SMC01-T_TACTTACAGCTTCGCG	Background cells	Background cells	Background cells
SMC01-T_TACTTACGTGTTAAGA	Scissor- cell	Background cells	Background cells
SMC01-T_TACTTGTAGGCATGGT	Background cells	Background cells	Background cells
SMC01-T_TACTTGTTCATTGCGA	Background cells	Background cells	Background cells
SMC01-T_TACTTGTTCCCTAATT	Background cells	Background cells	Background cells
SMC01-T_TAGACCACATGTCTCC	Background cells	Background cells	Background cells
SMC01-T_TAGACCATCGCCGTGA	Scissor+ cell	Background cells	Background cells
SMC01-T_TAGGCATAGGTCATCT	Background cells	Background cells	Background cells
SMC01-T_TAGGCATGTTGGTAAA	Background cells	Scissor- cell	Background cells
SMC01-T_TAGGCATTCCGTCAAA	Background cells	Background cells	Background cells
SMC01-T_TAGTGGTCAAGCCGCT	Background cells	Scissor- cell	Scissor- cell
SMC01-T_TAGTTGGAGGCCCTCA	Scissor- cell	Background cells	Scissor- cell
SMC01-T_TAGTTGGCAAACGCGA	Background cells	Background cells	Background cells
SMC01-T_TAGTTGGTCCCAGGTG	Background cells	Background cells	Background cells
SMC01-T_TATCTCAAGGTGGGTT	Background cells	Background cells	Background cells
SMC01-T_TATGCCCCATGGGACA	Background cells	Background cells	Background cells
SMC01-T_TATTACCAGAAGCCCA	Background cells	Scissor- cell	Background cells
SMC01-T_TATTACCAGTGAAGTT	Background cells	Background cells	Background cells
SMC01-T_TATTACCCACAAGTAA	Scissor- cell	Background cells	Scissor- cell
SMC01-T_TATTACCCACTAAGTC	Background cells	Scissor- cell	Background cells
SMC01-T_TATTACCGTCCAAGTT	Background cells	Background cells	Background cells
SMC01-T_TCAACGACAGGCTCAC	Background cells	Scissor- cell	Background cells
SMC01-T_TCAACGAGTTATGCGT	Background cells	Background cells	Background cells
SMC01-T_TCAATCTCACACGCTG	Scissor- cell	Background cells	Scissor- cell
SMC01-T_TCAATCTCATGGTTGT	Background cells	Background cells	Background cells
SMC01-T_TCAATCTGTCATCGGC	Background cells	Background cells	Background cells
SMC01-T_TCACAAGTCAGCAACT	Scissor- cell	Background cells	Scissor- cell
SMC01-T_TCACGAAAGAGTTGGC	Background cells	Background cells	Scissor- cell
SMC01-T_TCACGAAAGTATTGGA	Background cells	Background cells	Background cells
SMC01-T_TCAGATGAGAGTACCG	Background cells	Background cells	Background cells
SMC01-T_TCAGATGCACAGGCCT	Scissor- cell	Scissor- cell	Scissor- cell
SMC01-T_TCAGCAACATGCCTAA	Background cells	Scissor- cell	Background cells
SMC01-T_TCAGGATTCTCTTGAT	Background cells	Background cells	Background cells
SMC01-T_TCAGGATTCTGCAGTA	Background cells	Background cells	Scissor- cell
SMC01-T_TCAGGTACATGCATGT	Background cells	Scissor- cell	Background cells
SMC01-T_TCAGGTAGTTATCGGT	Background cells	Background cells	Background cells
SMC01-T_TCATTACAGCTCCTTC	Background cells	Scissor- cell	Background cells
SMC01-T_TCATTACTCCGAGCCA	Background cells	Background cells	Background cells
SMC01-T_TCATTTGAGGGTGTGT	Background cells	Background cells	Background cells
SMC01-T_TCATTTGTCGCACTCT	Background cells	Background cells	Background cells
SMC01-T_TCCACACGTTAAAGAC	Background cells	Scissor- cell	Scissor- cell
SMC01-T_TCCCGATCATGAGCGA	Scissor- cell	Background cells	Scissor- cell
SMC01-T_TCCCGATTCGCCAAAT	Background cells	Background cells	Background cells
SMC01-T_TCCCGATTCTCGTATT	Background cells	Scissor- cell	Background cells
SMC01-T_TCGAGGCAGAAACCAT	Background cells	Background cells	Scissor- cell
SMC01-T_TCGAGGCCAGTATAAG	Background cells	Background cells	Scissor- cell
SMC01-T_TCGAGGCTCACAAACC	Background cells	Background cells	Background cells
SMC01-T_TCGCGAGCAAAGTCAA	Background cells	Background cells	Background cells
SMC01-T_TCGCGAGCAATCTGCA	Background cells	Background cells	Background cells
SMC01-T_TCGCGAGCAATGGACG	Scissor- cell	Background cells	Scissor- cell
SMC01-T_TCGCGAGCATAGTAAG	Background cells	Background cells	Background cells
SMC01-T_TCGCGAGGTCGACTAT	Background cells	Background cells	Background cells
SMC01-T_TCGCGTTAGTTGTAGA	Background cells	Background cells	Background cells
SMC01-T_TCGCGTTCACGAAGCA	Background cells	Background cells	Background cells
SMC01-T_TCGGGACGTAGTAGTA	Scissor- cell	Background cells	Background cells
SMC01-T_TCGGGACGTTATGTGC	Scissor- cell	Background cells	Scissor- cell
SMC01-T_TCGGTAACAAAGAATC	Background cells	Background cells	Background cells
SMC01-T_TCGGTAACAAAGCAAT	Background cells	Background cells	Background cells
SMC01-T_TCGTACCAGCACCGTC	Background cells	Scissor- cell	Scissor- cell
SMC01-T_TCGTACCCACCAGGCT	Scissor- cell	Background cells	Background cells
SMC01-T_TCGTACCTCAGTGTTG	Scissor- cell	Background cells	Background cells
SMC01-T_TCGTAGAAGCTGAAAT	Background cells	Background cells	Background cells
SMC01-T_TCGTAGAAGTTCCACA	Background cells	Background cells	Background cells
SMC01-T_TCGTAGACATTGGTAC	Background cells	Background cells	Background cells
SMC01-T_TCGTAGATCCGCGCAA	Background cells	Scissor- cell	Background cells
SMC01-T_TCTATTGAGTTTGCGT	Background cells	Scissor- cell	Scissor- cell
SMC01-T_TCTATTGCAAGTAATG	Background cells	Scissor- cell	Scissor- cell
SMC01-T_TCTATTGGTAGGAGTC	Scissor- cell	Background cells	Scissor- cell
SMC01-T_TCTATTGGTCCGTGAC	Scissor- cell	Background cells	Background cells
SMC01-T_TCTCATAAGCGTTCCG	Background cells	Background cells	Scissor- cell
SMC01-T_TCTCATATCTCGCTTG	Background cells	Scissor- cell	Background cells
SMC01-T_TCTCTAATCAGGTTCA	Background cells	Background cells	Background cells
SMC01-T_TCTCTAATCCGTACAA	Background cells	Scissor- cell	Background cells
SMC01-T_TCTGAGAAGGAGTTGC	Background cells	Scissor- cell	Scissor- cell
SMC01-T_TCTGGAAAGACAGACC	Background cells	Background cells	Background cells
SMC01-T_TCTGGAACACCGCTAG	Background cells	Scissor- cell	Scissor- cell
SMC01-T_TCTTCGGGTGGTCCGT	Background cells	Background cells	Background cells
SMC01-T_TCTTCGGTCAGCTTAG	Background cells	Background cells	Background cells
SMC01-T_TCTTCGGTCTCCAGGG	Background cells	Background cells	Background cells
SMC01-T_TCTTCGGTCTGCAAGT	Background cells	Background cells	Background cells
SMC01-T_TCTTTCCCATTGGCGC	Background cells	Background cells	Scissor- cell
SMC01-T_TCTTTCCGTTTGCATG	Background cells	Scissor- cell	Background cells
SMC01-T_TCTTTCCTCCACGACG	Background cells	Background cells	Background cells
SMC01-T_TGAAAGACAAGTAATG	Scissor- cell	Background cells	Scissor- cell
SMC01-T_TGACAACGTAGGGTAC	Background cells	Background cells	Scissor- cell
SMC01-T_TGACAACGTGGTAACG	Background cells	Background cells	Background cells
SMC01-T_TGACGGCGTTCGTGAT	Background cells	Scissor- cell	Background cells
SMC01-T_TGACTAGAGTGTCCCG	Background cells	Background cells	Scissor- cell
SMC01-T_TGACTAGCAAGCCTAT	Background cells	Background cells	Background cells
SMC01-T_TGACTAGTCTCCTATA	Background cells	Background cells	Background cells
SMC01-T_TGACTTTAGACAATAC	Background cells	Background cells	Scissor- cell
SMC01-T_TGACTTTAGTGAAGAG	Background cells	Background cells	Background cells
SMC01-T_TGACTTTCATCCGGGT	Background cells	Background cells	Background cells
SMC01-T_TGAGAGGCAGATCTGT	Scissor- cell	Scissor- cell	Background cells
SMC01-T_TGAGAGGTCTTCAACT	Scissor- cell	Background cells	Scissor- cell
SMC01-T_TGAGCATTCCGTAGTA	Background cells	Background cells	Background cells
SMC01-T_TGAGCATTCGGCGCAT	Background cells	Background cells	Background cells
SMC01-T_TGAGCCGAGACACGAC	Background cells	Background cells	Background cells
SMC01-T_TGAGCCGAGCTCAACT	Background cells	Background cells	Background cells
SMC01-T_TGAGCCGCATTTGCCC	Scissor- cell	Background cells	Background cells
SMC01-T_TGAGGGAAGGGATACC	Scissor- cell	Scissor- cell	Scissor- cell
SMC01-T_TGAGGGACATTCCTGC	Background cells	Background cells	Background cells
SMC01-T_TGAGGGATCTTTAGGG	Background cells	Background cells	Background cells
SMC01-T_TGATTTCAGCAGACTG	Background cells	Background cells	Background cells
SMC01-T_TGATTTCGTAGCACGA	Scissor- cell	Background cells	Scissor- cell
SMC01-T_TGCACCTAGTCTCCTC	Background cells	Scissor- cell	Background cells
SMC01-T_TGCACCTCAGCTTCGG	Background cells	Background cells	Background cells
SMC01-T_TGCACCTTCGCAAGCC	Scissor- cell	Background cells	Background cells
SMC01-T_TGCCAAAAGCGTCAAG	Background cells	Scissor- cell	Background cells
SMC01-T_TGCCCATTCGGTTCGG	Background cells	Background cells	Scissor- cell
SMC01-T_TGCCCTAAGTTACCCA	Scissor- cell	Background cells	Scissor- cell
SMC01-T_TGCCCTAGTATAGGGC	Background cells	Scissor- cell	Background cells
SMC01-T_TGCCCTATCGCGCCAA	Background cells	Scissor- cell	Background cells
SMC01-T_TGCGCAGCAGTATGCT	Scissor- cell	Background cells	Background cells
SMC01-T_TGCGCAGTCAGTTAGC	Background cells	Background cells	Background cells
SMC01-T_TGCGGGTAGACCACGA	Scissor- cell	Background cells	Background cells
SMC01-T_TGCGGGTAGGGTTTCT	Background cells	Background cells	Background cells
SMC01-T_TGCGGGTCAGCTGCTG	Background cells	Background cells	Background cells
SMC01-T_TGCGGGTCATATACGC	Background cells	Background cells	Background cells
SMC01-T_TGCGTGGAGATTACCC	Background cells	Background cells	Background cells
SMC01-T_TGCGTGGTCCATGCTC	Scissor- cell	Background cells	Background cells
SMC01-T_TGCTACCAGGCTACGA	Background cells	Background cells	Background cells
SMC01-T_TGCTACCGTAAACCTC	Background cells	Background cells	Background cells
SMC01-T_TGCTGCTCATGCCCGA	Background cells	Background cells	Background cells
SMC01-T_TGGACGCAGGATGCGT	Scissor- cell	Background cells	Background cells
SMC01-T_TGGACGCCACAGAGGT	Background cells	Background cells	Background cells
SMC01-T_TGGACGCGTATAGGGC	Background cells	Background cells	Background cells
SMC01-T_TGGACGCTCTGGTATG	Background cells	Background cells	Background cells
SMC01-T_TGGCCAGAGTTGAGAT	Background cells	Scissor- cell	Background cells
SMC01-T_TGGCGCAAGGAACTGC	Background cells	Background cells	Background cells
SMC01-T_TGGCGCATCTGTGCAA	Background cells	Background cells	Background cells
SMC01-T_TGGCTGGAGCTAGGCA	Background cells	Background cells	Background cells
SMC01-T_TGGCTGGGTAATTGGA	Background cells	Scissor- cell	Background cells
SMC01-T_TGGCTGGGTGTAACGG	Background cells	Background cells	Background cells
SMC01-T_TGGGAAGAGGCGTACA	Background cells	Scissor- cell	Background cells
SMC01-T_TGGGAAGGTTCAGGCC	Background cells	Background cells	Background cells
SMC01-T_TGGGAAGTCGCCAGCA	Scissor- cell	Background cells	Scissor- cell
SMC01-T_TGGGAAGTCTGCTGCT	Background cells	Scissor- cell	Background cells
SMC01-T_TGGGCGTCAGCTATTG	Background cells	Background cells	Background cells
SMC01-T_TGGGCGTTCTCTTGAT	Background cells	Background cells	Background cells
SMC01-T_TGGTTAGAGGCTAGGT	Background cells	Scissor- cell	Scissor- cell
SMC01-T_TGGTTCCCATGACATC	Background cells	Background cells	Background cells
SMC01-T_TGTATTCCACATAACC	Background cells	Scissor- cell	Background cells
SMC01-T_TGTCCCAAGAGTACAT	Scissor- cell	Background cells	Scissor- cell
SMC01-T_TGTCCCACAAGGTTTC	Background cells	Background cells	Background cells
SMC01-T_TGTGGTACAGGACGTA	Background cells	Background cells	Background cells
SMC01-T_TGTGGTAGTATGGTTC	Background cells	Scissor- cell	Scissor- cell
SMC01-T_TGTGTTTAGTGCTGCC	Background cells	Background cells	Background cells
SMC01-T_TGTGTTTCAGGCTCAC	Scissor- cell	Scissor- cell	Scissor- cell
SMC01-T_TGTGTTTTCACCGGGT	Background cells	Scissor- cell	Background cells
SMC01-T_TTAACTCAGACTCGGA	Scissor- cell	Background cells	Background cells
SMC01-T_TTAACTCCACGGCCAT	Background cells	Background cells	Scissor- cell
SMC01-T_TTAGGACCAACGCACC	Background cells	Background cells	Background cells
SMC01-T_TTAGGACTCAGCATGT	Background cells	Background cells	Background cells
SMC01-T_TTAGGACTCCTCCTAG	Background cells	Background cells	Background cells
SMC01-T_TTAGGACTCTAACTCT	Background cells	Scissor- cell	Background cells
SMC01-T_TTAGGCAAGGAACTGC	Scissor- cell	Background cells	Background cells
SMC01-T_TTAGGCATCCGCAGTG	Background cells	Background cells	Background cells
SMC01-T_TTAGTTCCACGGCCAT	Background cells	Background cells	Background cells
SMC01-T_TTAGTTCGTGTCCTCT	Background cells	Background cells	Background cells
SMC01-T_TTAGTTCTCGGCATCG	Background cells	Background cells	Background cells
SMC01-T_TTATGCTTCAGCAACT	Background cells	Background cells	Background cells
SMC01-T_TTATGCTTCGGCGCAT	Background cells	Background cells	Scissor- cell
SMC01-T_TTCGAAGCACAGGAGT	Background cells	Scissor- cell	Scissor- cell
SMC01-T_TTCGAAGTCTAACCGA	Background cells	Background cells	Background cells
SMC01-T_TTCGGTCAGAAACCAT	Background cells	Scissor- cell	Background cells
SMC01-T_TTCGGTCGTACCATCA	Scissor- cell	Background cells	Background cells
SMC01-T_TTCGGTCTCTTACCGC	Background cells	Background cells	Background cells
SMC01-T_TTCTACAAGGCTACGA	Background cells	Scissor- cell	Background cells
SMC01-T_TTCTACACATGCCTTC	Background cells	Background cells	Background cells
SMC01-T_TTCTACATCGGATGGA	Background cells	Background cells	Background cells
SMC01-T_TTCTACATCTTGACGA	Background cells	Background cells	Background cells
SMC01-T_TTCTCAAGTCTACCTC	Scissor- cell	Background cells	Scissor- cell
SMC01-T_TTCTCAATCAACCAAC	Background cells	Background cells	Background cells
SMC01-T_TTCTCCTTCGGACAAG	Scissor- cell	Background cells	Scissor- cell
SMC01-T_TTCTTAGAGCCTTGAT	Scissor- cell	Background cells	Scissor- cell
SMC01-T_TTGAACGGTCCGAAGA	Background cells	Background cells	Background cells
SMC01-T_TTGACTTAGGGTCTCC	Background cells	Scissor- cell	Background cells
SMC01-T_TTGACTTGTCTCATCC	Background cells	Background cells	Background cells
SMC01-T_TTGCCGTAGATGCGAC	Background cells	Background cells	Background cells
SMC01-T_TTGCCGTGTCGTGGCT	Background cells	Background cells	Background cells
SMC01-T_TTGCGTCAGTGGTAGC	Background cells	Background cells	Background cells
SMC01-T_TTGCGTCCAACAACCT	Background cells	Scissor- cell	Background cells
SMC01-T_TTGCGTCGTACGCACC	Background cells	Background cells	Scissor+ cell
SMC01-T_TTGCGTCGTTGCGCAC	Background cells	Background cells	Background cells
SMC01-T_TTGCGTCTCACTTATC	Background cells	Scissor- cell	Scissor- cell
SMC01-T_TTGCGTCTCCCAAGAT	Background cells	Background cells	Background cells
SMC01-T_TTGCGTCTCCTCAACC	Background cells	Background cells	Background cells
SMC01-T_TTGGAACGTGGGTATG	Background cells	Background cells	Background cells
SMC01-T_TTGGAACGTTATTCTC	Background cells	Scissor- cell	Background cells
SMC01-T_TTGGCAAAGCGTGTCC	Background cells	Scissor- cell	Scissor- cell
SMC01-T_TTGGCAAAGGTAGCTG	Background cells	Background cells	Background cells
SMC01-T_TTGTAGGAGGTGACCA	Background cells	Background cells	Background cells
SMC01-T_TTGTAGGCAATGACCT	Background cells	Background cells	Background cells
SMC01-T_TTTACTGCAAGTTCTG	Background cells	Background cells	Background cells
SMC01-T_TTTACTGCAGTTCCCT	Background cells	Background cells	Background cells
SMC01-T_TTTCCTCAGAAACGAG	Scissor- cell	Background cells	Background cells
SMC01-T_TTTCCTCGTAGCGTCC	Background cells	Background cells	Background cells
SMC01-T_TTTCCTCGTAGTGAAT	Scissor- cell	Scissor- cell	Scissor- cell
SMC01-T_TTTCCTCGTCGTCTTC	Background cells	Background cells	Background cells
SMC01-T_TTTGCGCCATGCCCGA	Background cells	Background cells	Background cells
SMC01-T_TTTGCGCTCCTAGTGA	Background cells	Background cells	Background cells
SMC01-T_TTTGCGCTCGTTTATC	Background cells	Background cells	Background cells
SMC01-T_TTTGGTTAGGCCGAAT	Background cells	Background cells	Background cells
SMC01-T_TTTGGTTGTCTAAAGA	Background cells	Background cells	Background cells
SMC01-T_TTTGTCAAGACATAAC	Scissor- cell	Scissor- cell	Scissor- cell
SMC01-T_TTTGTCACAGGGTATG	Background cells	Background cells	Background cells
SMC01-T_TTTGTCAGTCCGACGT	Background cells	Background cells	Background cells
SMC05-T_CCACTACCATTGTGCA	Background cells	Background cells	Background cells
SMC05-T_CCGTACTAGTATGACA	Background cells	Background cells	Background cells
SMC05-T_CCGTTCAAGTCGTACT	Background cells	Background cells	Background cells
SMC05-T_CGATCGGTCCAACCAA	Background cells	Background cells	Scissor+ cell
SMC05-T_CTTAACTAGAGGTACC	Background cells	Background cells	Background cells
SMC05-T_GAGGTGAAGAGGTTAT	Background cells	Background cells	Background cells
SMC05-T_GTCTCGTGTTACGGAG	Background cells	Background cells	Background cells
SMC05-T_GTGTGCGGTAACGACG	Background cells	Background cells	Scissor+ cell
SMC05-T_TCGCGTTTCCGCAGTG	Background cells	Background cells	Background cells
SMC05-T_TCGTAGAGTGTGAAAT	Background cells	Background cells	Background cells
SMC05-T_TCTATTGTCGACAGCC	Background cells	Background cells	Scissor+ cell
SMC09-T_AAACCTGAGAAACCTA	Background cells	Background cells	Background cells
SMC09-T_AAACCTGAGCCAGTAG	Background cells	Scissor- cell	Background cells
SMC09-T_AAACCTGAGGCAGGTT	Scissor- cell	Background cells	Background cells
SMC09-T_AAACCTGCACTTGGAT	Background cells	Background cells	Background cells
SMC09-T_AAACCTGGTGAAAGAG	Background cells	Background cells	Background cells
SMC09-T_AAACCTGTCCACGAAT	Background cells	Background cells	Background cells
SMC09-T_AAACCTGTCGCTTGTC	Background cells	Background cells	Background cells
SMC09-T_AAACCTGTCTCCCTGA	Background cells	Background cells	Background cells
SMC09-T_AAACGGGAGTGAAGTT	Background cells	Background cells	Background cells
SMC09-T_AAACGGGTCGAGAGCA	Scissor- cell	Background cells	Scissor- cell
SMC09-T_AAAGATGAGAATAGGG	Background cells	Background cells	Background cells
SMC09-T_AAAGATGAGAGCCTAG	Background cells	Background cells	Background cells
SMC09-T_AAAGATGAGGGCTTCC	Scissor- cell	Background cells	Scissor- cell
SMC09-T_AAAGATGAGGGCTTGA	Background cells	Background cells	Background cells
SMC09-T_AAAGATGCAACAACCT	Scissor- cell	Background cells	Background cells
SMC09-T_AAAGATGTCTTTACAC	Background cells	Background cells	Background cells
SMC09-T_AAAGCAAAGCCAGGAT	Background cells	Background cells	Background cells
SMC09-T_AAAGCAACATGCCCGA	Scissor- cell	Background cells	Background cells
SMC09-T_AAAGCAAGTTTGGGCC	Background cells	Background cells	Background cells
SMC09-T_AAAGCAATCTCTTATG	Background cells	Background cells	Background cells
SMC09-T_AAAGTAGAGCTCCCAG	Background cells	Background cells	Background cells
SMC09-T_AAAGTAGAGTACCGGA	Background cells	Background cells	Scissor+ cell
SMC09-T_AAAGTAGCAAATTGCC	Background cells	Background cells	Background cells
SMC09-T_AAAGTAGCACAGGCCT	Background cells	Background cells	Background cells
SMC09-T_AAAGTAGGTACTTAGC	Background cells	Background cells	Background cells
SMC09-T_AAAGTAGGTTATGTGC	Scissor- cell	Scissor- cell	Background cells
SMC09-T_AAAGTAGGTTTGTTTC	Background cells	Background cells	Background cells
SMC09-T_AAAGTAGTCACAATGC	Background cells	Background cells	Background cells
SMC09-T_AAAGTAGTCTAACGGT	Scissor- cell	Background cells	Scissor- cell
SMC09-T_AAATGCCAGCCTCGTG	Background cells	Background cells	Background cells
SMC09-T_AAATGCCCACATGACT	Background cells	Background cells	Background cells
SMC09-T_AAATGCCCAGCTGTAT	Background cells	Background cells	Background cells
SMC09-T_AACACGTCAATGGACG	Background cells	Background cells	Background cells
SMC09-T_AACACGTGTCTCATCC	Background cells	Background cells	Background cells
SMC09-T_AACACGTTCTCGCTTG	Scissor- cell	Background cells	Background cells
SMC09-T_AACCATGCAAGAGGCT	Background cells	Background cells	Background cells
SMC09-T_AACCATGCAGGGTTAG	Background cells	Background cells	Background cells
SMC09-T_AACCATGGTTCACGGC	Background cells	Background cells	Background cells
SMC09-T_AACCATGTCCTTTCTC	Background cells	Background cells	Background cells
SMC09-T_AACCATGTCTGGTTCC	Scissor- cell	Background cells	Scissor- cell
SMC09-T_AACCGCGGTAAGAGAG	Background cells	Background cells	Background cells
SMC09-T_AACGTTGCATACTACG	Background cells	Background cells	Background cells
SMC09-T_AACGTTGCATTAGCCA	Background cells	Background cells	Background cells
SMC09-T_AACGTTGGTAATCGTC	Background cells	Background cells	Background cells
SMC09-T_AACGTTGGTCGCGAAA	Scissor- cell	Background cells	Background cells
SMC09-T_AACGTTGTCAAGGTAA	Background cells	Background cells	Background cells
SMC09-T_AACTCAGCACTTACGA	Scissor- cell	Background cells	Background cells
SMC09-T_AACTCAGCAGACGTAG	Background cells	Background cells	Background cells
SMC09-T_AACTCAGGTCATATGC	Background cells	Background cells	Background cells
SMC09-T_AACTCAGGTGGAAAGA	Scissor- cell	Background cells	Background cells
SMC09-T_AACTCAGTCGGTTAAC	Background cells	Background cells	Background cells
SMC09-T_AACTCCCGTTTAAGCC	Background cells	Background cells	Background cells
SMC09-T_AACTCTTAGCGATGAC	Background cells	Background cells	Background cells
SMC09-T_AACTCTTGTAAGTAGT	Background cells	Background cells	Background cells
SMC09-T_AACTCTTGTTAAAGAC	Scissor- cell	Background cells	Background cells
SMC09-T_AACTCTTTCAGCTGGC	Background cells	Background cells	Background cells
SMC09-T_AACTGGTAGGAACTGC	Scissor- cell	Background cells	Background cells
SMC09-T_AACTGGTCAGCGTAAG	Scissor- cell	Background cells	Background cells
SMC09-T_AACTGGTCATCACGAT	Background cells	Background cells	Background cells
SMC09-T_AACTGGTGTCCGACGT	Scissor- cell	Background cells	Scissor- cell
SMC09-T_AACTTTCTCGAATGGG	Scissor- cell	Background cells	Background cells
SMC09-T_AACTTTCTCTCCGGTT	Background cells	Background cells	Background cells
SMC09-T_AAGACCTGTCTGGAGA	Background cells	Background cells	Background cells
SMC09-T_AAGGAGCAGAGCTATA	Background cells	Background cells	Background cells
SMC09-T_AAGGAGCAGGGTTTCT	Background cells	Background cells	Background cells
SMC09-T_AAGGAGCGTTGTCTTT	Background cells	Background cells	Background cells
SMC09-T_AAGGAGCTCCTTGGTC	Background cells	Background cells	Background cells
SMC09-T_AAGGCAGAGCGATCCC	Background cells	Background cells	Background cells
SMC09-T_AAGGCAGAGCGTTGCC	Background cells	Background cells	Background cells
SMC09-T_AAGGCAGCAATAACGA	Background cells	Background cells	Background cells
SMC09-T_AAGGCAGCAATACGCT	Scissor- cell	Background cells	Background cells
SMC09-T_AAGGCAGCACAACTGT	Background cells	Background cells	Background cells
SMC09-T_AAGGCAGGTAATTGGA	Background cells	Background cells	Background cells
SMC09-T_AAGGTTCAGCACCGTC	Scissor- cell	Background cells	Background cells
SMC09-T_AAGGTTCAGTACATGA	Background cells	Background cells	Background cells
SMC09-T_AAGGTTCGTTTGGCGC	Scissor- cell	Background cells	Background cells
SMC09-T_AAGGTTCTCAAGATCC	Background cells	Background cells	Background cells
SMC09-T_AAGGTTCTCGGAGGTA	Scissor- cell	Background cells	Background cells
SMC09-T_AAGTCTGCAGAAGCAC	Background cells	Background cells	Background cells
SMC09-T_AAGTCTGGTCCCGACA	Background cells	Background cells	Background cells
SMC09-T_AAGTCTGGTTTAAGCC	Scissor- cell	Background cells	Background cells
SMC09-T_AAGTCTGTCCTAGTGA	Background cells	Scissor- cell	Background cells
SMC09-T_AATCCAGAGAATTCCC	Scissor- cell	Background cells	Background cells
SMC09-T_AATCCAGCATTGTGCA	Background cells	Background cells	Background cells
SMC09-T_AATCCAGGTGATGTGG	Background cells	Background cells	Background cells
SMC09-T_ACACCAAAGCACCGCT	Background cells	Background cells	Background cells
SMC09-T_ACACCAAAGCTAGTCT	Background cells	Background cells	Background cells
SMC09-T_ACACCAACAATCGAAA	Background cells	Scissor- cell	Background cells
SMC09-T_ACACCAAGTTAGTGGG	Background cells	Background cells	Background cells
SMC09-T_ACACCAATCAACACAC	Background cells	Background cells	Background cells
SMC09-T_ACACCAATCCACTGGG	Background cells	Background cells	Background cells
SMC09-T_ACACCCTCAGATCTGT	Scissor- cell	Background cells	Background cells
SMC09-T_ACACCCTGTCAGGACA	Background cells	Background cells	Background cells
SMC09-T_ACACCCTTCTCCGGTT	Scissor- cell	Background cells	Background cells
SMC09-T_ACACCGGAGCACCGCT	Scissor- cell	Background cells	Scissor- cell
SMC09-T_ACACCGGAGTCTCGGC	Scissor- cell	Background cells	Background cells
SMC09-T_ACACCGGGTTAAAGAC	Scissor- cell	Background cells	Background cells
SMC09-T_ACACCGGTCGCGTTTC	Background cells	Background cells	Background cells
SMC09-T_ACACTGACACGACTCG	Background cells	Background cells	Scissor+ cell
SMC09-T_ACACTGATCGCCCTTA	Scissor- cell	Background cells	Background cells
SMC09-T_ACACTGATCTCTTGAT	Background cells	Scissor+ cell	Scissor+ cell
SMC09-T_ACAGCCGAGAAGATTC	Scissor- cell	Background cells	Background cells
SMC09-T_ACAGCCGGTCAGCTAT	Scissor- cell	Background cells	Background cells
SMC09-T_ACAGCCGTCCAGTAGT	Background cells	Background cells	Background cells
SMC09-T_ACAGCTAAGCCAGTAG	Background cells	Background cells	Background cells
SMC09-T_ACATACGAGATCGATA	Background cells	Background cells	Background cells
SMC09-T_ACATACGCAAGAAGAG	Scissor- cell	Background cells	Background cells
SMC09-T_ACATACGCAAGCCGCT	Background cells	Background cells	Background cells
SMC09-T_ACATACGCAGACGCCT	Background cells	Background cells	Background cells
SMC09-T_ACATACGCATCTCGCT	Background cells	Background cells	Background cells
SMC09-T_ACATACGCATGACGGA	Background cells	Background cells	Background cells
SMC09-T_ACATACGTCACCTCGT	Background cells	Background cells	Background cells
SMC09-T_ACATACGTCTTATCTG	Background cells	Background cells	Background cells
SMC09-T_ACATCAGGTCGGCACT	Scissor- cell	Background cells	Background cells
SMC09-T_ACATGGTCAAAGTCAA	Background cells	Background cells	Background cells
SMC09-T_ACATGGTCAACGATGG	Background cells	Background cells	Background cells
SMC09-T_ACATGGTCAGTATAAG	Background cells	Background cells	Background cells
SMC09-T_ACATGGTCATGTAGTC	Background cells	Background cells	Background cells
SMC09-T_ACCAGTAAGAGGGATA	Scissor- cell	Background cells	Background cells
SMC09-T_ACCAGTACACTACAGT	Scissor- cell	Background cells	Background cells
SMC09-T_ACCAGTACAGCTCGAC	Background cells	Background cells	Background cells
SMC09-T_ACCAGTACATAACCTG	Scissor- cell	Background cells	Background cells
SMC09-T_ACCCACTAGCTGGAAC	Background cells	Background cells	Background cells
SMC09-T_ACCCACTAGGACAGCT	Background cells	Background cells	Background cells
SMC09-T_ACCCACTCACCATGTA	Background cells	Background cells	Background cells
SMC09-T_ACCCACTCACCTGGTG	Background cells	Background cells	Background cells
SMC09-T_ACCCACTGTCGATTGT	Background cells	Background cells	Background cells
SMC09-T_ACCGTAAGTGCACCAC	Background cells	Background cells	Background cells
SMC09-T_ACCGTAATCGCAAACT	Scissor- cell	Background cells	Background cells
SMC09-T_ACCTTTAAGGATGCGT	Background cells	Background cells	Background cells
SMC09-T_ACCTTTAAGTTGAGAT	Scissor- cell	Background cells	Background cells
SMC09-T_ACCTTTACACATGTGT	Background cells	Background cells	Background cells
SMC09-T_ACCTTTAGTCATATCG	Background cells	Background cells	Background cells
SMC09-T_ACCTTTAGTTATCACG	Background cells	Background cells	Background cells
SMC09-T_ACCTTTATCTCATTCA	Scissor- cell	Scissor- cell	Background cells
SMC09-T_ACGAGCCGTATCGCAT	Background cells	Background cells	Background cells
SMC09-T_ACGAGCCTCATTATCC	Scissor- cell	Background cells	Background cells
SMC09-T_ACGAGGATCAAAGACA	Background cells	Scissor- cell	Background cells
SMC09-T_ACGAGGATCCGCGGTA	Scissor- cell	Background cells	Background cells
SMC09-T_ACGAGGATCGGTGTTA	Background cells	Background cells	Background cells
SMC09-T_ACGATACAGGCTACGA	Background cells	Background cells	Background cells
SMC09-T_ACGATACGTCACTGGC	Background cells	Background cells	Background cells
SMC09-T_ACGATACGTCGTGGCT	Background cells	Scissor+ cell	Background cells
SMC09-T_ACGATACGTTCTGAAC	Scissor- cell	Background cells	Background cells
SMC09-T_ACGATACTCCTTTACA	Background cells	Background cells	Background cells
SMC09-T_ACGATGTGTCGGCTCA	Background cells	Background cells	Background cells
SMC09-T_ACGCAGCAGACGCTTT	Background cells	Background cells	Background cells
SMC09-T_ACGCAGCGTCTCTTAT	Background cells	Background cells	Background cells
SMC09-T_ACGCCAGAGAACTCGG	Background cells	Background cells	Background cells
SMC09-T_ACGCCAGCATCCCACT	Background cells	Background cells	Background cells
SMC09-T_ACGCCAGTCTCGGACG	Background cells	Background cells	Background cells
SMC09-T_ACGCCGACATGCCCGA	Background cells	Background cells	Background cells
SMC09-T_ACGCCGATCATTGCGA	Scissor- cell	Background cells	Background cells
SMC09-T_ACGGAGAAGAGGTTAT	Background cells	Background cells	Background cells
SMC09-T_ACGGAGACAGTCGTGC	Background cells	Background cells	Background cells
SMC09-T_ACGGAGATCTTGAGAC	Background cells	Background cells	Background cells
SMC09-T_ACGGCCACAATGGAAT	Background cells	Background cells	Background cells
SMC09-T_ACGGCCACACGGCGTT	Background cells	Background cells	Background cells
SMC09-T_ACGGCCAGTCCTCCAT	Scissor- cell	Background cells	Background cells
SMC09-T_ACGGCCAGTTAAAGTG	Background cells	Background cells	Background cells
SMC09-T_ACGGCCATCGGCGCAT	Background cells	Background cells	Background cells
SMC09-T_ACGGCCATCTACGAGT	Background cells	Background cells	Background cells
SMC09-T_ACGGGTCAGTTCGCGC	Scissor- cell	Background cells	Background cells
SMC09-T_ACGGGTCTCCTCATTA	Background cells	Background cells	Background cells
SMC09-T_ACGTCAAAGCGGATCA	Scissor- cell	Background cells	Background cells
SMC09-T_ACGTCAACACAAGACG	Background cells	Background cells	Background cells
SMC09-T_ACGTCAACACCTTGTC	Background cells	Background cells	Background cells
SMC09-T_ACGTCAACAGCTATTG	Background cells	Background cells	Background cells
SMC09-T_ACTGAACAGACTCGGA	Background cells	Background cells	Background cells
SMC09-T_ACTGAACAGCCACGTC	Background cells	Background cells	Background cells
SMC09-T_ACTGAACCAAACCTAC	Background cells	Background cells	Background cells
SMC09-T_ACTGAACTCGCTAGCG	Background cells	Background cells	Background cells
SMC09-T_ACTGAGTCAGACAAGC	Background cells	Background cells	Background cells
SMC09-T_ACTGAGTCAGGTCCAC	Background cells	Background cells	Background cells
SMC09-T_ACTGAGTCATATGGTC	Background cells	Background cells	Background cells
SMC09-T_ACTGAGTGTCTCCACT	Background cells	Background cells	Background cells
SMC09-T_ACTGATGCAGCCACCA	Background cells	Background cells	Background cells
SMC09-T_ACTGATGGTTCAACCA	Background cells	Background cells	Background cells
SMC09-T_ACTGCTCAGGGAACGG	Scissor- cell	Background cells	Background cells
SMC09-T_ACTGCTCCACTGAAGG	Scissor- cell	Background cells	Background cells
SMC09-T_ACTGCTCGTGTTTGGT	Scissor- cell	Background cells	Background cells
SMC09-T_ACTGCTCGTTCCGTCT	Background cells	Background cells	Background cells
SMC09-T_ACTGCTCTCTGCTGTC	Background cells	Background cells	Background cells
SMC09-T_ACTGTCCGTGACGCCT	Background cells	Background cells	Background cells
SMC09-T_ACTTACTAGACGACGT	Background cells	Background cells	Background cells
SMC09-T_ACTTACTAGCCCAATT	Background cells	Background cells	Background cells
SMC09-T_ACTTACTCAAAGGCGT	Background cells	Background cells	Background cells
SMC09-T_ACTTACTCATAAAGGT	Background cells	Background cells	Background cells
SMC09-T_ACTTACTTCGAGGTAG	Background cells	Scissor+ cell	Background cells
SMC09-T_ACTTGTTAGCAATATG	Background cells	Background cells	Background cells
SMC09-T_ACTTGTTAGTCCGGTC	Background cells	Background cells	Background cells
SMC09-T_ACTTGTTCAAGTAGTA	Background cells	Background cells	Background cells
SMC09-T_ACTTGTTCAATGTAAG	Background cells	Background cells	Background cells
SMC09-T_ACTTGTTGTAAATGTG	Scissor- cell	Background cells	Background cells
SMC09-T_ACTTGTTGTCAGCTAT	Scissor- cell	Background cells	Background cells
SMC09-T_ACTTGTTTCATCGGAT	Background cells	Background cells	Background cells
SMC09-T_ACTTGTTTCATGCATG	Background cells	Background cells	Background cells
SMC09-T_ACTTTCAGTAGCGCTC	Background cells	Scissor+ cell	Scissor+ cell
SMC09-T_ACTTTCATCTCAAACG	Scissor- cell	Background cells	Background cells
SMC09-T_AGAATAGAGACCTTTG	Background cells	Background cells	Scissor+ cell
SMC09-T_AGAATAGAGGGCTTCC	Scissor- cell	Scissor- cell	Scissor- cell
SMC09-T_AGAATAGTCGAGAGCA	Background cells	Background cells	Background cells
SMC09-T_AGAATAGTCGGACAAG	Background cells	Background cells	Background cells
SMC09-T_AGAATAGTCTTTAGGG	Scissor- cell	Background cells	Background cells
SMC09-T_AGACGTTAGGCCGAAT	Scissor- cell	Background cells	Background cells
SMC09-T_AGACGTTCATGAGCGA	Background cells	Background cells	Background cells
SMC09-T_AGACGTTGTTCGTCTC	Background cells	Background cells	Background cells
SMC09-T_AGAGCGAAGCTTTGGT	Background cells	Background cells	Background cells
SMC09-T_AGAGCGAAGTCTCCTC	Background cells	Background cells	Background cells
SMC09-T_AGAGCGACAACTGCGC	Scissor- cell	Background cells	Background cells
SMC09-T_AGAGCGACAGCATACT	Background cells	Background cells	Background cells
SMC09-T_AGAGCGAGTAGGCTGA	Background cells	Background cells	Background cells
SMC09-T_AGAGCGAGTCCTCCAT	Scissor- cell	Background cells	Background cells
SMC09-T_AGAGCGATCCGCGTTT	Scissor- cell	Background cells	Background cells
SMC09-T_AGAGCTTAGTGGAGTC	Scissor- cell	Background cells	Background cells
SMC09-T_AGAGCTTCAATAGCAA	Scissor- cell	Background cells	Background cells
SMC09-T_AGAGCTTCAATGTAAG	Background cells	Background cells	Background cells
SMC09-T_AGAGCTTCACATCTTT	Background cells	Background cells	Background cells
SMC09-T_AGAGCTTGTCAATGTC	Background cells	Background cells	Background cells
SMC09-T_AGAGCTTGTCTTGATG	Scissor- cell	Background cells	Background cells
SMC09-T_AGAGCTTTCCTTTACA	Background cells	Background cells	Background cells
SMC09-T_AGAGTGGAGGCTAGGT	Background cells	Background cells	Background cells
SMC09-T_AGAGTGGCAGTATCTG	Scissor- cell	Scissor+ cell	Background cells
SMC09-T_AGAGTGGGTAAGCACG	Scissor- cell	Scissor- cell	Background cells
SMC09-T_AGAGTGGTCGCCTGAG	Background cells	Background cells	Background cells
SMC09-T_AGATCTGTCAACACGT	Background cells	Background cells	Background cells
SMC09-T_AGATCTGTCAGGTAAA	Background cells	Background cells	Background cells
SMC09-T_AGATCTGTCCAAGCCG	Background cells	Background cells	Background cells
SMC09-T_AGATTGCAGAAGGTGA	Background cells	Background cells	Background cells
SMC09-T_AGATTGCAGTCCCACG	Scissor- cell	Background cells	Background cells
SMC09-T_AGATTGCCAAGCGTAG	Scissor- cell	Background cells	Scissor- cell
SMC09-T_AGATTGCCAGCATGAG	Scissor- cell	Background cells	Background cells
SMC09-T_AGATTGCCAGGGAGAG	Scissor- cell	Background cells	Background cells
SMC09-T_AGATTGCGTTCCCGAG	Scissor- cell	Background cells	Scissor- cell
SMC09-T_AGCAGCCAGTGACATA	Background cells	Scissor- cell	Background cells
SMC09-T_AGCAGCCCACACGCTG	Background cells	Background cells	Background cells
SMC09-T_AGCATACCATTATCTC	Background cells	Background cells	Background cells
SMC09-T_AGCATACGTAAGGGCT	Background cells	Background cells	Background cells
SMC09-T_AGCATACGTGCCTGGT	Background cells	Background cells	Background cells
SMC09-T_AGCCTAACACTTAACG	Scissor- cell	Background cells	Background cells
SMC09-T_AGCCTAACAGATGGGT	Scissor- cell	Background cells	Background cells
SMC09-T_AGCCTAACAGCAGTTT	Scissor- cell	Background cells	Background cells
SMC09-T_AGCCTAACATATGGTC	Background cells	Background cells	Background cells
SMC09-T_AGCCTAAGTGTTTGTG	Scissor- cell	Background cells	Background cells
SMC09-T_AGCCTAATCCAAACAC	Background cells	Background cells	Background cells
SMC09-T_AGCCTAATCGGCTACG	Background cells	Background cells	Background cells
SMC09-T_AGCGGTCCAGCTATTG	Scissor- cell	Background cells	Background cells
SMC09-T_AGCGGTCTCGGAAACG	Scissor- cell	Background cells	Background cells
SMC09-T_AGCGTATAGTACATGA	Background cells	Background cells	Background cells
SMC09-T_AGCGTATCAGAAGCAC	Background cells	Background cells	Background cells
SMC09-T_AGCGTATCAGTCTTCC	Background cells	Background cells	Background cells
SMC09-T_AGCGTATCATCAGTCA	Scissor- cell	Background cells	Background cells
SMC09-T_AGCGTATTCCTGCCAT	Background cells	Background cells	Background cells
SMC09-T_AGCGTCGAGATATGGT	Scissor- cell	Background cells	Background cells
SMC09-T_AGCGTCGTCATAGCAC	Scissor- cell	Background cells	Background cells
SMC09-T_AGCGTCGTCCAAGCCG	Background cells	Background cells	Background cells
SMC09-T_AGCTCCTAGACCTTTG	Scissor- cell	Background cells	Background cells
SMC09-T_AGCTCCTGTAAGGGAA	Background cells	Background cells	Background cells
SMC09-T_AGCTCCTGTCTTGTCC	Background cells	Background cells	Background cells
SMC09-T_AGCTCCTTCATCTGTT	Background cells	Background cells	Background cells
SMC09-T_AGCTCCTTCGGCGCTA	Background cells	Background cells	Background cells
SMC09-T_AGCTCTCGTAAGAGGA	Scissor- cell	Background cells	Background cells
SMC09-T_AGCTCTCGTCATATGC	Scissor- cell	Background cells	Background cells
SMC09-T_AGCTTGAAGTGGAGTC	Background cells	Background cells	Background cells
SMC09-T_AGCTTGACATGACGGA	Scissor- cell	Background cells	Background cells
SMC09-T_AGCTTGACATGCCCGA	Background cells	Scissor- cell	Background cells
SMC09-T_AGCTTGATCGAATCCA	Scissor- cell	Background cells	Background cells
SMC09-T_AGCTTGATCTAACTCT	Scissor- cell	Background cells	Background cells
SMC09-T_AGGCCACAGATCCGAG	Background cells	Background cells	Background cells
SMC09-T_AGGCCACCATATGAGA	Background cells	Background cells	Background cells
SMC09-T_AGGCCACGTTGCTCCT	Background cells	Background cells	Background cells
SMC09-T_AGGCCACTCTGAGTGT	Background cells	Background cells	Background cells
SMC09-T_AGGCCGTCACTACAGT	Background cells	Background cells	Background cells
SMC09-T_AGGCCGTCAGTCTTCC	Background cells	Background cells	Background cells
SMC09-T_AGGCCGTCAGTGAGTG	Background cells	Background cells	Background cells
SMC09-T_AGGCCGTCATGTTGAC	Background cells	Background cells	Background cells
SMC09-T_AGGCCGTGTATGAATG	Background cells	Background cells	Background cells
SMC09-T_AGGCCGTGTCTAGGTT	Background cells	Background cells	Background cells
SMC09-T_AGGCCGTGTTGGTAAA	Scissor- cell	Background cells	Background cells
SMC09-T_AGGCCGTTCTCCGGTT	Scissor- cell	Background cells	Background cells
SMC09-T_AGGCCGTTCTGTCAAG	Background cells	Background cells	Background cells
SMC09-T_AGGGAGTCACGTCAGC	Scissor- cell	Background cells	Background cells
SMC09-T_AGGGAGTCAGCCAGAA	Scissor- cell	Background cells	Background cells
SMC09-T_AGGGATGAGAAGGACA	Background cells	Scissor- cell	Background cells
SMC09-T_AGGGATGAGATTACCC	Background cells	Background cells	Background cells
SMC09-T_AGGGATGAGGTAAACT	Background cells	Background cells	Background cells
SMC09-T_AGGGATGTCGAATCCA	Background cells	Background cells	Background cells
SMC09-T_AGGGTGACAGGAATCG	Background cells	Background cells	Background cells
SMC09-T_AGGGTGAGTGCCTGCA	Background cells	Background cells	Background cells
SMC09-T_AGGTCATAGACATAAC	Background cells	Background cells	Background cells
SMC09-T_AGGTCATCAAGCGCTC	Scissor+ cell	Background cells	Background cells
SMC09-T_AGGTCATGTTCAGCGC	Background cells	Background cells	Background cells
SMC09-T_AGGTCATTCCCTAACC	Background cells	Background cells	Background cells
SMC09-T_AGGTCATTCGTCGTTC	Scissor- cell	Background cells	Background cells
SMC09-T_AGGTCCGGTGGTTTCA	Background cells	Background cells	Scissor+ cell
SMC09-T_AGGTCCGTCAATACCG	Background cells	Background cells	Background cells
SMC09-T_AGGTCCGTCGAGCCCA	Background cells	Background cells	Background cells
SMC09-T_AGGTCCGTCTAAGCCA	Background cells	Background cells	Background cells
SMC09-T_AGTAGTCTCGCTGATA	Scissor- cell	Background cells	Background cells
SMC09-T_AGTAGTCTCGGCGCTA	Background cells	Background cells	Background cells
SMC09-T_AGTAGTCTCGTAGGAG	Scissor- cell	Background cells	Background cells
SMC09-T_AGTGAGGAGGCAAAGA	Background cells	Background cells	Background cells
SMC09-T_AGTGAGGCATGTTCCC	Scissor- cell	Background cells	Background cells
SMC09-T_AGTGGGAGTGCTAGCC	Scissor- cell	Background cells	Scissor- cell
SMC09-T_AGTGGGAGTTCTGGTA	Scissor- cell	Background cells	Background cells
SMC09-T_AGTGGGAGTTGGTAAA	Background cells	Background cells	Background cells
SMC09-T_AGTGGGATCTACGAGT	Background cells	Background cells	Background cells
SMC09-T_AGTGTCAAGGGCTTGA	Background cells	Background cells	Background cells
SMC09-T_AGTGTCACAAGGTGTG	Background cells	Background cells	Background cells
SMC09-T_AGTGTCACATCCAACA	Background cells	Background cells	Background cells
SMC09-T_AGTGTCAGTGCTAGCC	Scissor- cell	Background cells	Background cells
SMC09-T_AGTGTCATCTGAGGGA	Background cells	Background cells	Background cells
SMC09-T_AGTTGGTAGGTGCTAG	Scissor- cell	Background cells	Background cells
SMC09-T_AGTTGGTCAGCTGCAC	Scissor- cell	Background cells	Background cells
SMC09-T_AGTTGGTGTGGTTTCA	Background cells	Background cells	Background cells
SMC09-T_AGTTGGTTCCTGTAGA	Scissor- cell	Background cells	Background cells
SMC09-T_ATAACGCCAATCGAAA	Background cells	Background cells	Background cells
SMC09-T_ATAACGCGTTCGTTGA	Background cells	Background cells	Background cells
SMC09-T_ATAACGCTCTCAACTT	Scissor- cell	Background cells	Background cells
SMC09-T_ATAACGCTCTGTCCGT	Scissor- cell	Background cells	Background cells
SMC09-T_ATAACGCTCTGTCTAT	Background cells	Background cells	Background cells
SMC09-T_ATAAGAGAGATGTGGC	Background cells	Background cells	Background cells
SMC09-T_ATAAGAGGTCCGAACC	Background cells	Background cells	Background cells
SMC09-T_ATAGACCCAGTAACGG	Background cells	Background cells	Background cells
SMC09-T_ATAGACCGTATTCTCT	Background cells	Background cells	Background cells
SMC09-T_ATAGACCTCCGAACGC	Background cells	Background cells	Background cells
SMC09-T_ATAGACCTCTTGTTTG	Background cells	Background cells	Background cells
SMC09-T_ATCACGAAGTACGCCC	Scissor- cell	Background cells	Background cells
SMC09-T_ATCACGACAGGAATGC	Background cells	Scissor- cell	Scissor- cell
SMC09-T_ATCACGAGTCGGGTCT	Background cells	Background cells	Background cells
SMC09-T_ATCATCTAGAAGAAGC	Background cells	Background cells	Background cells
SMC09-T_ATCATCTCAAACTGTC	Scissor- cell	Background cells	Background cells
SMC09-T_ATCATCTCATATGGTC	Background cells	Background cells	Background cells
SMC09-T_ATCATCTCATCTCCCA	Background cells	Background cells	Background cells
SMC09-T_ATCATCTCATGTCCTC	Scissor- cell	Scissor- cell	Background cells
SMC09-T_ATCATCTGTTTGGGCC	Scissor- cell	Scissor- cell	Background cells
SMC09-T_ATCATCTTCCACTGGG	Background cells	Background cells	Background cells
SMC09-T_ATCATGGCAAGGCTCC	Background cells	Background cells	Background cells
SMC09-T_ATCCACCCAAGACGTG	Background cells	Background cells	Background cells
SMC09-T_ATCCACCCAGCTGTAT	Background cells	Scissor- cell	Background cells
SMC09-T_ATCCACCGTCAACATC	Scissor- cell	Background cells	Background cells
SMC09-T_ATCCACCGTGGTCCGT	Background cells	Background cells	Background cells
SMC09-T_ATCCACCTCCACGCAG	Scissor- cell	Background cells	Background cells
SMC09-T_ATCCACCTCGATGAGG	Scissor- cell	Background cells	Background cells
SMC09-T_ATCCGAACACTCGACG	Background cells	Background cells	Background cells
SMC09-T_ATCCGAATCACCCTCA	Background cells	Background cells	Background cells
SMC09-T_ATCCGAATCCAGGGCT	Background cells	Background cells	Background cells
SMC09-T_ATCGAGTCAGTACACT	Scissor- cell	Background cells	Background cells
SMC09-T_ATCGAGTGTGAGGGAG	Background cells	Background cells	Background cells
SMC09-T_ATCGAGTGTGTGAATA	Background cells	Background cells	Background cells
SMC09-T_ATCGAGTTCGCACTCT	Background cells	Background cells	Background cells
SMC09-T_ATCTACTCAAGAGGCT	Background cells	Background cells	Background cells
SMC09-T_ATCTACTGTGGTCTCG	Background cells	Background cells	Background cells
SMC09-T_ATCTGCCAGAGTACCG	Scissor- cell	Background cells	Background cells
SMC09-T_ATCTGCCGTACATGTC	Background cells	Background cells	Background cells
SMC09-T_ATGAGGGAGAGTAAGG	Background cells	Background cells	Background cells
SMC09-T_ATGAGGGAGTACGTAA	Scissor- cell	Background cells	Background cells
SMC09-T_ATGAGGGAGTGCGATG	Scissor- cell	Background cells	Background cells
SMC09-T_ATGAGGGCAGCAGTTT	Background cells	Background cells	Background cells
SMC09-T_ATGAGGGTCCAAGCCG	Background cells	Background cells	Background cells
SMC09-T_ATGCGATAGCCCGAAA	Scissor- cell	Background cells	Background cells
SMC09-T_ATGCGATAGTGGGTTG	Background cells	Background cells	Background cells
SMC09-T_ATGCGATCATACCATG	Background cells	Background cells	Background cells
SMC09-T_ATGCGATGTCTGCCAG	Background cells	Background cells	Background cells
SMC09-T_ATGCGATGTTAGGGTG	Scissor+ cell	Background cells	Scissor+ cell
SMC09-T_ATGCGATGTTGGTGGA	Background cells	Background cells	Background cells
SMC09-T_ATGGGAGAGACTTGAA	Scissor- cell	Background cells	Background cells
SMC09-T_ATGGGAGGTCTCTCGT	Background cells	Background cells	Background cells
SMC09-T_ATGGGAGGTGGCGAAT	Background cells	Background cells	Background cells
SMC09-T_ATGGGAGTCATATCGG	Background cells	Background cells	Background cells
SMC09-T_ATGTGTGAGCAATATG	Scissor- cell	Background cells	Background cells
SMC09-T_ATGTGTGTCCACGAAT	Background cells	Background cells	Scissor+ cell
SMC09-T_ATTACTCCAGTGAGTG	Background cells	Background cells	Background cells
SMC09-T_ATTACTCCATTTCACT	Scissor- cell	Scissor- cell	Scissor- cell
SMC09-T_ATTATCCAGAGCTGCA	Background cells	Background cells	Background cells
SMC09-T_ATTATCCAGAGCTTCT	Background cells	Background cells	Background cells
SMC09-T_ATTATCCAGGCAGGTT	Background cells	Background cells	Background cells
SMC09-T_ATTATCCAGTGCGATG	Background cells	Background cells	Background cells
SMC09-T_ATTATCCCAGGACCCT	Scissor- cell	Background cells	Background cells
SMC09-T_ATTCTACAGAGACTTA	Background cells	Background cells	Background cells
SMC09-T_ATTCTACAGCCGTCGT	Scissor- cell	Background cells	Background cells
SMC09-T_ATTCTACGTCGCGGTT	Background cells	Background cells	Background cells
SMC09-T_ATTCTACGTTGGTAAA	Scissor- cell	Scissor- cell	Background cells
SMC09-T_ATTGGACAGACCCACC	Background cells	Background cells	Background cells
SMC09-T_ATTGGACCACAACTGT	Background cells	Background cells	Background cells
SMC09-T_ATTGGACCAGACAAAT	Background cells	Background cells	Background cells
SMC09-T_ATTGGACGTCGGCATC	Background cells	Background cells	Background cells
SMC09-T_ATTGGTGAGATCCTGT	Background cells	Background cells	Scissor+ cell
SMC09-T_ATTGGTGAGCTAGTCT	Background cells	Scissor- cell	Background cells
SMC09-T_ATTGGTGCACCAGCAC	Background cells	Background cells	Background cells
SMC09-T_ATTGGTGGTATGCTTG	Background cells	Background cells	Background cells
SMC09-T_ATTGGTGTCCAAAGTC	Background cells	Background cells	Background cells
SMC09-T_ATTGGTGTCTTACCTA	Background cells	Scissor- cell	Background cells
SMC09-T_ATTTCTGCAATGAATG	Background cells	Background cells	Background cells
SMC09-T_ATTTCTGGTCACAAGG	Scissor- cell	Background cells	Background cells
SMC09-T_ATTTCTGTCATGTCCC	Background cells	Background cells	Background cells
SMC09-T_ATTTCTGTCCTGCCAT	Scissor- cell	Background cells	Background cells
SMC09-T_CAACCAAAGGACAGCT	Background cells	Background cells	Background cells
SMC09-T_CAACCAACATGGTTGT	Background cells	Scissor- cell	Background cells
SMC09-T_CAACCAACATTCCTGC	Scissor- cell	Background cells	Background cells
SMC09-T_CAACCTCCATTCTCAT	Scissor- cell	Background cells	Background cells
SMC09-T_CAACCTCGTACTTAGC	Scissor- cell	Background cells	Background cells
SMC09-T_CAACCTCTCAGTGTTG	Background cells	Background cells	Background cells
SMC09-T_CAACCTCTCGGAAATA	Scissor- cell	Background cells	Background cells
SMC09-T_CAACTAGCACGGTTTA	Background cells	Background cells	Background cells
SMC09-T_CAACTAGCACTACAGT	Background cells	Background cells	Background cells
SMC09-T_CAACTAGCAGACGTAG	Background cells	Background cells	Background cells
SMC09-T_CAACTAGGTGGACGAT	Scissor- cell	Background cells	Background cells
SMC09-T_CAACTAGTCTTGCAAG	Background cells	Background cells	Background cells
SMC09-T_CAAGAAAGTGCGGTAA	Background cells	Background cells	Background cells
SMC09-T_CAAGATCCAAGCTGTT	Background cells	Background cells	Background cells
SMC09-T_CAAGATCGTGTGGTTT	Background cells	Background cells	Background cells
SMC09-T_CAAGGCCAGATCCTGT	Background cells	Scissor- cell	Scissor- cell
SMC09-T_CAAGGCCTCGAATGCT	Background cells	Background cells	Background cells
SMC09-T_CACAAACCAATGCCAT	Background cells	Background cells	Background cells
SMC09-T_CACAAACTCACGATGT	Background cells	Background cells	Background cells
SMC09-T_CACAAACTCGGTCTAA	Background cells	Background cells	Background cells
SMC09-T_CACACAAGTCTTCAAG	Scissor- cell	Background cells	Background cells
SMC09-T_CACACCTAGGTGCTAG	Background cells	Background cells	Background cells
SMC09-T_CACACCTCAAAGGCGT	Background cells	Background cells	Background cells
SMC09-T_CACACCTCAATCTACG	Background cells	Background cells	Background cells
SMC09-T_CACACCTCACTAAGTC	Background cells	Scissor- cell	Background cells
SMC09-T_CACACCTTCAACACTG	Background cells	Background cells	Background cells
SMC09-T_CACACTCAGCCGATTT	Background cells	Background cells	Background cells
SMC09-T_CACACTCCACGTCAGC	Background cells	Background cells	Background cells
SMC09-T_CACACTCCAGACGCCT	Background cells	Scissor- cell	Background cells
SMC09-T_CACAGGCGTAAGAGGA	Background cells	Background cells	Background cells
SMC09-T_CACAGTAAGAATGTGT	Background cells	Background cells	Background cells
SMC09-T_CACAGTAAGATGTCGG	Background cells	Background cells	Background cells
SMC09-T_CACAGTAAGGTTCCTA	Background cells	Background cells	Background cells
SMC09-T_CACAGTACAAGCGTAG	Background cells	Background cells	Background cells
SMC09-T_CACAGTACACTCGACG	Background cells	Background cells	Background cells
SMC09-T_CACAGTACATCTATGG	Background cells	Background cells	Background cells
SMC09-T_CACAGTAGTACTCGCG	Background cells	Background cells	Background cells
SMC09-T_CACAGTATCGGTTCGG	Scissor- cell	Background cells	Background cells
SMC09-T_CACATAGCAGTAAGCG	Background cells	Background cells	Background cells
SMC09-T_CACATAGCATGAACCT	Background cells	Background cells	Background cells
SMC09-T_CACATAGGTCATACTG	Background cells	Scissor- cell	Background cells
SMC09-T_CACATAGTCTGTCAAG	Background cells	Background cells	Background cells
SMC09-T_CACATTTAGCTAACAA	Scissor- cell	Background cells	Background cells
SMC09-T_CACATTTGTAGTACCT	Scissor- cell	Background cells	Background cells
SMC09-T_CACATTTGTCATTAGC	Background cells	Background cells	Background cells
SMC09-T_CACATTTGTTTACTCT	Background cells	Background cells	Background cells
SMC09-T_CACATTTTCGGAAATA	Background cells	Background cells	Background cells
SMC09-T_CACCACTAGAGGTACC	Background cells	Background cells	Background cells
SMC09-T_CACCACTGTACAAGTA	Background cells	Scissor- cell	Background cells
SMC09-T_CACCAGGAGAAGAAGC	Background cells	Background cells	Background cells
SMC09-T_CACCAGGCAAGGACTG	Background cells	Background cells	Background cells
SMC09-T_CACCAGGGTCCAGTAT	Background cells	Background cells	Background cells
SMC09-T_CACCAGGGTTCGTTGA	Background cells	Background cells	Background cells
SMC09-T_CACCAGGTCACTATTC	Background cells	Background cells	Background cells
SMC09-T_CACCAGGTCGGAAATA	Background cells	Background cells	Background cells
SMC09-T_CACCTTGCATTTCAGG	Background cells	Background cells	Background cells
SMC09-T_CACCTTGGTCCTGCTT	Scissor- cell	Background cells	Background cells
SMC09-T_CACCTTGTCGCGTTTC	Scissor- cell	Background cells	Background cells
SMC09-T_CACTCCAAGTAGATGT	Background cells	Background cells	Background cells
SMC09-T_CACTCCAGTAAGGGCT	Background cells	Background cells	Background cells
SMC09-T_CACTCCAGTCAAACTC	Scissor- cell	Background cells	Background cells
SMC09-T_CACTCCAGTCAACATC	Scissor- cell	Background cells	Background cells
SMC09-T_CAGAATCAGTGGACGT	Background cells	Background cells	Background cells
SMC09-T_CAGAATCCACAACGTT	Background cells	Background cells	Background cells
SMC09-T_CAGAATCCATCAGTAC	Background cells	Background cells	Background cells
SMC09-T_CAGAATCGTGCCTGTG	Scissor- cell	Background cells	Background cells
SMC09-T_CAGAATCTCATGTCCC	Background cells	Background cells	Scissor+ cell
SMC09-T_CAGAATCTCGGATGGA	Background cells	Background cells	Background cells
SMC09-T_CAGAGAGCAGTCGATT	Scissor- cell	Background cells	Background cells
SMC09-T_CAGAGAGGTAGGAGTC	Background cells	Background cells	Background cells
SMC09-T_CAGATCAAGGGTGTGT	Scissor- cell	Background cells	Background cells
SMC09-T_CAGCAGCAGCCTCGTG	Background cells	Background cells	Background cells
SMC09-T_CAGCAGCGTCAAACTC	Background cells	Background cells	Background cells
SMC09-T_CAGCAGCGTCCGTGAC	Background cells	Background cells	Background cells
SMC09-T_CAGCAGCGTGACCAAG	Background cells	Background cells	Background cells
SMC09-T_CAGCATACATATGGTC	Background cells	Background cells	Background cells
SMC09-T_CAGCATATCAAACGGG	Scissor- cell	Background cells	Background cells
SMC09-T_CAGCCGAAGTACTTGC	Background cells	Background cells	Background cells
SMC09-T_CAGCCGACACTAAGTC	Background cells	Background cells	Background cells
SMC09-T_CAGCCGAGTACAGTTC	Background cells	Background cells	Background cells
SMC09-T_CAGCCGAGTTCGTGAT	Background cells	Background cells	Background cells
SMC09-T_CAGCCGATCAGCACAT	Scissor- cell	Background cells	Scissor- cell
SMC09-T_CAGCGACCATGGGAAC	Scissor- cell	Background cells	Background cells
SMC09-T_CAGCGACGTAAGCACG	Scissor- cell	Background cells	Scissor- cell
SMC09-T_CAGCGACTCCTAGAAC	Scissor- cell	Background cells	Background cells
SMC09-T_CAGCGACTCTGCCAGG	Background cells	Background cells	Background cells
SMC09-T_CAGCTAAAGACAGGCT	Background cells	Background cells	Background cells
SMC09-T_CAGCTAACACTGTGTA	Scissor- cell	Background cells	Background cells
SMC09-T_CAGCTAAGTAGGCATG	Background cells	Background cells	Background cells
SMC09-T_CAGCTAATCAGCTCTC	Background cells	Background cells	Background cells
SMC09-T_CAGCTAATCGAACGGA	Background cells	Background cells	Background cells
SMC09-T_CAGCTGGGTGTTTGGT	Background cells	Background cells	Background cells
SMC09-T_CAGCTGGTCTTGCATT	Background cells	Background cells	Background cells
SMC09-T_CAGGTGCAGCTAACAA	Scissor- cell	Background cells	Background cells
SMC09-T_CAGGTGCAGGTGCACA	Scissor- cell	Background cells	Background cells
SMC09-T_CAGGTGCCACGGTAGA	Background cells	Background cells	Background cells
SMC09-T_CAGGTGCGTAAACACA	Background cells	Background cells	Background cells
SMC09-T_CAGTAACCAGTATGCT	Background cells	Background cells	Background cells
SMC09-T_CAGTAACGTCGGATCC	Scissor- cell	Background cells	Scissor- cell
SMC09-T_CAGTAACGTGCAACGA	Scissor- cell	Background cells	Background cells
SMC09-T_CAGTAACTCCGTTGTC	Background cells	Background cells	Background cells
SMC09-T_CAGTCCTAGGCTATCT	Background cells	Background cells	Background cells
SMC09-T_CAGTCCTCACTGCCAG	Background cells	Background cells	Background cells
SMC09-T_CAGTCCTGTAGAAAGG	Background cells	Background cells	Background cells
SMC09-T_CAGTCCTGTTGTTTGG	Background cells	Background cells	Background cells
SMC09-T_CAGTCCTTCAAGAAGT	Background cells	Background cells	Background cells
SMC09-T_CAGTCCTTCGGATGGA	Background cells	Background cells	Background cells
SMC09-T_CATATGGAGTAGTGCG	Background cells	Background cells	Background cells
SMC09-T_CATATGGAGTGGGATC	Background cells	Background cells	Background cells
SMC09-T_CATATGGTCGAACTGT	Background cells	Background cells	Background cells
SMC09-T_CATATGGTCGCGGATC	Scissor- cell	Background cells	Background cells
SMC09-T_CATATGGTCGTCCGTT	Background cells	Background cells	Scissor+ cell
SMC09-T_CATATTCAGCTGTTCA	Background cells	Background cells	Background cells
SMC09-T_CATATTCCAATGCCAT	Background cells	Background cells	Background cells
SMC09-T_CATATTCGTGGCTCCA	Scissor- cell	Background cells	Background cells
SMC09-T_CATATTCTCAGCTGGC	Scissor- cell	Background cells	Background cells
SMC09-T_CATCAAGAGAAACCGC	Background cells	Background cells	Background cells
SMC09-T_CATCAAGCACGAAACG	Background cells	Background cells	Background cells
SMC09-T_CATCAAGCACGTCAGC	Background cells	Background cells	Scissor+ cell
SMC09-T_CATCAGACAAGGACAC	Background cells	Background cells	Background cells
SMC09-T_CATCAGAGTAGGACAC	Background cells	Background cells	Background cells
SMC09-T_CATCAGAGTCAAAGCG	Scissor- cell	Background cells	Scissor- cell
SMC09-T_CATCAGAGTTGCCTCT	Background cells	Background cells	Background cells
SMC09-T_CATCAGATCAAACCGT	Background cells	Background cells	Background cells
SMC09-T_CATCCACAGGTAGCTG	Background cells	Background cells	Background cells
SMC09-T_CATCCACCATGTCCTC	Background cells	Background cells	Background cells
SMC09-T_CATCGAAAGGATTCGG	Background cells	Background cells	Background cells
SMC09-T_CATCGAACATACTCTT	Background cells	Background cells	Background cells
SMC09-T_CATCGAAGTTAAGAAC	Background cells	Background cells	Background cells
SMC09-T_CATCGAATCAGCGACC	Background cells	Background cells	Background cells
SMC09-T_CATCGAATCTCAACTT	Background cells	Background cells	Background cells
SMC09-T_CATCGGGCACGCTTTC	Scissor- cell	Background cells	Background cells
SMC09-T_CATCGGGCAGCCACCA	Background cells	Background cells	Background cells
SMC09-T_CATCGGGCATGAACCT	Scissor- cell	Background cells	Background cells
SMC09-T_CATCGGGGTCTAACGT	Background cells	Background cells	Background cells
SMC09-T_CATCGGGGTGCTCTTC	Background cells	Background cells	Background cells
SMC09-T_CATCGGGTCACTTACT	Background cells	Background cells	Background cells
SMC09-T_CATGACAAGACTAGAT	Background cells	Scissor- cell	Background cells
SMC09-T_CATGCCTAGAGTCGGT	Scissor- cell	Background cells	Background cells
SMC09-T_CATGCCTAGCAATCTC	Background cells	Background cells	Background cells
SMC09-T_CATGCCTAGCCGTCGT	Background cells	Background cells	Scissor+ cell
SMC09-T_CATGCCTGTGCAGTAG	Scissor- cell	Background cells	Background cells
SMC09-T_CATGCCTGTTGAGTTC	Background cells	Background cells	Background cells
SMC09-T_CATGGCGCAAACTGCT	Scissor- cell	Background cells	Background cells
SMC09-T_CATGGCGCAGAGTGTG	Background cells	Background cells	Background cells
SMC09-T_CATGGCGCAGCTGGCT	Scissor- cell	Background cells	Background cells
SMC09-T_CATGGCGCATACTACG	Scissor- cell	Background cells	Background cells
SMC09-T_CATGGCGGTCTTGCGG	Background cells	Background cells	Background cells
SMC09-T_CATTATCAGGACTGGT	Background cells	Scissor+ cell	Scissor+ cell
SMC09-T_CATTATCCAGATGGGT	Background cells	Background cells	Background cells
SMC09-T_CATTATCGTACTTGAC	Background cells	Background cells	Background cells
SMC09-T_CATTATCGTTGGAGGT	Scissor- cell	Background cells	Background cells
SMC09-T_CATTCGCCATCCGTGG	Background cells	Background cells	Background cells
SMC09-T_CATTCGCGTAGGACAC	Scissor- cell	Background cells	Background cells
SMC09-T_CATTCGCGTTCTGTTT	Scissor- cell	Background cells	Background cells
SMC09-T_CATTCGCTCGGATGTT	Scissor- cell	Background cells	Background cells
SMC09-T_CCAATCCAGGATGGTC	Background cells	Background cells	Background cells
SMC09-T_CCAATCCAGGCCGAAT	Background cells	Background cells	Background cells
SMC09-T_CCAATCCCACGAGGTA	Background cells	Background cells	Background cells
SMC09-T_CCAATCCGTATGGTTC	Scissor- cell	Background cells	Background cells
SMC09-T_CCAATCCGTCTAGGTT	Background cells	Background cells	Background cells
SMC09-T_CCAATCCGTCTAGTCA	Background cells	Background cells	Background cells
SMC09-T_CCACCTAAGGTCATCT	Background cells	Background cells	Background cells
SMC09-T_CCACGGAAGGGTTCCC	Background cells	Background cells	Background cells
SMC09-T_CCACGGACACTACAGT	Background cells	Background cells	Background cells
SMC09-T_CCACGGATCTACGAGT	Background cells	Background cells	Background cells
SMC09-T_CCACTACCAAGGACAC	Background cells	Background cells	Background cells
SMC09-T_CCACTACTCAGCATGT	Background cells	Background cells	Background cells
SMC09-T_CCACTACTCGCCCTTA	Background cells	Background cells	Background cells
SMC09-T_CCAGCGAAGAAACGCC	Background cells	Background cells	Background cells
SMC09-T_CCAGCGACACCACGTG	Background cells	Background cells	Background cells
SMC09-T_CCAGCGACACCATCCT	Background cells	Background cells	Background cells
SMC09-T_CCAGCGAGTATGGTTC	Scissor- cell	Background cells	Background cells
SMC09-T_CCAGCGAGTCATCGGC	Background cells	Background cells	Background cells
SMC09-T_CCAGCGATCCGCATCT	Scissor- cell	Background cells	Background cells
SMC09-T_CCAGCGATCGCCATAA	Background cells	Scissor- cell	Background cells
SMC09-T_CCAGCGATCTGTCTCG	Background cells	Background cells	Background cells
SMC09-T_CCATGTCAGGACTGGT	Background cells	Background cells	Background cells
SMC09-T_CCATGTCGTCCGAATT	Background cells	Background cells	Background cells
SMC09-T_CCATGTCTCTGAGGGA	Scissor- cell	Background cells	Background cells
SMC09-T_CCATTCGAGAAGGTGA	Scissor- cell	Background cells	Background cells
SMC09-T_CCATTCGGTAGCACGA	Scissor- cell	Scissor- cell	Background cells
SMC09-T_CCATTCGGTGCGCTTG	Background cells	Background cells	Background cells
SMC09-T_CCCAATCCATGACATC	Background cells	Background cells	Background cells
SMC09-T_CCCAATCGTAGCCTCG	Background cells	Background cells	Background cells
SMC09-T_CCCAGTTAGGGTGTTG	Background cells	Background cells	Background cells
SMC09-T_CCCAGTTTCCCAGGTG	Background cells	Background cells	Background cells
SMC09-T_CCCATACGTCGGCATC	Background cells	Scissor- cell	Background cells
SMC09-T_CCCATACTCACCCGAG	Background cells	Background cells	Background cells
SMC09-T_CCCTCCTCAGCTCGAC	Background cells	Background cells	Scissor+ cell
SMC09-T_CCCTCCTGTCAAGCGA	Scissor- cell	Background cells	Background cells
SMC09-T_CCCTCCTGTGTCGCTG	Background cells	Background cells	Background cells
SMC09-T_CCGGGATGTGACTACT	Background cells	Background cells	Background cells
SMC09-T_CCGGTAGCATGTCGAT	Scissor- cell	Background cells	Background cells
SMC09-T_CCGGTAGGTCAGCTAT	Background cells	Background cells	Background cells
SMC09-T_CCGGTAGTCACGAAGG	Background cells	Background cells	Background cells
SMC09-T_CCGGTAGTCCTACAGA	Background cells	Background cells	Background cells
SMC09-T_CCGTACTAGTAGGCCA	Scissor- cell	Background cells	Background cells
SMC09-T_CCGTACTCAATCACAC	Background cells	Background cells	Background cells
SMC09-T_CCGTGGAAGAGATGAG	Background cells	Background cells	Background cells
SMC09-T_CCGTGGAAGTTGTCGT	Scissor- cell	Background cells	Background cells
SMC09-T_CCGTGGAGTCCATCCT	Scissor- cell	Background cells	Background cells
SMC09-T_CCGTTCACACCTTGTC	Scissor- cell	Background cells	Background cells
SMC09-T_CCGTTCAGTCAAGCGA	Background cells	Background cells	Background cells
SMC09-T_CCGTTCAGTGTATGGG	Background cells	Background cells	Background cells
SMC09-T_CCTAAAGCAATGAATG	Scissor- cell	Background cells	Background cells
SMC09-T_CCTAAAGCAATGGACG	Background cells	Background cells	Background cells
SMC09-T_CCTACACAGAGCTATA	Background cells	Background cells	Background cells
SMC09-T_CCTACACAGCAATCTC	Background cells	Background cells	Background cells
SMC09-T_CCTACACAGCACCGTC	Scissor- cell	Background cells	Background cells
SMC09-T_CCTACACAGTAGATGT	Background cells	Scissor- cell	Background cells
SMC09-T_CCTACACCAAACCTAC	Background cells	Background cells	Background cells
SMC09-T_CCTACACGTTATTCTC	Background cells	Background cells	Background cells
SMC09-T_CCTACACGTTGCCTCT	Background cells	Background cells	Background cells
SMC09-T_CCTACACTCCAAGTAC	Background cells	Background cells	Background cells
SMC09-T_CCTAGCTAGATATGCA	Scissor- cell	Background cells	Background cells
SMC09-T_CCTAGCTCATGGAATA	Background cells	Background cells	Background cells
SMC09-T_CCTAGCTTCACTTACT	Scissor- cell	Background cells	Background cells
SMC09-T_CCTATTATCGGGAGTA	Background cells	Background cells	Background cells
SMC09-T_CCTCAGTAGGATGGAA	Background cells	Background cells	Background cells
SMC09-T_CCTCAGTAGGTGATTA	Scissor- cell	Background cells	Background cells
SMC09-T_CCTCAGTAGTCTCCTC	Background cells	Background cells	Background cells
SMC09-T_CCTCAGTCAAGAAGAG	Background cells	Background cells	Background cells
SMC09-T_CCTCAGTGTCATCGGC	Scissor- cell	Background cells	Background cells
SMC09-T_CCTCTGAGTGTTGGGA	Background cells	Background cells	Background cells
SMC09-T_CCTTACGAGTCATGCT	Background cells	Background cells	Background cells
SMC09-T_CCTTACGGTAAACCTC	Background cells	Background cells	Background cells
SMC09-T_CCTTACGTCATAGCAC	Background cells	Background cells	Background cells
SMC09-T_CCTTACGTCGTCTGCT	Background cells	Background cells	Background cells
SMC09-T_CCTTCCCGTAAGGGCT	Scissor- cell	Background cells	Background cells
SMC09-T_CCTTCCCTCCTAGAAC	Background cells	Scissor- cell	Background cells
SMC09-T_CCTTCGAAGTTCCACA	Background cells	Background cells	Background cells
SMC09-T_CCTTCGACACGGCGTT	Scissor- cell	Background cells	Background cells
SMC09-T_CCTTCGAGTATGGTTC	Background cells	Background cells	Background cells
SMC09-T_CCTTCGATCTTTAGGG	Scissor- cell	Background cells	Background cells
SMC09-T_CCTTTCTAGCTGTCTA	Scissor- cell	Background cells	Background cells
SMC09-T_CCTTTCTAGTAACCCT	Background cells	Background cells	Background cells
SMC09-T_CCTTTCTCAAGCCATT	Background cells	Background cells	Background cells
SMC09-T_CCTTTCTCATCACAAC	Background cells	Background cells	Background cells
SMC09-T_CCTTTCTGTGAGGCTA	Background cells	Background cells	Background cells
SMC09-T_CCTTTCTTCGGATGGA	Background cells	Background cells	Background cells
SMC09-T_CGAACATAGGATGGTC	Scissor- cell	Background cells	Background cells
SMC09-T_CGAACATTCCGCATCT	Background cells	Background cells	Background cells
SMC09-T_CGACCTTAGTGTCCAT	Background cells	Background cells	Background cells
SMC09-T_CGACCTTGTAAATGTG	Scissor- cell	Background cells	Background cells
SMC09-T_CGACCTTGTAGCTGCC	Background cells	Background cells	Background cells
SMC09-T_CGACCTTGTCATATCG	Background cells	Background cells	Background cells
SMC09-T_CGACCTTTCTTGTATC	Scissor- cell	Background cells	Background cells
SMC09-T_CGACTTCCATGGTAGG	Scissor- cell	Background cells	Background cells
SMC09-T_CGAGAAGAGCGTTGCC	Scissor- cell	Background cells	Background cells
SMC09-T_CGAGAAGAGTCATCCA	Background cells	Background cells	Background cells
SMC09-T_CGAGAAGAGTGTTTGC	Background cells	Background cells	Background cells
SMC09-T_CGAGAAGCATTCCTGC	Background cells	Background cells	Background cells
SMC09-T_CGAGAAGGTTCCTCCA	Background cells	Background cells	Background cells
SMC09-T_CGAGAAGGTTTGGGCC	Background cells	Background cells	Background cells
SMC09-T_CGAGCACAGGACAGCT	Scissor- cell	Background cells	Background cells
SMC09-T_CGAGCACGTAAGGGAA	Scissor- cell	Background cells	Background cells
SMC09-T_CGAGCACGTACATGTC	Background cells	Background cells	Background cells
SMC09-T_CGAGCACGTACGCACC	Background cells	Background cells	Background cells
SMC09-T_CGAGCACGTGAGTGAC	Background cells	Background cells	Background cells
SMC09-T_CGAGCACTCAGAGACG	Scissor- cell	Background cells	Scissor- cell
SMC09-T_CGAGCACTCGGAATCT	Background cells	Background cells	Background cells
SMC09-T_CGAGCACTCTGAGTGT	Scissor- cell	Background cells	Background cells
SMC09-T_CGAGCACTCTGCTTGC	Background cells	Background cells	Background cells
SMC09-T_CGAGCCAAGATCACGG	Scissor- cell	Background cells	Background cells
SMC09-T_CGAGCCATCCAAAGTC	Scissor- cell	Background cells	Background cells
SMC09-T_CGATCGGCAATAACGA	Background cells	Background cells	Background cells
SMC09-T_CGATGGCCACAGAGGT	Background cells	Background cells	Background cells
SMC09-T_CGATGGCTCGTCCGTT	Background cells	Background cells	Background cells
SMC09-T_CGATGTACACGAAACG	Background cells	Background cells	Background cells
SMC09-T_CGATGTATCTATCGCC	Scissor- cell	Background cells	Background cells
SMC09-T_CGATTGAAGATCCGAG	Scissor- cell	Background cells	Background cells
SMC09-T_CGATTGACAATAGCAA	Background cells	Background cells	Background cells
SMC09-T_CGATTGACACCCATTC	Background cells	Background cells	Background cells
SMC09-T_CGATTGAGTACATGTC	Background cells	Background cells	Background cells
SMC09-T_CGATTGAGTTCTGGTA	Scissor- cell	Background cells	Background cells
SMC09-T_CGATTGATCACTCCTG	Scissor- cell	Background cells	Background cells
SMC09-T_CGCCAAGAGACGCTTT	Scissor- cell	Background cells	Background cells
SMC09-T_CGCCAAGAGAGTAATC	Background cells	Background cells	Background cells
SMC09-T_CGCCAAGCACAAGACG	Background cells	Scissor- cell	Background cells
SMC09-T_CGCCAAGCAGATCTGT	Background cells	Background cells	Background cells
SMC09-T_CGCCAAGCATACTACG	Background cells	Background cells	Background cells
SMC09-T_CGCCAAGGTAAGGATT	Background cells	Background cells	Background cells
SMC09-T_CGCCAAGGTAGCGTAG	Scissor- cell	Background cells	Scissor- cell
SMC09-T_CGCCAAGTCCCTCAGT	Background cells	Background cells	Background cells
SMC09-T_CGCCAAGTCTTCGGTC	Background cells	Background cells	Background cells
SMC09-T_CGCGGTAAGACTTGAA	Background cells	Background cells	Background cells
SMC09-T_CGCGGTAGTCATATCG	Scissor- cell	Background cells	Background cells
SMC09-T_CGCGTTTAGTGGTCCC	Background cells	Background cells	Background cells
SMC09-T_CGCGTTTTCTACGAGT	Background cells	Background cells	Background cells
SMC09-T_CGCTATCAGATCTGAA	Scissor- cell	Background cells	Background cells
SMC09-T_CGCTATCGTCATATCG	Background cells	Background cells	Background cells
SMC09-T_CGCTATCTCCGAATGT	Scissor- cell	Background cells	Background cells
SMC09-T_CGCTGGAAGCAATCTC	Background cells	Background cells	Background cells
SMC09-T_CGCTGGAGTCCATCCT	Scissor- cell	Background cells	Background cells
SMC09-T_CGCTGGAGTGAAAGAG	Background cells	Background cells	Background cells
SMC09-T_CGCTGGATCGGTGTTA	Scissor- cell	Background cells	Background cells
SMC09-T_CGCTGGATCTTGGGTA	Background cells	Background cells	Background cells
SMC09-T_CGCTTCAAGCCCAGCT	Background cells	Background cells	Background cells
SMC09-T_CGCTTCACATCCGTGG	Background cells	Background cells	Background cells
SMC09-T_CGCTTCAGTTGGAGGT	Background cells	Scissor- cell	Background cells
SMC09-T_CGGACACAGAGCCTAG	Background cells	Background cells	Background cells
SMC09-T_CGGACACAGATGCCTT	Scissor- cell	Background cells	Background cells
SMC09-T_CGGACACAGGCAAAGA	Background cells	Background cells	Background cells
SMC09-T_CGGACACCATCCGTGG	Background cells	Background cells	Background cells
SMC09-T_CGGACACCATGGTCAT	Scissor- cell	Background cells	Background cells
SMC09-T_CGGACACGTGTTGAGG	Background cells	Background cells	Background cells
SMC09-T_CGGACGTAGAGGTTAT	Background cells	Background cells	Background cells
SMC09-T_CGGACGTAGGTGTGGT	Background cells	Background cells	Background cells
SMC09-T_CGGACGTCACGTCTCT	Background cells	Background cells	Background cells
SMC09-T_CGGACGTCAGGTCCAC	Scissor- cell	Scissor- cell	Background cells
SMC09-T_CGGACGTGTGGTTTCA	Background cells	Background cells	Background cells
SMC09-T_CGGAGCTAGAGTCTGG	Background cells	Background cells	Background cells
SMC09-T_CGGAGCTAGCTGCAAG	Background cells	Background cells	Background cells
SMC09-T_CGGAGCTGTCGCTTCT	Background cells	Background cells	Background cells
SMC09-T_CGGAGCTGTCTTCGTC	Background cells	Background cells	Background cells
SMC09-T_CGGAGCTGTGTGAATA	Background cells	Background cells	Background cells
SMC09-T_CGGAGCTGTTTGTTGG	Background cells	Background cells	Background cells
SMC09-T_CGGAGCTTCACCGGGT	Background cells	Background cells	Background cells
SMC09-T_CGGAGCTTCGCAAGCC	Background cells	Background cells	Background cells
SMC09-T_CGGAGTCAGTACGCCC	Background cells	Background cells	Background cells
SMC09-T_CGGAGTCCATCCGGGT	Background cells	Background cells	Background cells
SMC09-T_CGGAGTCTCAGTGTTG	Background cells	Background cells	Background cells
SMC09-T_CGGCTAGAGCACGCCT	Background cells	Background cells	Scissor- cell
SMC09-T_CGGCTAGAGCGTGAAC	Background cells	Background cells	Background cells
SMC09-T_CGGCTAGAGTTGCAGG	Background cells	Background cells	Background cells
SMC09-T_CGGCTAGCAATCAGAA	Background cells	Background cells	Background cells
SMC09-T_CGGCTAGGTGTGACGA	Background cells	Background cells	Background cells
SMC09-T_CGGGTCAAGCCACGCT	Background cells	Background cells	Background cells
SMC09-T_CGGGTCAAGGTTCCTA	Background cells	Background cells	Background cells
SMC09-T_CGGGTCACACAGAGGT	Background cells	Background cells	Background cells
SMC09-T_CGGGTCACACTGTGTA	Scissor- cell	Background cells	Scissor- cell
SMC09-T_CGGGTCAGTGTAATGA	Background cells	Background cells	Background cells
SMC09-T_CGGGTCATCCGGGTGT	Background cells	Background cells	Background cells
SMC09-T_CGGGTCATCTTGTTTG	Scissor- cell	Background cells	Background cells
SMC09-T_CGGTTAACACATGGGA	Background cells	Background cells	Background cells
SMC09-T_CGGTTAACACCAGATT	Scissor- cell	Background cells	Background cells
SMC09-T_CGGTTAACAGCGTAAG	Background cells	Background cells	Background cells
SMC09-T_CGGTTAACAGTAAGAT	Background cells	Background cells	Background cells
SMC09-T_CGGTTAAGTGTAAGTA	Background cells	Background cells	Background cells
SMC09-T_CGGTTAAGTTCCGGCA	Background cells	Background cells	Background cells
SMC09-T_CGGTTAATCCCAACGG	Scissor- cell	Background cells	Background cells
SMC09-T_CGTAGCGAGGCGCTCT	Background cells	Background cells	Background cells
SMC09-T_CGTAGGCAGATGTGGC	Background cells	Background cells	Background cells
SMC09-T_CGTAGGCAGTTCGCAT	Background cells	Background cells	Background cells
SMC09-T_CGTAGGCCACAGTCGC	Background cells	Background cells	Background cells
SMC09-T_CGTAGGCTCGGTGTTA	Scissor- cell	Background cells	Background cells
SMC09-T_CGTCACTAGTGAAGTT	Background cells	Background cells	Background cells
SMC09-T_CGTCACTCAGATGGGT	Background cells	Background cells	Background cells
SMC09-T_CGTCACTGTCAGATAA	Background cells	Background cells	Background cells
SMC09-T_CGTCACTTCGATAGAA	Background cells	Scissor- cell	Background cells
SMC09-T_CGTCACTTCGATCCCT	Scissor- cell	Background cells	Background cells
SMC09-T_CGTCACTTCTACCTGC	Scissor- cell	Background cells	Background cells
SMC09-T_CGTCAGGAGGCATGTG	Scissor- cell	Background cells	Background cells
SMC09-T_CGTCAGGGTATAAACG	Background cells	Background cells	Background cells
SMC09-T_CGTCAGGTCGCGGATC	Background cells	Background cells	Background cells
SMC09-T_CGTCCATAGGAGTCTG	Scissor- cell	Background cells	Background cells
SMC09-T_CGTCCATGTCTTTCAT	Background cells	Background cells	Background cells
SMC09-T_CGTCCATTCGTACCGG	Background cells	Background cells	Background cells
SMC09-T_CGTCCATTCGTTACGA	Background cells	Background cells	Background cells
SMC09-T_CGTCTACCAAACCCAT	Background cells	Background cells	Background cells
SMC09-T_CGTCTACTCACCACCT	Background cells	Background cells	Background cells
SMC09-T_CGTGAGCGTAGTGAAT	Background cells	Background cells	Background cells
SMC09-T_CGTGAGCTCCATTCTA	Scissor- cell	Background cells	Background cells
SMC09-T_CGTGAGCTCTCTGTCG	Background cells	Background cells	Background cells
SMC09-T_CGTGTAACATTCTTAC	Background cells	Background cells	Background cells
SMC09-T_CGTGTAAGTCCGACGT	Scissor- cell	Background cells	Background cells
SMC09-T_CGTGTAAGTGAGGGTT	Scissor- cell	Background cells	Background cells
SMC09-T_CGTGTAAGTTACGCGC	Background cells	Background cells	Background cells
SMC09-T_CGTGTCTTCAGCGATT	Scissor- cell	Scissor- cell	Scissor- cell
SMC09-T_CGTTAGAAGGTCATCT	Background cells	Background cells	Background cells
SMC09-T_CGTTAGACAGGGTATG	Scissor- cell	Background cells	Background cells
SMC09-T_CGTTAGAGTCTTCGTC	Scissor- cell	Background cells	Background cells
SMC09-T_CGTTCTGAGGGTTCCC	Background cells	Background cells	Background cells
SMC09-T_CGTTCTGCATGCCCGA	Background cells	Background cells	Background cells
SMC09-T_CGTTCTGTCTAACCGA	Background cells	Background cells	Background cells
SMC09-T_CGTTCTGTCTGCCCTA	Background cells	Background cells	Background cells
SMC09-T_CGTTGGGCACGGCCAT	Background cells	Background cells	Background cells
SMC09-T_CGTTGGGCAGATGGGT	Background cells	Background cells	Background cells
SMC09-T_CGTTGGGGTCCGAATT	Background cells	Background cells	Background cells
SMC09-T_CGTTGGGTCTGCGTAA	Background cells	Background cells	Background cells
SMC09-T_CTAACTTAGAGACGAA	Scissor- cell	Background cells	Background cells
SMC09-T_CTAACTTTCATCTGTT	Background cells	Background cells	Background cells
SMC09-T_CTAAGACGTTCACGGC	Scissor- cell	Background cells	Background cells
SMC09-T_CTAAGACTCAGTGCAT	Background cells	Background cells	Background cells
SMC09-T_CTAAGACTCGCGCCAA	Background cells	Background cells	Background cells
SMC09-T_CTAATGGAGAACTGTA	Background cells	Background cells	Background cells
SMC09-T_CTAATGGCAAAGCAAT	Background cells	Background cells	Background cells
SMC09-T_CTAATGGTCAAGAAGT	Scissor- cell	Background cells	Background cells
SMC09-T_CTAATGGTCCAATGGT	Background cells	Background cells	Background cells
SMC09-T_CTAATGGTCCCATTAT	Background cells	Background cells	Background cells
SMC09-T_CTACACCGTGTCGCTG	Scissor- cell	Background cells	Background cells
SMC09-T_CTACATTCATTCCTGC	Background cells	Background cells	Background cells
SMC09-T_CTACATTGTCGCATCG	Scissor- cell	Background cells	Background cells
SMC09-T_CTACATTGTCTAAAGA	Background cells	Background cells	Background cells
SMC09-T_CTACATTGTGACGGTA	Background cells	Background cells	Background cells
SMC09-T_CTACCCACAATCCAAC	Background cells	Background cells	Background cells
SMC09-T_CTACCCACAGGAACGT	Scissor- cell	Background cells	Background cells
SMC09-T_CTACCCAGTCCGACGT	Background cells	Background cells	Background cells
SMC09-T_CTACCCAGTCGGCATC	Scissor- cell	Background cells	Background cells
SMC09-T_CTACCCAGTCTAAACC	Background cells	Scissor- cell	Background cells
SMC09-T_CTACCCATCACCACCT	Background cells	Background cells	Background cells
SMC09-T_CTACCCATCCGAATGT	Background cells	Background cells	Background cells
SMC09-T_CTACGTCCACAGTCGC	Scissor- cell	Background cells	Background cells
SMC09-T_CTACGTCGTTAGTGGG	Background cells	Background cells	Background cells
SMC09-T_CTACGTCTCCCACTTG	Background cells	Background cells	Background cells
SMC09-T_CTACGTCTCTTATCTG	Background cells	Background cells	Background cells
SMC09-T_CTAGAGTCAGGGAGAG	Background cells	Scissor- cell	Background cells
SMC09-T_CTAGAGTCATAACCTG	Background cells	Background cells	Background cells
SMC09-T_CTAGAGTGTTAAGATG	Background cells	Background cells	Background cells
SMC09-T_CTAGAGTTCTGTTTGT	Background cells	Background cells	Background cells
SMC09-T_CTAGCCTAGGACTGGT	Scissor- cell	Background cells	Scissor- cell
SMC09-T_CTAGCCTGTGCACGAA	Background cells	Background cells	Background cells
SMC09-T_CTAGCCTGTGGGTCAA	Scissor- cell	Background cells	Background cells
SMC09-T_CTAGCCTTCCCACTTG	Scissor- cell	Background cells	Scissor- cell
SMC09-T_CTAGCCTTCTACGAGT	Background cells	Background cells	Background cells
SMC09-T_CTAGTGACAATAAGCA	Background cells	Scissor- cell	Background cells
SMC09-T_CTAGTGACATGGTCTA	Background cells	Background cells	Background cells
SMC09-T_CTAGTGATCATCTGTT	Background cells	Scissor- cell	Background cells
SMC09-T_CTCACACAGCAATATG	Scissor- cell	Background cells	Background cells
SMC09-T_CTCACACAGCAGACTG	Background cells	Background cells	Background cells
SMC09-T_CTCACACAGCCTCGTG	Background cells	Background cells	Background cells
SMC09-T_CTCACACAGTACACCT	Scissor- cell	Background cells	Background cells
SMC09-T_CTCACACCAAGCTGAG	Scissor- cell	Background cells	Background cells
SMC09-T_CTCACACTCATATCGG	Background cells	Background cells	Background cells
SMC09-T_CTCACACTCCGAAGAG	Scissor- cell	Background cells	Background cells
SMC09-T_CTCACACTCTTCGGTC	Background cells	Background cells	Background cells
SMC09-T_CTCAGAAAGCTGCCCA	Scissor- cell	Background cells	Background cells
SMC09-T_CTCAGAAGTTACAGAA	Background cells	Background cells	Background cells
SMC09-T_CTCAGAAGTTATGTGC	Scissor- cell	Background cells	Background cells
SMC09-T_CTCAGAAGTTCCCTTG	Background cells	Background cells	Background cells
SMC09-T_CTCATTAAGTCATCCA	Background cells	Background cells	Background cells
SMC09-T_CTCATTACATTGAGCT	Scissor- cell	Background cells	Background cells
SMC09-T_CTCATTAGTCCAGTTA	Scissor- cell	Background cells	Background cells
SMC09-T_CTCATTAGTGCACGAA	Scissor- cell	Background cells	Background cells
SMC09-T_CTCATTATCGCGGATC	Scissor- cell	Background cells	Background cells
SMC09-T_CTCCTAGAGCGCTCCA	Background cells	Background cells	Background cells
SMC09-T_CTCCTAGAGTCCCACG	Scissor- cell	Background cells	Background cells
SMC09-T_CTCCTAGAGTCCGGTC	Background cells	Background cells	Scissor- cell
SMC09-T_CTCCTAGCAACACCTA	Scissor- cell	Background cells	Scissor- cell
SMC09-T_CTCCTAGCAGCGTCCA	Background cells	Background cells	Background cells
SMC09-T_CTCCTAGGTTCAGTAC	Background cells	Scissor- cell	Background cells
SMC09-T_CTCCTAGTCCGCGTTT	Background cells	Background cells	Background cells
SMC09-T_CTCGAAACAGGTGGAT	Background cells	Background cells	Background cells
SMC09-T_CTCGAAAGTAAGTGTA	Background cells	Background cells	Background cells
SMC09-T_CTCGAAAGTCAAAGCG	Scissor- cell	Background cells	Background cells
SMC09-T_CTCGAGGGTCAAAGCG	Background cells	Background cells	Background cells
SMC09-T_CTCGAGGGTCTTCGTC	Background cells	Background cells	Background cells
SMC09-T_CTCGAGGGTTAAGGGC	Background cells	Background cells	Background cells
SMC09-T_CTCGAGGTCCACGAAT	Scissor- cell	Background cells	Background cells
SMC09-T_CTCGAGGTCCAGTAGT	Scissor- cell	Background cells	Background cells
SMC09-T_CTCGGAGAGCTAGGCA	Background cells	Background cells	Background cells
SMC09-T_CTCGGAGAGTGTACCT	Scissor- cell	Scissor- cell	Background cells
SMC09-T_CTCGGAGCAAGCGTAG	Scissor- cell	Background cells	Background cells
SMC09-T_CTCGGAGCACTGCCAG	Background cells	Background cells	Background cells
SMC09-T_CTCGGAGCATGGGAAC	Background cells	Background cells	Background cells
SMC09-T_CTCGGAGGTAAGGGAA	Scissor- cell	Background cells	Background cells
SMC09-T_CTCGGAGGTCCTCTTG	Background cells	Background cells	Background cells
SMC09-T_CTCGGAGGTTTGTGTG	Scissor- cell	Background cells	Background cells
SMC09-T_CTCGGAGTCTGTCCGT	Scissor- cell	Background cells	Background cells
SMC09-T_CTCGGGACACCCATGG	Background cells	Background cells	Scissor+ cell
SMC09-T_CTCGGGACATAGAAAC	Background cells	Background cells	Background cells
SMC09-T_CTCGTACCACATCCAA	Scissor- cell	Background cells	Background cells
SMC09-T_CTCGTACGTGCAACTT	Scissor- cell	Background cells	Background cells
SMC09-T_CTCGTACTCATGTCTT	Scissor- cell	Background cells	Background cells
SMC09-T_CTCGTACTCCGCATAA	Background cells	Background cells	Background cells
SMC09-T_CTCGTCAAGCTGTTCA	Background cells	Background cells	Background cells
SMC09-T_CTCGTCAAGGCGATAC	Background cells	Background cells	Background cells
SMC09-T_CTCGTCAGTCCGTTAA	Scissor- cell	Background cells	Background cells
SMC09-T_CTCGTCAGTTACGACT	Background cells	Background cells	Background cells
SMC09-T_CTCGTCAGTTGCCTCT	Background cells	Background cells	Background cells
SMC09-T_CTCGTCATCACATAGC	Scissor- cell	Background cells	Background cells
SMC09-T_CTCGTCATCCTCATTA	Background cells	Scissor- cell	Background cells
SMC09-T_CTCGTCATCGGCTTGG	Scissor- cell	Background cells	Background cells
SMC09-T_CTCGTCATCTAACTGG	Background cells	Scissor- cell	Background cells
SMC09-T_CTCGTCATCTGAGTGT	Background cells	Background cells	Background cells
SMC09-T_CTCTAATAGAGCTGGT	Scissor- cell	Background cells	Background cells
SMC09-T_CTCTAATAGTTCGATC	Scissor- cell	Background cells	Scissor- cell
SMC09-T_CTCTAATGTCAATACC	Background cells	Background cells	Background cells
SMC09-T_CTCTAATGTCTGATCA	Background cells	Scissor- cell	Background cells
SMC09-T_CTCTAATGTTGGGACA	Scissor- cell	Background cells	Background cells
SMC09-T_CTCTAATTCCTTAATC	Background cells	Scissor- cell	Background cells
SMC09-T_CTCTAATTCGATCCCT	Background cells	Background cells	Background cells
SMC09-T_CTCTACGCAATAGAGT	Scissor- cell	Background cells	Background cells
SMC09-T_CTCTACGGTGACTCAT	Background cells	Background cells	Background cells
SMC09-T_CTCTACGGTGTGTGCC	Scissor- cell	Background cells	Background cells
SMC09-T_CTCTACGTCACAATGC	Scissor- cell	Scissor- cell	Background cells
SMC09-T_CTCTACGTCCGTACAA	Background cells	Background cells	Background cells
SMC09-T_CTCTGGTAGTCCAGGA	Background cells	Background cells	Background cells
SMC09-T_CTCTGGTTCGTCACGG	Background cells	Background cells	Background cells
SMC09-T_CTCTGGTTCTCCAGGG	Scissor- cell	Background cells	Background cells
SMC09-T_CTGAAACAGGAGTTTA	Background cells	Background cells	Background cells
SMC09-T_CTGAAACCATAGACTC	Scissor- cell	Background cells	Background cells
SMC09-T_CTGAAACTCACAATGC	Scissor- cell	Background cells	Background cells
SMC09-T_CTGAAGTAGCCGTCGT	Background cells	Background cells	Background cells
SMC09-T_CTGAAGTCACAGACAG	Scissor- cell	Background cells	Background cells
SMC09-T_CTGAAGTGTACCAGTT	Scissor- cell	Background cells	Background cells
SMC09-T_CTGAAGTTCTCCAGGG	Background cells	Background cells	Background cells
SMC09-T_CTGATAGAGCAGCCTC	Scissor- cell	Background cells	Background cells
SMC09-T_CTGATAGCATTAGGCT	Background cells	Background cells	Background cells
SMC09-T_CTGATAGGTTCGTGAT	Scissor- cell	Background cells	Background cells
SMC09-T_CTGATAGTCCAAACAC	Background cells	Background cells	Background cells
SMC09-T_CTGATCCAGAAACCGC	Background cells	Background cells	Background cells
SMC09-T_CTGATCCGTAGAAAGG	Background cells	Background cells	Background cells
SMC09-T_CTGATCCGTGTATGGG	Background cells	Background cells	Background cells
SMC09-T_CTGATCCGTTGTCGCG	Background cells	Background cells	Background cells
SMC09-T_CTGATCCTCATAGCAC	Background cells	Background cells	Background cells
SMC09-T_CTGCCTAAGTGCCATT	Background cells	Background cells	Background cells
SMC09-T_CTGCCTACAGCATGAG	Background cells	Background cells	Background cells
SMC09-T_CTGCCTATCGTAGATC	Background cells	Background cells	Background cells
SMC09-T_CTGCGGAAGATCACGG	Scissor- cell	Background cells	Background cells
SMC09-T_CTGCGGAAGCAGCCTC	Scissor- cell	Background cells	Background cells
SMC09-T_CTGCGGACATATGAGA	Background cells	Background cells	Background cells
SMC09-T_CTGCGGACATCGATGT	Scissor- cell	Background cells	Scissor- cell
SMC09-T_CTGCTGTAGTAATCCC	Background cells	Background cells	Background cells
SMC09-T_CTGCTGTCAATGGTCT	Background cells	Background cells	Background cells
SMC09-T_CTGCTGTGTCCGTTAA	Background cells	Background cells	Background cells
SMC09-T_CTGGTCTCAAACCTAC	Background cells	Background cells	Background cells
SMC09-T_CTGGTCTCATGGTCTA	Background cells	Background cells	Background cells
SMC09-T_CTGGTCTGTCATGCCG	Background cells	Background cells	Background cells
SMC09-T_CTGGTCTTCACCTTAT	Scissor- cell	Background cells	Background cells
SMC09-T_CTGGTCTTCCCTTGCA	Scissor- cell	Background cells	Background cells
SMC09-T_CTGTGCTAGGAATTAC	Background cells	Background cells	Background cells
SMC09-T_CTGTGCTTCAACACGT	Background cells	Background cells	Background cells
SMC09-T_CTGTTTAAGATGTAAC	Background cells	Scissor- cell	Background cells
SMC09-T_CTGTTTAAGCATCATC	Scissor- cell	Background cells	Background cells
SMC09-T_CTGTTTAAGGGATCTG	Background cells	Background cells	Background cells
SMC09-T_CTGTTTACATGGAATA	Background cells	Background cells	Background cells
SMC09-T_CTTAACTTCGTAGGTT	Background cells	Background cells	Background cells
SMC09-T_CTTAACTTCTGCCCTA	Background cells	Background cells	Background cells
SMC09-T_CTTACCGAGACCTTTG	Background cells	Background cells	Background cells
SMC09-T_CTTACCGGTAAGAGGA	Background cells	Background cells	Scissor- cell
SMC09-T_CTTAGGAAGCTCAACT	Background cells	Background cells	Background cells
SMC09-T_CTTAGGACATATACGC	Background cells	Background cells	Background cells
SMC09-T_CTTAGGACATATGGTC	Background cells	Background cells	Background cells
[truncated: 11,824 more rows]
