# Supplementary material for: Identification of Prognostic Gene Signatures by Developing a scRNA-Seq-Based Integration Approach to Predict Recurrence and Chemotherapy Benefit in Stage II–III Colorectal Cancer
Source: Int J Mol Sci. 2022 Oct 18;23(20):12460. doi: 10.3390/ijms232012460 (PMC9604003; doi:10.3390/ijms232012460)
Supplement: Supplementary file 1 [file ijms-23-12460-s001.zip › Supplementary Table S2.xlsx]

## Sheet: Sheet1
Supplementary Table S2. Differential gene expression analysis between Scissor+ and Scissor- cells of GSE144735
	GSE17538						GSE37892						GSE39582
	logFC	AveExpr	t	P.Value	adj.P.Val	B	logFC	AveExpr	t	P.Value	adj.P.Val	B	logFC	AveExpr	t	P.Value	adj.P.Val	B
IFI6	2.45451	1.29212	30.674	1.35487e-129	7.45766e-126	285.151	2.80483	1.88462	37.3372	7.76533e-176	3.20572e-172	391.372	1.41528	2.19806	9.02568	6.13023e-18	1.32152e-16	28.5049
S100P	2.29791	1.93725	29.4204	1.23839e-122	2.92136e-119	269.128	2.61445	2.33742	46.3259	3.33461e-226	5.50645e-222	507.356	1.37916	2.79982	12.1378	2.45992e-29	1.59924e-27	54.5705
REG4	2.26786	1.05066	25.9464	3.54917e-103	4.50826e-100	224.345	2.5324	1.44205	32.8382	3.15642e-149	5.21219e-146	330.104	0.262553	1.81195	1.71105	0.0877969	0.170143	-7.39443
SLPI	2.03394	1.08372	29.5415	2.62336e-123	7.21993e-120	270.679	2.44556	1.46704	44.075	5.53128e-214	3.0446e-210	479.216	1.1138	1.71897	9.07386	4.23347e-18	9.28384e-17	28.8715
HLA-B	1.93078	2.32731	23.0863	3.89888e-87	2.14608e-84	187.435	2.02123	2.58104	28.815	6.29652e-125	5.47234e-122	274.162	0.833044	3.01971	7.42214	6.28194e-13	7.79953e-12	17.1071
ISG15	1.83661	1.34479	22.6706	8.13362e-85	3.95031e-82	182.1	1.82506	1.51089	23.8658	5.86217e-95	2.76577e-92	205.192	0.543176	1.5228	4.35946	1.63533e-05	7.30632e-05	0.460703
B2M	1.75382	3.58445	23.9134	9.19286e-92	6.32507e-89	198.082	1.98174	3.93611	34.2111	1.9958e-157	4.7081e-154	348.981	0.997238	4.25926	10.5945	1.91012e-23	6.64039e-22	41.0825
HLA-A	1.71934	2.47754	19.2418	5.65183e-66	1.12444e-63	138.769	1.88022	2.77958	27.0091	5.84339e-114	4.1953e-111	248.918	0.704695	3.16217	6.56327	1.52692e-10	1.43018e-09	11.7081
CD55	1.69624	0.810802	33.7946	1.07868e-146	1.78122e-142	324.515	1.21139	0.865463	21.1664	6.18328e-79	2.21966e-76	168.334	0.569638	0.973244	5.81662	1.17789e-08	8.61407e-08	7.45872
ANXA2	1.62386	2.08069	20.4073	2.6375e-72	6.80516e-70	153.325	2.09071	2.42634	33.9875	4.278e-156	8.83033e-153	345.917	0.735745	2.8376	6.49315	2.33686e-10	2.13315e-09	11.291
IFI27	1.56763	2.99121	19.6281	4.61864e-68	1.00352e-65	143.568	2.14224	3.33772	35.4349	1.11364e-164	3.06492e-161	365.682	1.03159	3.59155	9.19085	1.71362e-18	3.90304e-17	29.7674
ITM2B	1.5375	1.49345	22.0596	2.03889e-81	7.65186e-79	174.281	1.55168	1.77737	26.6696	6.71974e-112	4.62346e-109	244.175	0.278719	1.91824	2.64994	0.00834916	0.0216029	-5.36639
MYL12A	1.525	1.66556	22.4146	2.16902e-83	9.42552e-81	178.819	1.80017	1.87009	33.0759	1.18929e-150	2.18208e-147	333.382	0.351073	2.11933	3.35575	0.000862204	0.0027835	-3.28689
TSPAN1	1.52278	1.09682	22.6214	1.53063e-84	7.02093e-82	181.468	1.35232	1.23583	21.0086	5.17527e-78	1.74406e-75	166.212	0.70884	1.19161	6.85373	2.52325e-11	2.6009e-10	13.4747
ISG20	1.49863	0.673443	27.7848	1.70595e-113	2.81704e-110	248.092	1.43521	0.825134	27.125	1.15514e-114	8.67037e-112	250.538	0.76336	0.839053	8.51699	2.82012e-16	5.19159e-15	24.716
MUC13	1.44741	0.926803	23.2518	4.63663e-88	2.64016e-85	189.563	0.879016	0.902405	14.4918	2.53891e-42	2.5256e-40	84.2122	0.163061	0.894844	1.82555	0.0686162	0.137607	-7.19301
LMO7	1.44365	0.936765	25.4837	1.41269e-100	1.55518e-97	218.361	0.478382	0.770633	7.89408	9.90117e-15	2.25808e-13	21.1308	-0.0787442	0.852853	-0.847697	0.397081	0.5895	-8.49665
TIMP1	1.41577	1.38641	19.8209	4.15139e-69	9.6552e-67	145.974	1.55973	1.71677	26.2859	1.42902e-109	8.73978e-107	238.818	0.678443	1.95119	6.5508	1.64737e-10	1.53343e-09	11.6337
TM4SF1	1.40396	0.825916	22.233	2.21945e-82	8.72613e-80	176.496	0.906092	0.853223	13.9284	1.5152e-39	1.34519e-37	77.8451	0.20745	1.00365	2.01342	0.0446964	0.096103	-6.83471
HSPB1	1.40231	1.80386	18.0694	1.0282e-59	1.51595e-57	124.381	1.10461	1.97023	15.1865	7.89232e-46	9.4439e-44	92.2606	0.761264	2.00949	6.73175	5.41354e-11	5.37868e-10	12.7253
MDK	1.38895	1.06494	20.9955	1.5609e-75	4.52197e-73	160.748	1.65953	1.35294	28.6385	7.4222e-124	6.12814e-121	271.696	0.601489	1.63276	5.68674	2.40335e-08	1.69095e-07	6.76388
IL32	1.38674	1.57399	18.9328	2.59081e-64	4.70133e-62	134.95	1.76516	1.90631	29.6823	3.44413e-130	3.55455e-127	286.275	1.12892	2.13997	11.5165	6.4848e-27	3.38872e-25	49.0234
TSPAN3	1.35415	0.995359	25.8634	1.03866e-102	1.2251e-99	223.271	1.00854	1.04629	18.4799	1.58651e-63	3.54028e-61	132.908	0.210625	1.07441	2.41658	0.016085	0.0388491	-5.95004
SPINT2	1.35347	1.55249	19.6822	2.34976e-68	5.24346e-66	144.243	1.2224	1.78537	20.7278	2.24545e-76	7.2704e-74	162.447	0.241406	1.94626	2.46338	0.0141565	0.0346014	-5.83719
C19orf33	1.34258	1.63628	20.0392	2.69699e-70	6.4544e-68	148.704	1.48653	1.79844	25.9735	1.11838e-107	6.36823e-105	234.46	0.948339	2.11312	11.6576	1.85209e-27	1.04026e-25	50.2701
AGR2	1.33048	2.58154	13.6145	1.99416e-37	1.27141e-35	73.2094	1.34471	2.76175	17.9577	1.28186e-60	2.61324e-58	126.226	-0.387097	3.00848	-3.35237	0.000872522	0.00281405	-3.29796
RHOC	1.32092	1.13404	22.9697	1.74622e-86	8.73798e-84	185.937	1.39353	1.35178	26.0769	2.64299e-108	1.5587e-105	235.902	0.567547	1.38909	5.9082	7.06917e-09	5.35473e-08	7.95669
BST2	1.31997	0.744281	23.0492	6.28112e-87	3.34581e-84	186.959	1.53887	1.02108	29.5113	3.74557e-129	3.63827e-126	283.889	0.424123	1.17148	4.02202	6.82217e-05	0.000270479	-0.900426
FXYD3	1.30674	2.41412	16.3478	8.92167e-51	9.82157e-49	103.846	1.37941	2.70289	21.3682	4.06038e-80	1.55928e-77	171.054	0.590865	2.78147	6.03902	3.37133e-09	2.66113e-08	8.67952
CYSTM1	1.30519	1.28808	20.8795	6.78096e-75	1.89786e-72	159.281	1.68736	1.57694	32.8131	4.46609e-149	6.70441e-146	329.757	0.88651	1.71349	8.86877	2.02891e-17	4.15675e-16	27.3199
S100A6	1.28905	4.48143	22.3316	6.28051e-83	2.52951e-80	177.757	2.02309	4.81076	44.5849	8.92523e-217	7.36911e-213	485.646	1.21958	5.2674	14.0666	3.33376e-37	4.26747e-35	72.6207
TACSTD2	1.2669	0.47792	24.4458	9.50338e-95	7.84646e-92	204.951	0.822547	0.453476	15.8595	2.6093e-49	3.59062e-47	100.251	0.0730415	0.523318	0.888199	0.374933	0.561668	-8.46148
CTSE	1.26076	0.530688	24.6454	7.21191e-96	6.61613e-93	207.528	1.50252	0.797948	30.8911	1.65961e-137	2.10809e-134	303.119	0.441591	1.02647	4.3822	1.48014e-05	6.65621e-05	0.556068
SDCBP2	1.25866	0.552521	27.4244	1.78652e-111	2.6819e-108	243.442	0.913561	0.590175	18.5284	8.48851e-64	1.94682e-61	133.532	0.362773	0.635706	4.46461	1.02769e-05	4.7509e-05	0.905363
HLA-C	1.25864	1.7809	15.9537	8.82951e-49	9.00011e-47	99.2634	1.29586	1.96091	18.5339	7.90085e-64	1.83756e-61	133.603	0.468707	2.20967	4.4183	1.26243e-05	5.73807e-05	0.708332
CD63	1.2527	1.96926	15.891	1.8237e-48	1.83626e-46	98.5401	1.28637	2.22777	20.8651	3.55972e-77	1.17563e-74	164.286	0.387665	2.40452	4.0139	7.05233e-05	0.000278801	-0.931922
SAT1	1.24888	1.80647	14.7725	6.18322e-43	5.00507e-41	85.8455	0.833626	1.94571	12.004	1.3865e-30	8.26544e-29	57.3098	0.283327	1.98494	2.70769	0.00704696	0.01858	-5.21391
MSLN	1.24549	0.508827	30.3151	1.31889e-127	4.35576e-124	280.574	1.16523	0.64741	25.5507	4.06292e-105	2.23637e-102	228.568	0.638759	0.856584	7.33178	1.14664e-12	1.38304e-11	16.5145
EPCAM	1.23898	2.3326	14.361	5.96289e-41	4.33767e-39	81.2927	0.794733	2.41195	10.7092	4.59585e-25	2.16832e-23	44.6814	-0.45887	2.4268	-4.25188	2.60534e-05	0.000111978	0.0158246
KRT19	1.22604	2.29875	13.4942	7.21234e-37	4.47734e-35	71.9292	1.27214	2.38062	15.125	1.62742e-45	1.87927e-43	91.5393	-0.0805468	2.50502	-0.629266	0.529511	0.719656	-8.65809
CLDN4	1.2211	1.45933	15.5419	1.01745e-46	9.60069e-45	94.5301	0.211574	1.26959	2.61179	0.00917997	0.0290647	-5.47891	-0.233318	1.22477	-2.04984	0.0409895	0.0888384	-6.76127
LY6E	1.21356	0.852821	18.8861	4.61553e-64	8.1953e-62	134.374	1.41306	1.06986	23.9939	9.97843e-96	4.84629e-93	206.961	0.233435	1.3119	2.27662	0.0233025	0.0538733	-6.27498
PERP	1.21327	1.33711	19.4994	2.2977e-67	4.80278e-65	141.966	0.982065	1.49294	16.9096	6.87425e-55	1.14661e-52	113.063	0.276689	1.74465	2.94191	0.00343936	0.00976349	-4.56306
S100A14	1.20672	1.24521	18.2441	1.22242e-60	1.86906e-58	126.506	1.14772	1.26736	19.5662	1.12908e-69	3.05648e-67	147.039	0.162907	1.46723	1.62088	0.105781	0.200639	-7.544
SH3BGRL3	1.19798	1.75192	16.6284	3.2925e-52	3.82881e-50	107.137	1.86658	2.07027	35.6197	9.04411e-166	2.98691e-162	368.193	1.06909	2.34843	11.7107	1.15329e-27	6.61257e-26	50.7413
MAL2	1.1859	0.827062	22.5589	3.41204e-84	1.52279e-81	180.667	0.899607	0.897575	17.0301	1.53454e-55	2.63956e-53	114.559	0.0980225	0.959098	1.13399	0.257435	0.412085	-8.21303
QSOX1	1.18099	0.54861	28.099	2.9648e-115	5.43974e-112	252.142	0.922645	0.570234	21.3286	6.9338e-80	2.5444e-77	170.519	0.276177	0.743775	3.49338	0.000526684	0.00176592	-2.82717
TM4SF5	1.1765	0.662491	23.9506	5.68918e-92	4.27025e-89	198.561	0.917508	0.775613	17.736	2.14817e-59	4.07732e-57	123.413	0.470145	0.777203	5.73253	1.87182e-08	1.3283e-07	7.00733
MYL12B	1.16624	1.84135	17.4992	1.02221e-56	1.36127e-54	117.493	1.58873	2.09339	30.8463	3.09514e-137	3.65071e-134	302.496	0.362119	2.23423	3.71639	0.000228937	0.000824164	-2.04531
CLDN7	1.16085	1.49188	15.6765	2.16732e-47	2.09292e-45	96.072	0.949838	1.45046	13.6073	5.40774e-38	4.57939e-36	74.2851	-0.376675	1.48897	-3.69823	0.000245399	0.000878829	-2.11068
TMBIM1	1.15349	0.575943	26.7794	7.43202e-108	1.02271e-104	235.113	0.843321	0.625775	18.0039	7.11551e-61	1.48732e-58	126.814	0.335575	0.694357	4.28362	2.27311e-05	9.8942e-05	0.146035
TMEM59	1.10188	1.28167	17.1231	9.28531e-55	1.17945e-52	112.994	0.888514	1.42487	14.6102	6.50352e-43	6.62918e-41	85.5693	0.278297	1.4316	2.97853	0.00306124	0.00878372	-4.4566
EZR	1.09606	0.96836	18.733	3.04583e-63	5.13223e-61	132.49	0.606577	0.945948	10.1279	9.81669e-23	4.00254e-21	39.3596	-0.115266	1.00414	-1.25931	0.208606	0.344598	-8.06325
TSPAN8	1.08572	2.29538	12.0332	2.53586e-30	1.14725e-28	56.9301	0.940852	2.47523	12.5362	5.61578e-33	3.88006e-31	62.7887	0.182847	2.36299	1.66328	0.0969895	0.186253	-7.47467
MUC1	1.08555	0.624864	20.6018	2.26906e-73	6.14245e-71	155.775	0.718479	0.61202	14.1876	8.14744e-41	7.60105e-39	80.7566	-0.00690078	0.685209	-0.0857662	0.931692	1	-8.85272
PTTG1IP	1.06955	0.676389	23.2665	3.83854e-88	2.26378e-85	189.751	0.719028	0.70263	14.8918	2.49072e-44	2.70588e-42	88.8202	0.128155	0.774231	1.6459	0.100519	0.192181	-7.5033
SERINC2	1.05687	0.749697	19.9966	4.60034e-70	1.08522e-67	148.171	0.764192	0.767057	14.7389	1.47001e-43	1.51714e-41	87.0511	0.4727	0.852502	5.88297	8.1421e-09	6.09476e-08	7.81883
S100A16	1.05519	1.01317	15.8058	4.88712e-48	4.86151e-46	97.5571	1.54094	1.23444	27.9883	6.59662e-120	5.18715e-117	262.606	0.182928	1.53233	1.69581	0.0906492	0.175034	-7.42027
CSTB	1.0502	1.64691	16.9246	9.87551e-54	1.21697e-51	110.635	1.22868	1.85355	22.3245	9.27063e-86	3.92528e-83	184.029	0.465807	2.05377	5.17608	3.49377e-07	2.03331e-06	4.16418
FXYD5	1.04853	0.898029	18.0973	7.32677e-60	1.09988e-57	124.719	1.07834	1.10231	20.0953	1.03539e-72	3.10862e-70	154.022	0.377002	1.27585	4.19548	3.31301e-05	0.000139624	-0.213328
GPRC5A	1.04793	0.88372	17.5703	4.34226e-57	5.87736e-55	118.347	0.413169	0.799133	6.86975	1.31463e-11	2.11584e-10	14.0572	-0.0880585	0.820732	-0.999748	0.317998	0.490821	-8.35618
SDR16C5	1.04057	0.415978	25.3527	7.68373e-100	7.93009e-97	216.669	0.765091	0.436427	18.1291	1.43712e-61	3.04246e-59	128.41	0.105922	0.477083	1.57053	0.117031	0.219406	-7.62403
CD59	1.02913	0.716238	19.0566	5.60968e-65	1.04082e-62	136.478	1.11918	0.957788	20.4424	1.02008e-74	3.11938e-72	158.636	0.551764	1.05668	5.87134	8.6886e-09	6.48035e-08	7.75546
AGPAT2	1.02896	0.947813	16.9372	8.50064e-54	1.05542e-51	110.785	0.764522	0.916353	13.3629	7.94661e-37	6.46416e-35	71.6093	-0.219411	1.03029	-2.40932	0.0164043	0.0395279	-5.96737
KLK10	1.01936	0.366696	21.378	1.21483e-77	4.01208e-75	165.598	0.936437	0.498267	18.7812	3.22324e-65	7.94409e-63	136.797	0.572624	0.603637	6.40555	3.95691e-10	3.52239e-09	10.7751
RAMP1	1.0161	0.42132	24.2602	1.04611e-93	8.2259e-91	202.554	0.787708	0.483205	16.9577	3.78084e-55	6.37071e-53	113.66	0.321576	0.547174	4.07743	5.43143e-05	0.000218754	-0.683863
SPINT1	1.00726	0.654348	22.347	5.15472e-83	2.18256e-80	177.955	0.689073	0.667614	14.0886	2.49844e-40	2.27938e-38	79.6404	0.176832	0.648685	2.32218	0.0206922	0.0487002	-6.17128
CD9	1.00444	1.79999	12.2409	3.17125e-31	1.5048e-29	58.9977	0.969676	1.99656	13.9101	1.85971e-39	1.64221e-37	77.6411	-0.0277004	2.11173	-0.260326	0.794738	0.989707	-8.82245
ZG16B	0.989521	0.804654	17.1444	7.19396e-55	9.20882e-53	113.248	0.88095	0.83661	16.2685	1.83565e-51	2.80668e-49	105.194	0.0577881	0.915363	0.653701	0.513656	0.702175	-8.6424
NQO1	0.988429	1.06701	15.4863	1.9224e-46	1.78341e-44	93.8957	1.27314	1.27052	22.525	5.98773e-87	2.67231e-84	186.766	0.184175	1.42372	1.835	0.0672008	0.135146	-7.17581
PRSS3	0.972827	1.18608	15.6766	2.16565e-47	2.09292e-45	96.0727	0.985547	1.28829	17.5802	1.54359e-58	2.86396e-56	121.445	0.172325	1.306	1.90042	0.0580506	0.121279	-7.05435
INSIG1	0.953078	0.511166	18.8559	6.70133e-64	1.16483e-61	134.001	0.446521	0.448664	9.97337	3.93613e-22	1.54755e-20	37.9828	-0.000598044	0.499396	-0.00843038	0.993278	1	-8.85637
ANG	0.948972	0.483599	21.8556	2.76244e-80	1.01369e-77	171.677	0.53284	0.442399	12.417	1.95447e-32	1.30138e-30	61.5481	-0.0746582	0.467462	-1.15667	0.248055	0.399701	-8.18709
PLAUR	0.946411	0.390445	23.8008	3.92982e-91	2.49589e-88	196.63	0.687372	0.44052	15.7504	9.68996e-49	1.31156e-46	98.9425	0.414643	0.546155	5.462	8.00509e-08	5.15152e-07	5.59353
DPP4	0.939877	0.422873	23.9314	7.28999e-92	5.23389e-89	198.313	0.699812	0.48503	16.4436	2.15855e-52	3.39468e-50	107.328	0.131951	0.508087	1.94159	0.0528433	0.111557	-6.97577
TPM1	0.936354	1.18238	14.5509	7.2995e-42	5.55468e-40	83.3855	0.652489	1.13614	10.7749	2.47056e-25	1.18594e-23	45.2975	-0.290759	1.1629	-3.09448	0.0021011	0.00625595	-4.11124
ANXA3	0.935707	0.59687	18.7142	3.84193e-63	6.40827e-61	132.258	1.01245	0.710937	21.1272	1.0485e-78	3.68381e-76	167.807	0.219547	0.871149	2.56654	0.0106114	0.0268217	-5.58097
TFF1	0.932258	1.07012	10.3989	1.41379e-23	4.67855e-22	41.4991	0.760105	1.1865	9.49622	2.58447e-20	9.04182e-19	33.8366	0.352341	1.11253	3.21553	0.00140087	0.00431899	-3.7372
CAPN2	0.929967	0.584942	21.5442	1.46493e-78	5.03968e-76	167.711	0.695008	0.607017	16.103	1.37493e-50	2.0125e-48	103.186	0.135677	0.720906	1.80506	0.0717682	0.142956	-7.22999
ATF4	0.926397	1.03163	16.0937	1.73528e-49	1.82514e-47	100.886	0.293227	0.955122	4.98938	7.47167e-07	6.2693e-06	3.38737	-0.268454	1.02913	-3.06048	0.0023491	0.00693435	-4.21382
PI3	0.921853	0.472969	14.9029	1.43245e-43	1.17682e-41	87.3031	1.42044	0.754394	21.4555	1.24747e-80	4.90463e-78	172.233	0.330343	0.78626	2.98147	0.0030326	0.00871061	-4.44799
GSN	0.921587	0.520282	21.3212	2.49963e-77	8.0934e-75	164.877	0.737597	0.586424	16.2501	2.2976e-51	3.44911e-49	104.97	0.46511	0.654328	6.0912	2.50041e-09	2.00336e-08	8.97148
BACE2	0.916177	0.653563	19.0802	4.18619e-65	7.94557e-63	136.77	0.699675	0.681855	14.585	8.69281e-43	8.8064e-41	85.2802	0.10745	0.711939	1.37888	0.168651	0.303271	-7.90583
RABAC1	0.912669	0.882496	17.4854	1.20679e-56	1.59421e-54	117.327	0.814771	0.942903	15.9907	5.35606e-50	7.62453e-48	101.83	0.352362	1.04127	4.27147	2.3952e-05	0.000103675	0.0960857
FHL2	0.910508	0.630963	18.7791	1.72574e-63	2.93785e-61	133.057	0.470241	0.535115	9.92178	6.23441e-22	2.41098e-20	37.5269	-0.0476878	0.560978	-0.654274	0.513287	0.701939	-8.64202
TMSB10	0.904132	4.09062	16.7984	4.41028e-53	5.23935e-51	109.142	1.30402	4.24486	29.1686	4.49405e-127	4.12279e-124	279.103	0.463499	4.61027	6.6038	1.192e-10	1.13384e-09	11.9509
CTSD	0.901427	0.874669	16.4783	1.9299e-51	2.16793e-49	105.373	0.669092	0.968904	12.579	3.58105e-33	2.51633e-31	63.2363	0.428714	1.0467	4.92285	1.22027e-06	6.50012e-06	2.95495
TINAGL1	0.898762	0.546141	21.2901	3.71061e-77	1.13469e-74	164.482	0.566013	0.517081	13.1949	4.95349e-36	3.85835e-34	69.7876	0.141583	0.652103	1.91682	0.0559273	0.117348	-7.02325
TMEM45B	0.891145	0.720234	18.0149	1.9951e-59	2.88992e-57	123.719	0.663488	0.772095	13.3875	6.07194e-37	4.96366e-35	71.8772	0.103546	0.859184	1.29818	0.194924	0.324999	-8.01363
ANXA11	0.887618	0.890368	16.8065	4.00956e-53	4.79781e-51	109.237	0.749612	0.952538	14.3136	1.94608e-41	1.84687e-39	82.1831	0.0675075	0.978522	0.83118	0.406336	0.600486	-8.51052
CXCL16	0.885078	0.491611	20.4126	2.467e-72	6.57059e-70	153.392	0.674459	0.535514	15.3347	1.372e-46	1.69073e-44	94.0046	0.264967	0.566548	3.76286	0.000191427	0.000701516	-1.8767
P4HB	0.871594	1.19358	14.1342	7.18995e-40	5.05224e-38	78.8123	0.696436	1.29662	12.0335	1.02661e-30	6.18699e-29	57.6086	0.103962	1.42762	1.12517	0.261149	0.417176	-8.22299
PDZK1IP1	0.865903	0.702519	15.5237	1.25215e-46	1.17481e-44	94.3232	0.417178	0.713138	7.77083	2.4577e-14	5.41121e-13	20.2348	0.331396	0.651791	4.16111	3.83059e-05	0.000159051	-0.351625
MYDGF	0.852376	0.896422	15.4987	1.66721e-46	1.55541e-44	94.0377	0.795542	0.947169	15.8975	1.65019e-49	2.30928e-47	100.708	-0.0875053	1.10091	-1.05677	0.291214	0.457633	-8.29756
KLK1	0.84924	0.647413	14.5956	4.44174e-42	3.41146e-40	83.8805	0.590387	0.649554	10.8919	8.1368e-26	4.02284e-24	46.4001	0.139208	0.672252	1.78197	0.075464	0.149156	-7.27119
SQSTM1	0.841234	1.2035	12.7917	1.15158e-33	6.17406e-32	64.5871	0.339384	1.1335	5.15487	3.21893e-07	2.89141e-06	4.20088	-0.169651	1.02075	-1.77945	0.075876	0.149784	-7.27564
ERO1A	0.841132	0.503512	19.3214	2.1041e-66	4.23719e-64	139.755	0.289213	0.431311	7.19264	1.49133e-12	2.70322e-11	16.1945	0.0620994	0.498341	0.97028	0.332456	0.508837	-8.3852
ASS1	0.834333	0.954295	12.8469	6.50292e-34	3.53233e-32	65.1558	0.780437	1.05597	13.207	4.34473e-36	3.40022e-34	69.9182	0.183163	0.995019	2.04067	0.0418974	0.0906514	-6.77988
TXNIP	0.831128	0.79627	13.5013	6.68668e-37	4.16668e-35	72.0046	0.104234	0.674085	1.76315	0.0782664	0.173571	-7.32557	-0.256525	0.578893	-3.34396	0.000898696	0.00289113	-3.32545
LAMB3	0.830796	0.421827	21.3141	2.7373e-77	8.69251e-75	164.786	0.378525	0.382029	9.70215	4.32902e-21	1.59922e-19	35.6065	0.21457	0.433127	3.37758	0.000798223	0.00258731	-3.21513
N4BP2L2	0.826747	0.740836	15.6801	2.08082e-47	2.03317e-45	96.1126	0.0404328	0.623781	0.781722	0.434615	0.602619	-8.57276	-0.224261	0.632919	-2.99507	0.00290331	0.00836984	-4.40811
TUBB2A	0.821276	0.339262	21.31	2.88395e-77	8.9854e-75	164.734	0.620088	0.35627	15.6107	5.15915e-48	6.70812e-46	97.2752	0.222327	0.341779	3.71771	0.000227786	0.000820378	-2.04056
CDH17	0.819994	0.869383	14.9812	5.9408e-44	4.97972e-42	88.1803	0.335199	0.821618	6.46648	1.76788e-10	2.52661e-09	11.5104	-0.170987	0.804423	-2.26898	0.0237675	0.0548376	-6.29219
SPATS2L	0.818886	0.568952	18.5063	4.94135e-62	8.07886e-60	129.709	0.442071	0.569146	9.42223	4.87588e-20	1.67044e-18	33.208	-0.0472607	0.591401	-0.705378	0.480959	0.664832	-8.60724
S100A11	0.817345	2.6549	12.286	2.01438e-31	9.66959e-30	59.4491	1.54416	2.92968	29.7805	8.73795e-131	9.61931e-128	287.646	0.819093	3.23156	10.0178	2.33042e-21	6.89645e-20	36.3123
NTHL1	0.817088	0.760113	12.5205	1.8666e-32	9.42606e-31	61.8154	0.707064	0.793734	11.3355	1.11484e-27	5.91938e-26	50.6611	0.25865	0.797543	2.8092	0.00519438	0.0141613	-4.93824
OCLN	0.816733	0.426969	20.2965	1.06467e-71	2.66377e-69	151.931	0.291235	0.382072	7.19591	1.45819e-12	2.64606e-11	16.2166	-0.0526352	0.372753	-0.9558	0.339714	0.518025	-8.39914
OPTN	0.816004	0.548062	17.8751	1.08985e-58	1.53819e-56	122.025	0.481346	0.562141	10.6111	1.15381e-24	5.26323e-23	43.7678	0.272102	0.556306	3.95803	8.84828e-05	0.000343146	-1.1471
YWHAZ	0.811967	1.26111	13.5654	3.37057e-37	2.12436e-35	72.6867	0.195187	1.17222	3.28856	0.0010521	0.00445357	-3.50246	-0.510082	1.19859	-5.93083	6.2251e-09	4.74585e-08	8.08076
CD151	0.811882	0.95484	14.3818	4.74046e-41	3.47908e-39	81.5213	0.733861	1.02259	13.5658	8.55337e-38	7.16964e-36	73.8285	0.191369	1.15306	2.27077	0.0236574	0.0546142	-6.28815
S100A10	0.809685	3.06966	11.907	8.87428e-30	3.89737e-28	55.6846	1.4381	3.27898	25.0805	2.83359e-102	1.46222e-99	222.025	0.533386	3.61786	6.70339	6.45501e-11	6.32591e-10	12.5526
CLDN18	0.808169	0.279491	17.3574	5.62112e-56	7.30879e-54	115.792	0.594428	0.313462	14.0317	4.74407e-40	4.30434e-38	79.0017	0.147368	0.288054	2.33561	0.0199731	0.0472583	-6.14032
KRT8	0.808156	3.08777	10.1195	1.72087e-22	5.17608e-21	39.0201	1.27687	3.29722	19.5494	1.40779e-69	3.7495e-67	146.818	0.220599	3.37667	2.07076	0.0389806	0.0849528	-6.7185
TRIM29	0.802095	0.339231	19.4175	6.37061e-67	1.31497e-64	140.948	0.657039	0.402903	15.1514	1.19361e-45	1.39788e-43	91.8483	0.464719	0.489814	6.23617	1.07819e-09	9.03767e-09	9.79389
CHMP5	0.779467	0.696195	16.1062	1.49965e-49	1.59766e-47	101.031	0.647759	0.773856	13.1406	8.92308e-36	6.79018e-34	69.2018	0.116328	0.696435	1.57539	0.115906	0.21762	-7.61642
MX1	0.776249	0.410881	17.1949	3.93455e-55	5.07588e-53	113.851	0.479815	0.371049	11.1251	8.66242e-27	4.44232e-25	48.6245	-0.0881443	0.330939	-1.55231	0.121328	0.226484	-7.65238
EIF4A2	0.772699	1.17286	12.5774	1.04296e-32	5.36525e-31	62.3945	-0.0158115	1.0929	-0.263534	0.792208	0.954105	-8.84376	-0.0892771	1.00826	-1.04362	0.297253	0.464736	-8.31137
HSPA5	0.772568	0.891498	12.5728	1.09359e-32	5.57358e-31	62.3473	0.107703	0.731908	1.92519	0.0545691	0.129767	-7.02772	-0.64968	0.845793	-7.6733	1.14649e-13	1.54295e-12	18.7833
TAX1BP3	0.767217	0.551443	16.5435	8.96145e-52	1.02808e-49	106.138	0.8384	0.655072	18.487	1.44714e-63	3.27351e-61	132.999	0.457045	0.674966	5.96534	5.12401e-09	3.94465e-08	8.27075
EFNA1	0.758343	0.451097	18.0074	2.1871e-59	3.14049e-57	123.627	0.111305	0.328954	3.03811	0.00246005	0.00928946	-4.28555	0.0480049	0.312612	0.880852	0.378893	0.566419	-8.46798
TMBIM6	0.757172	1.54661	10.4034	1.35749e-23	4.51029e-22	41.5394	0.876389	1.77496	14.4825	2.82414e-42	2.79252e-40	84.1061	0.193347	1.83147	2.0938	0.0368662	0.0808462	-6.67091
TMEM50A	0.75607	0.708375	15.7563	8.64496e-48	8.54815e-46	96.9884	0.555063	0.735947	11.8002	1.09607e-29	6.30644e-28	55.2543	-0.148797	0.767109	-2.06852	0.0391921	0.0853572	-6.72311
MYL6	0.748636	2.28754	11.7391	4.63218e-29	1.99196e-27	54.0418	0.94634	2.33695	16.7645	4.14921e-54	6.71724e-52	111.27	0.212315	2.37809	2.29745	0.0220757	0.0514519	-6.22783
NDRG1	0.748154	0.403294	17.0988	1.24091e-54	1.56421e-52	112.705	0.17017	0.321653	4.66443	3.64035e-06	2.69928e-05	1.86274	0.125012	0.277292	2.46351	0.0141514	0.0345985	-5.83686
LAPTM4A	0.746716	0.907218	13.4522	1.12747e-36	6.97299e-35	71.4844	0.582702	1.00502	10.9661	4.00495e-26	2.02864e-24	47.104	0.0238295	1.01392	0.290756	0.771379	0.966741	-8.81405
ATP6V0B	0.741181	0.918314	13.1462	2.86415e-35	1.66534e-33	68.2638	0.895199	1.03419	17.8405	5.70211e-60	1.12094e-57	124.737	0.0349456	1.20792	0.404456	0.68608	0.881816	-8.77446
SERF2	0.739096	2.58633	12.2325	3.45189e-31	1.6286e-29	58.9133	1.19662	2.76377	26.3696	4.43759e-110	2.93112e-107	239.987	0.551444	3.0281	7.59699	1.93069e-13	2.55052e-12	18.2695
FKBP2	0.738233	1.11089	12.8328	7.52425e-34	4.06039e-32	65.0106	0.670405	1.13968	12.511	7.31465e-33	5.0119e-31	62.5258	-0.0773018	1.23517	-0.914086	0.361187	0.544882	-8.43815
CDA	0.730348	0.513499	15.4478	2.9867e-46	2.70986e-44	93.4565	0.736531	0.617282	16.3807	4.6664e-52	7.26946e-50	106.56	0.437873	0.628363	5.9235	6.48714e-09	4.93006e-08	8.04052
SLC16A3	0.728991	0.445119	18.0798	9.06212e-60	1.34813e-57	124.507	0.376004	0.397161	10.0247	2.48608e-22	9.89219e-21	38.4383	0.0391855	0.457429	0.657704	0.511082	0.699329	-8.63977
CD164	0.728756	0.973393	12.8621	5.55644e-34	3.02817e-32	65.3124	0.220561	0.992052	3.93017	9.24194e-05	0.000507692	-1.22251	-0.190937	0.95956	-2.3588	0.0187833	0.04468	-6.08648
PLSCR1	0.726857	0.592384	15.2133	4.31083e-45	3.78642e-43	90.7952	0.45423	0.554093	10.2262	4.02557e-23	1.67864e-21	40.2437	-0.188291	0.529181	-3.04652	0.00245851	0.00722887	-4.25563
LGALS3	0.725775	2.65715	10.1885	9.32387e-23	2.85649e-21	39.6279	1.02006	2.65809	15.4086	5.72223e-47	7.1046e-45	94.8764	-0.124404	2.66795	-1.22821	0.220046	0.360692	-8.10188
RPL36AL	0.721545	1.82264	11.9554	5.49589e-30	2.42009e-28	56.161	0.452817	1.73616	7.55783	1.15007e-13	2.33592e-12	18.715	-0.380303	1.75134	-4.14858	4.03771e-05	0.000166854	-0.401768
DSG2	0.721328	0.729845	14.1794	4.38412e-40	3.12047e-38	79.3051	0.23496	0.648932	4.93875	9.62092e-07	7.95146e-06	3.14348	-0.340941	0.70046	-5.03711	6.98486e-07	3.84855e-06	3.49388
PSAP	0.71628	0.804197	13.886	1.07026e-38	7.24312e-37	76.1224	0.50414	0.846782	10.0621	1.77723e-22	7.15792e-21	38.7711	0.327829	0.887015	4.19795	3.2785e-05	0.000138212	-0.203346
PKM	0.715694	1.39597	11.0225	4.5114e-26	1.71652e-24	47.2044	1.0745	1.5261	18.7217	6.9712e-65	1.66834e-62	136.027	-0.0327374	1.79917	-0.33376	0.738725	0.934612	-8.8006
RIOK3	0.715546	0.3958	18.2909	6.90019e-61	1.08517e-58	127.077	0.224765	0.340687	6.21931	8.13357e-10	1.07276e-08	10.0179	0.0297057	0.34469	0.556474	0.578178	0.771699	-8.7013
VAPA	0.711235	0.732639	14.4555	2.09952e-41	1.57588e-39	82.3328	0.32027	0.587271	7.12949	2.29778e-12	4.03222e-11	15.7697	-0.386484	0.646132	-5.98207	4.66095e-09	3.60666e-08	8.36321
TM9SF2	0.709803	0.725822	14.6098	3.79345e-42	2.9409e-40	84.0378	0.361856	0.715633	7.68173	4.70691e-14	1.00032e-12	19.5947	-0.184501	0.767923	-2.55827	0.0108631	0.0273825	-5.60189
RHOD	0.709336	0.338101	16.9108	1.16238e-53	1.4218e-51	110.473	0.765038	0.44258	17.8768	3.59094e-60	7.14423e-58	125.198	0.379035	0.450638	5.40161	1.09863e-07	6.90588e-07	5.28605
PRSS8	0.70818	0.645269	14.171	4.80966e-40	3.40867e-38	79.2128	0.299992	0.570596	6.19934	9.18043e-10	1.19934e-08	9.89965	-0.0232074	0.548696	-0.334108	0.738462	0.934423	-8.80048
BSG	0.70695	1.14189	11.092	2.34287e-26	9.103e-25	47.8552	0.960305	1.37186	17.1477	3.53945e-56	6.21777e-54	116.023	0.0442527	1.61357	0.466525	0.641077	0.83678	-8.74738
VAMP8	0.705177	1.11102	12.2644	2.50341e-31	1.19132e-29	59.2329	0.898162	1.20028	17.2532	9.44851e-57	1.6959e-54	117.34	0.159038	1.21989	1.94574	0.0523412	0.110568	-6.96776
SMIM24	0.700545	0.662762	12.5299	1.69544e-32	8.58799e-31	61.9111	0.847434	0.851158	14.6387	4.68366e-43	4.80381e-41	85.8964	0.179964	0.799794	2.01889	0.0441226	0.0949684	-6.82377
TYMP	0.698793	0.422865	14.6947	1.47383e-42	1.16446e-40	84.9799	0.604792	0.457627	13.2746	2.08361e-36	1.65417e-34	70.6497	0.231797	0.411452	3.49537	0.000522887	0.00175461	-2.8204
GSKIP	0.691962	0.46078	16.4677	2.18691e-51	2.44003e-49	105.248	0.32802	0.388611	8.36761	2.70164e-16	7.03662e-15	24.684	-0.228315	0.353462	-4.55869	6.72933e-06	3.1868e-05	1.31141
GCNT3	0.691473	0.33142	18.2575	1.0386e-60	1.60285e-58	126.669	0.337763	0.231816	10.573	1.64681e-24	7.40975e-23	43.4147	-0.0380899	0.257355	-0.787484	0.431435	0.630676	-8.5459
PPIC	0.689521	0.54416	15.105	1.47e-44	1.26427e-42	89.5723	0.717918	0.632796	16.5151	8.97702e-53	1.42536e-50	108.204	0.173437	0.63498	2.39171	0.0172014	0.0412858	-6.00916
ADIRF	0.687945	0.973849	8.33127	4.54502e-16	8.39507e-15	24.3844	1.23909	1.20855	16.6236	2.36221e-53	3.78711e-51	109.535	0.445485	1.5924	3.56849	0.000399725	0.00137371	-2.56895
GLRX	0.687184	0.610349	13.762	4.08664e-38	2.69931e-36	74.7879	0.54385	0.633246	11.4871	2.50287e-28	1.36854e-26	52.1453	-0.0450159	0.616893	-0.61776	0.537062	0.727822	-8.66527
CLDN3	0.684019	1.66845	7.91909	1.00108e-14	1.64159e-13	21.3333	-0.037646	1.51244	-0.465308	0.641841	0.817318	-8.77016	-0.580514	1.3533	-5.47895	7.32036e-08	4.74416e-07	5.68041
GUK1	0.681538	1.43661	10.8507	2.2493e-25	8.27233e-24	45.609	0.980496	1.59124	18.354	8.02411e-63	1.7667e-60	131.29	0.271537	1.83517	3.03741	0.00253234	0.00742482	-4.28279
DAD1	0.680346	0.965048	12.7084	2.71906e-33	1.42993e-31	63.7322	0.723722	1.02885	14.4059	6.79352e-42	6.63795e-40	83.2316	-0.10221	1.08128	-1.25719	0.20937	0.345594	-8.06591
CTSB	0.679414	0.707937	13.3797	2.43738e-36	1.4743e-34	70.7168	0.341132	0.676711	7.11873	2.47273e-12	4.33003e-11	15.6976	0.0638297	0.79594	0.834232	0.404616	0.598733	-8.50798
SPTBN1	0.678791	0.681846	13.0764	5.95923e-35	3.42874e-33	67.5345	0.187016	0.654031	3.71119	0.000220936	0.00110521	-2.04468	-0.385818	0.697635	-5.57486	4.39605e-08	2.9545e-07	6.1762
SLC22A18	0.678776	0.604136	14.0155	2.62494e-39	1.80607e-37	77.5223	0.591557	0.66936	12.7171	8.32674e-34	6.00434e-32	64.6877	0.163381	0.691101	2.18003	0.0298004	0.0668969	-6.48821
CXADR	0.667844	0.548534	15.1065	1.44476e-44	1.24907e-42	89.5896	0.102137	0.482661	2.42046	0.0157281	0.0463535	-5.95696	-0.024268	0.369574	-0.440158	0.660045	0.855654	-8.75935
SAP18	0.665119	1.59898	10.4189	1.18086e-23	3.97139e-22	41.6777	0.560617	1.60923	9.30324	1.34234e-19	4.478e-18	32.2054	-0.441873	1.64665	-4.7696	2.5366e-06	1.28002e-05	2.24944
LGALS3BP	0.660059	1.03872	10.0658	2.76708e-22	8.21813e-21	38.5491	0.728568	1.16235	12.5381	5.50196e-33	3.81739e-31	62.8091	-0.065697	1.27151	-0.712764	0.47638	0.659346	-8.602
SH3KBP1	0.658144	0.483362	14.3832	4.66689e-41	3.44038e-39	81.5369	0.559873	0.498634	13.2746	2.08341e-36	1.65417e-34	70.6498	-0.0875574	0.516048	-1.34906	0.178031	0.305892	-7.94641
ZNF292	0.656977	0.383173	16.5435	8.96529e-52	1.02808e-49	106.138	0.0974458	0.285387	2.89011	0.00395785	0.0141524	-4.71981	-0.0158492	0.268618	-0.318232	0.750465	0.946565	-8.80567
COL6A1	0.655737	0.246629	18.4915	5.92188e-62	9.58706e-60	129.528	0.470535	0.264974	13.1808	5.77375e-36	4.47615e-34	69.6351	0.297741	0.341448	4.80127	2.18401e-06	1.11242e-05	2.3936
PMP22	0.654303	0.255315	17.8463	1.54547e-58	2.16274e-56	121.676	0.350191	0.216448	10.9091	6.90606e-26	3.44531e-24	46.5629	0.0974446	0.250408	1.88368	0.0602867	0.123866	-7.08582
CYBA	0.654287	1.86756	8.34886	3.97227e-16	7.39505e-15	24.5174	1.33944	2.11246	22.4032	3.16406e-86	1.37495e-83	185.103	0.13735	2.47963	1.38756	0.165993	0.299142	-7.89385
STK24	0.653035	0.514563	15.4683	2.36061e-46	2.1656e-44	93.691	0.205248	0.427487	5.22863	2.19475e-07	2.02356e-06	4.57142	-0.149123	0.474571	-2.57131	0.0104685	0.0264848	-5.56887
TM4SF20	0.65291	0.27078	15.6852	1.96257e-47	1.92904e-45	96.1709	0.424422	0.280992	10.5451	2.13636e-24	9.56037e-23	43.1565	0.136659	0.2451	2.52218	0.0120253	0.0299418	-5.6924
PKIB	0.651525	0.251949	19.3795	1.02128e-66	2.08203e-64	140.477	0.460873	0.24982	13.6873	2.22867e-38	1.92681e-36	75.1678	0.147257	0.254387	2.68268	0.00758671	0.0198478	-5.28035
ALDOA	0.651303	2.13301	9.37291	1.07226e-19	2.61433e-18	32.6435	0.734076	2.19885	12.2435	1.18463e-31	7.5238e-30	59.7559	-0.0146194	2.34059	-0.162337	0.871117	1	-8.8432
DYNLRB1	0.648958	1.30902	10.1962	8.70802e-23	2.67776e-21	39.6957	0.473533	1.3468	8.21026	9.1115e-16	2.29357e-14	23.4839	0.145407	1.16344	1.6274	0.104389	0.198402	-7.53345
KLK11	0.642693	0.214363	18.8598	6.38074e-64	1.12091e-61	134.05	0.450518	0.247871	12.6648	1.44745e-33	1.03025e-31	64.1375	0.290234	0.276672	4.89127	1.42109e-06	7.4639e-06	2.80794
ARGLU1	0.641725	0.754985	11.7128	5.99158e-29	2.56319e-27	53.786	-0.048794	0.59645	-1.00486	0.315277	0.485072	-8.37343	-0.449327	0.723789	-6.13054	1.99321e-09	1.61422e-08	9.19304
LSR	0.640644	0.669353	12.5552	1.30945e-32	6.65321e-31	62.1681	0.432948	0.700771	8.67533	2.37594e-17	6.76447e-16	27.0855	-0.175349	0.732867	-2.39973	0.016834	0.040457	-5.99015
GRN	0.637741	0.729782	12.117	1.09933e-30	5.07072e-29	57.7613	0.467353	0.747887	9.46732	3.31328e-20	1.14819e-18	33.5906	0.204077	0.757146	2.67533	0.00775211	0.0202096	-5.29974
UBC	0.635692	1.91261	9.05058	1.53986e-18	3.45954e-17	30.0062	-0.201853	1.67318	-2.73476	0.00638421	0.0214099	-5.15282	-0.359788	1.54663	-3.40599	0.000721594	0.00235721	-3.12111
MAP1LC3B	0.631873	0.677647	12.1627	6.95723e-31	3.23619e-29	58.2163	0.594582	0.770525	11.7964	1.13912e-29	6.53137e-28	55.216	0.388046	0.760275	4.90226	1.34785e-06	7.11768e-06	2.85899
ABHD11	0.629228	0.687238	11.968	4.84987e-30	2.15285e-28	56.2853	0.53061	0.660655	11.1507	6.76235e-27	3.50052e-25	48.8704	-0.15914	0.659696	-2.27873	0.0231754	0.0536466	-6.27022
ITGB4	0.62835	0.451419	14.6319	2.96773e-42	2.32257e-40	84.2824	0.395994	0.41669	10.1089	1.16609e-22	4.70797e-21	39.1889	-0.108304	0.510391	-1.67663	0.0943455	0.181619	-7.45246
TMEM92	0.626717	0.297538	18.9174	3.13348e-64	5.62426e-62	134.76	0.492737	0.315158	14.1419	1.36748e-40	1.26152e-38	80.2408	0.0564591	0.331875	1.0869	0.277693	0.439945	-8.26528
LGALS1	0.626679	0.438421	12.0142	3.06377e-30	1.37853e-28	56.7421	0.60317	0.510717	12.05	8.66583e-31	5.26099e-29	57.7771	0.36575	0.731788	4.17035	3.68434e-05	0.000153326	-0.314549
HLA-E	0.62513	0.996296	10.4493	8.96404e-24	3.05203e-22	41.9512	0.238812	0.946942	4.24148	2.48681e-05	0.000155548	0.0241426	-0.0392175	0.896789	-0.474903	0.635098	0.830684	-8.74343
CEACAM6	0.624241	1.0987	8.21221	1.12455e-15	2.01406e-14	23.4901	0.105337	1.19018	1.57639	0.115342	0.236132	-7.63664	0.212205	0.997879	2.28337	0.0228983	0.0531067	-6.25974
LMNA	0.621646	1.17363	9.37004	1.09837e-19	2.66335e-18	32.6197	0.475129	1.13221	7.96495	5.83923e-15	1.36384e-13	21.6514	-0.537872	1.25719	-5.98793	4.50873e-09	3.49543e-08	8.39563
EPS8L1	0.620383	0.33619	15.878	2.12209e-48	2.12376e-46	98.389	0.404205	0.306863	11.1839	4.89907e-27	2.552e-25	49.1905	0.0956787	0.295667	1.80652	0.0715408	0.142538	-7.22738
PHLDA2	0.61637	0.917854	9.1589	6.33878e-19	1.47012e-17	30.8845	0.893548	1.07939	14.8546	3.84103e-44	4.06582e-42	88.3885	0.0884486	1.20824	0.895807	0.37086	0.556524	-8.45469
TFPI	0.615101	0.240479	18.0281	1.70079e-59	2.4854e-57	123.878	0.423125	0.245794	12.7163	8.39228e-34	6.0253e-32	64.6799	0.149109	0.289335	2.85156	0.00456136	0.0125977	-4.82028
CALM2	0.606895	2.03811	8.97514	2.84393e-18	6.27833e-17	29.3993	0.238256	1.82366	3.30357	0.000998117	0.00425011	-3.45362	-0.846167	1.77313	-8.06587	7.40054e-15	1.15071e-13	21.4872
PTPRH	0.601053	0.23186	19.7201	1.46394e-68	3.31152e-66	144.716	0.304895	0.200252	11.4107	5.32551e-28	2.88328e-26	51.395	0.122392	0.20478	2.80438	0.00527123	0.0143455	-4.95155
PDLIM5	0.599674	0.392412	16.2246	3.77396e-50	4.09996e-48	102.407	0.24043	0.335412	6.81428	1.89457e-11	2.98237e-10	13.6987	-0.0474581	0.373592	-0.886976	0.375591	0.56245	-8.46257
SMPDL3A	0.598837	0.259988	17.568	4.46733e-57	5.99748e-55	118.319	0.310135	0.21393	10.577	1.58715e-24	7.18045e-23	43.4514	0.074479	0.195413	1.80242	0.0721842	0.143664	-7.23474
ELF3	0.597038	1.32507	8.10632	2.4953e-15	4.31918e-14	22.7036	-0.406571	1.12014	-6.09688	1.69964e-09	2.14737e-08	9.29819	-0.319902	0.933889	-3.54576	0.000434746	0.00148448	-2.64764
LRP10	0.595806	0.576087	13.2096	1.47095e-35	8.58295e-34	68.9271	0.407476	0.607933	9.34577	9.35787e-20	3.1536e-18	32.5626	0.000391993	0.613331	0.00578193	0.995389	1	-8.85639
SRSF5	0.595422	0.82087	11.2614	4.69636e-27	1.86421e-25	49.4517	-0.0133074	0.667322	-0.272261	0.785493	0.948111	-8.84142	-0.532983	0.67752	-8.14286	4.27474e-15	6.82677e-14	22.0292
NDFIP2	0.595339	0.719408	11.7148	5.87488e-29	2.51979e-27	53.8056	0.153158	0.654495	3.2664	0.00113681	0.0047633	-3.5742	-0.236796	0.594028	-3.68105	0.000261992	0.000932386	-2.17224
PNPLA2	0.594999	0.336594	16.0329	3.52117e-49	3.65692e-47	100.18	0.396111	0.345862	10.6233	1.02949e-24	4.74859e-23	43.8809	0.131412	0.301259	2.45417	0.0145188	0.0353663	-5.85955
VAMP2	0.594707	0.376064	15.563	7.98301e-47	7.57606e-45	94.772	0.205794	0.303539	6.07941	1.88621e-09	2.3722e-08	9.19653	-0.0207944	0.293318	-0.416474	0.677272	0.873272	-8.76952
C4orf48	0.591813	1.06433	9.48455	4.19229e-20	1.05852e-18	33.5735	0.855696	1.26199	15.6434	3.48799e-48	4.60778e-46	97.6654	0.330806	1.40697	3.69405	0.000249343	0.000891406	-2.12568
EFHD2	0.590903	0.628199	12.3879	7.18661e-32	3.54246e-30	60.4743	0.326298	0.541852	7.5594	1.13717e-13	2.31257e-12	18.7261	-0.0876777	0.588892	-1.35763	0.175296	0.305892	-7.93484
ANXA10	0.589328	0.243709	14.6398	2.71766e-42	2.13698e-40	84.3701	0.691799	0.367546	16.2568	2.11859e-51	3.20956e-49	105.051	-0.0596922	0.430513	-0.823881	0.410466	0.60537	-8.51656
LAMC2	0.588915	0.259838	18.3764	2.42522e-61	3.85074e-59	128.121	0.330215	0.249864	10.681	5.99208e-25	2.79512e-23	44.4181	0.190284	0.324029	3.46971	0.000573956	0.00191342	-2.9075
BNIP3L	0.588333	0.344921	15.9041	1.56838e-48	1.58888e-46	98.6905	0.165619	0.267054	5.37013	1.03886e-07	1.01327e-06	5.29601	-0.0114444	0.281164	-0.243447	0.807776	1	-8.82671
PLS1	0.587529	0.555652	12.5757	1.06175e-32	5.44493e-31	62.3767	0.331631	0.534173	7.69715	4.20816e-14	8.96636e-13	19.705	-0.128821	0.522198	-2.13244	0.0335397	0.0743311	-6.58992
CYP3A5	0.587422	0.56266	12.3429	1.13297e-31	5.53512e-30	60.0215	0.0825381	0.458515	1.91778	0.055503	0.131552	-7.04189	0.0840348	0.411625	1.38976	0.165326	0.298135	-7.89081
ASPH	0.587151	0.540936	13.053	7.60958e-35	4.34799e-33	67.2911	0.40503	0.559668	9.29679	1.41767e-19	4.71975e-18	32.1514	-0.218047	0.688686	-3.0495	0.0024347	0.00716142	-4.24669
REEP5	0.587109	0.632941	12.8635	5.47734e-34	2.99494e-32	65.3266	0.519156	0.70914	11.2561	2.42555e-27	1.27965e-25	49.8888	-0.150119	0.729455	-2.06463	0.0395607	0.0860807	-6.73108
DST	0.586858	0.332412	15.2394	3.20395e-45	2.82924e-43	91.091	0.150636	0.249913	4.82622	1.67402e-06	1.32264e-05	2.60977	0.0719797	0.249965	1.49455	0.13577	0.250584	-7.7401
CDKN2A	0.586691	0.520715	11.7836	2.99352e-29	1.29065e-27	54.4758	0.651549	0.574732	14.328	1.65326e-41	1.58723e-39	82.3455	0.194019	0.72468	2.53632	0.0115573	0.0288942	-5.65708
TMED9	0.586646	0.719364	12.0031	3.42199e-30	1.53136e-28	56.6321	0.508188	0.774983	10.6619	7.1679e-25	3.3155e-23	44.2403	-0.0616228	0.884314	-0.793854	0.427721	0.626093	-8.54086
MTMR11	0.586561	0.309169	15.346	9.54068e-46	8.56224e-44	92.2986	0.190238	0.250977	6.04587	2.30209e-09	2.84966e-08	9.00208	0.075844	0.295662	1.48426	0.138476	0.254715	-7.75537
MGST3	0.586401	1.31525	8.89342	5.50244e-18	1.19085e-16	28.7464	1.049	1.47097	18.2494	3.07429e-62	6.59296e-60	129.949	0.0468521	1.61951	0.496908	0.619509	0.815071	-8.73272
MALL	0.585655	0.411798	13.6433	1.46398e-37	9.40649e-36	73.5172	0.622078	0.484553	14.5814	9.06935e-43	9.13184e-41	85.2379	0.120768	0.53391	1.75372	0.0801947	0.157256	-7.32086
TSPO	0.585568	1.57204	9.486	4.14122e-20	1.04723e-18	33.5857	0.935511	1.67911	17.9513	1.39046e-60	2.80008e-58	126.145	0.109712	1.86872	1.28795	0.19846	0.329895	-8.02684
MSMO1	0.584921	0.38249	12.7824	1.26731e-33	6.7725e-32	64.4918	0.301366	0.351674	7.65612	5.66731e-14	1.19064e-12	19.4118	-0.128601	0.383221	-2.17742	0.0299956	0.0672893	-6.49384
CDHR5	0.583961	0.382747	14.6011	4.179e-42	3.22467e-40	83.9413	0.364749	0.394889	9.2268	2.55941e-19	8.37187e-18	31.5666	0.236287	0.338303	4.14668	4.06991e-05	0.000167974	-0.409331
MBOAT7	0.579846	0.412178	14.5012	1.26659e-41	9.59416e-40	82.8364	0.525886	0.479094	12.8538	1.94478e-34	1.42729e-32	66.1348	-0.080008	0.531177	-1.20637	0.228343	0.372407	-8.12843
MUC17	0.578283	0.276512	16.993	4.37498e-54	5.47304e-52	111.447	0.299085	0.261247	9.38404	6.75617e-20	2.3003e-18	32.8851	0.141551	0.24001	2.95273	0.00332347	0.00947521	-4.53175
IRF7	0.576315	0.293331	16.483	1.82681e-51	2.06617e-49	105.428	0.304597	0.261297	9.24305	2.23192e-19	7.32717e-18	31.7021	0.123498	0.247095	2.4921	0.0130768	0.032268	-5.76687
ADAM9	0.57369	0.332055	16.8082	3.92885e-53	4.73555e-51	109.258	0.443622	0.370496	12.1719	2.48209e-31	1.55253e-29	59.0203	0.133691	0.470686	2.20357	0.028087	0.0634822	-6.43707
ITGB1	0.572622	0.687321	11.8289	1.91699e-29	8.33032e-28	54.9189	0.254019	0.697101	5.47095	6.03265e-08	6.12275e-07	5.82326	-0.137432	0.7353	-1.99029	0.0471959	0.100873	-6.88069
CALR	0.571277	1.16508	8.79226	1.23786e-17	2.61727e-16	27.9447	0.517725	1.20052	8.77161	1.09452e-17	3.19325e-16	27.8516	-0.150753	1.33082	-1.70628	0.0886814	0.171696	-7.40254
TRAM1	0.568134	0.515652	13.9727	4.17976e-39	2.85208e-37	77.0589	0.272791	0.530494	6.29753	5.04562e-10	6.77004e-09	10.4846	-0.123759	0.49143	-2.0839	0.0377626	0.0825707	-6.69142
CREB3L1	0.567246	0.357206	14.8778	1.9e-43	1.5532e-41	87.0215	0.235486	0.269895	7.16316	1.82548e-12	3.25531e-11	15.9958	-0.0827989	0.274465	-1.80341	0.0720272	0.14342	-7.23295
ANKRD12	0.567059	0.308288	16.7845	5.20486e-53	6.13914e-51	108.977	0.138801	0.208056	5.0304	6.07757e-07	5.16781e-06	3.58672	0.00129574	0.235183	0.0297113	0.976311	1	-8.85597
OCIAD2	0.566334	1.04838	9.78794	3.13427e-21	8.54062e-20	36.143	0.592934	1.10345	10.9537	4.50759e-26	2.26933e-24	46.9866	-0.102432	1.11798	-1.19701	0.231967	0.377237	-8.13966
RPS27L	0.565677	1.69212	7.49586	2.10118e-13	3.05699e-12	18.3345	0.576865	1.77771	8.81893	7.4594e-18	2.21144e-16	28.2307	-0.18098	1.73275	-1.83819	0.0667274	0.134382	-7.16997
ATP6V1G1	0.564639	1.0851	9.99774	5.03706e-22	1.46181e-20	37.9552	0.347429	1.08041	6.45236	1.93161e-10	2.74027e-09	11.4237	-0.0324714	1.02553	-0.418023	0.67614	0.872137	-8.76887
ACTN4	0.563983	0.955981	9.66109	9.33747e-21	2.45916e-19	35.0612	0.271037	0.907491	4.96256	8.54456e-07	7.1153e-06	3.25791	-0.318046	0.939227	-3.97314	8.32387e-05	0.000324409	-1.08918
IFT172	0.562866	0.55459	12.3463	1.09513e-31	5.36615e-30	60.0553	0.42579	0.57609	9.50542	2.38763e-20	8.42457e-19	33.9151	0.138158	0.552106	1.98977	0.0472526	0.100981	-6.88171
AHNAK	0.562362	0.463831	12.8881	4.24268e-34	2.33531e-32	65.5808	0.257337	0.372689	6.83825	1.61827e-11	2.56701e-10	13.8533	-0.198485	0.427881	-3.56333	0.000407437	0.0013973	-2.58686
HSP90B1	0.559721	1.3607	7.25045	1.15342e-12	1.56761e-11	16.6594	0.00217784	1.27605	0.0324259	0.974141	1	-8.87799	-0.763638	1.40569	-8.2017	2.80341e-15	4.60624e-14	22.446
OAS1	0.559541	0.486662	11.6502	1.1052e-28	4.67955e-27	53.1774	0.346439	0.484543	7.66436	5.33887e-14	1.12307e-12	19.4706	-0.0741458	0.403738	-1.29448	0.196199	0.326761	-8.01842
SSR4	0.559159	1.60392	8.08313	2.96813e-15	5.10549e-14	22.5324	0.69132	1.78389	11.6895	3.33512e-29	1.89254e-27	54.1483	0.25908	1.81939	2.97191	0.00312664	0.00896046	-4.47593
BIK	0.559024	0.50224	11.0957	2.26286e-26	8.81287e-25	47.8897	0.515577	0.520228	11.1482	6.92552e-27	3.57378e-25	48.8467	-0.0151531	0.610066	-0.20933	0.834291	1	-8.83445
LGALS2	0.557633	0.597564	9.01244	2.1009e-18	4.6818e-17	29.6988	0.547493	0.641759	9.37887	7.06053e-20	2.39406e-18	32.8415	-0.0890829	0.563808	-1.13823	0.255663	0.4098	-8.20822
SLC6A8	0.556407	0.308471	14.987	5.56482e-44	4.68836e-42	88.2455	0.150235	0.212166	5.42297	7.82185e-08	7.77149e-07	5.57123	0.043104	0.237228	0.9602	0.337498	0.515407	-8.39493
TPM4	0.5558	0.921343	9.39196	9.14019e-20	2.24936e-18	32.8016	0.469806	0.960364	8.74989	1.3044e-17	3.78551e-16	27.6782	-0.186869	1.02272	-2.24247	0.0254429	0.0581668	-6.3514
GNG5	0.553542	1.15459	9.52879	2.88297e-20	7.35804e-19	33.9444	0.752439	1.20298	14.4498	4.10796e-42	4.03778e-40	83.7328	-0.0144544	1.2937	-0.177773	0.858985	1	-8.84057
SFN	0.551052	0.970427	8.21816	1.07502e-15	1.93375e-14	23.5346	0.452606	0.897936	7.60924	7.94992e-14	1.64714e-12	19.0785	-0.517145	1.00627	-5.82333	1.1349e-08	8.3181e-08	7.49497
EPS8	0.550713	0.602202	11.3131	2.8673e-27	1.14366e-25	49.9419	0.00753018	0.505889	0.170674	0.864524	1	-8.86394	-0.256271	0.456232	-4.45811	1.05791e-05	4.8797e-05	0.87759
CAST	0.550164	0.867102	10.0573	2.98306e-22	8.82784e-21	38.4746	0.109213	0.756316	2.17827	0.0296847	0.0785929	-6.5107	-0.273008	0.7184	-3.8582	0.000131837	0.000496809	-1.52458
NAPRT	0.549036	0.681298	10.7215	7.44529e-25	2.64966e-23	44.4207	0.44913	0.647849	9.4571	3.6169e-20	1.2495e-18	33.5038	-0.232792	0.70276	-3.21387	0.00140881	0.00434103	-3.74243
EDF1	0.549009	1.78758	8.71083	2.36494e-17	4.88154e-16	27.3047	0.694614	1.77895	12.0391	9.69061e-31	5.86157e-29	57.6659	0.00130858	1.76626	0.0146	0.988358	1	-8.8563
EPS8L3	0.54863	0.49197	12.9566	2.0809e-34	1.16877e-32	66.2898	0.201774	0.447398	4.97492	8.03277e-07	6.70263e-06	3.3175	-0.0530631	0.42053	-0.909045	0.363839	0.547882	-8.44274
ARF1	0.547616	1.00789	9.6617	9.28897e-21	2.4503e-19	35.0664	0.482083	1.00969	8.95905	2.37375e-18	7.2994e-17	29.3629	-0.257246	1.10867	-3.14215	0.00179379	0.00542705	-3.96557
GCC2	0.547212	0.490891	12.271	2.34173e-31	1.1176e-29	59.2993	0.0108615	0.388629	0.293005	0.769596	0.934918	-8.83555	-0.0844718	0.359206	-1.62678	0.104521	0.198603	-7.53446
SNX9	0.545877	0.312789	16.1053	1.51693e-49	1.60571e-47	101.02	0.270425	0.282798	8.51356	8.60372e-17	2.35221e-15	25.814	0.0289344	0.306581	0.597244	0.550661	0.742897	-8.67775
SARAF	0.544043	0.656709	11.4676	6.49795e-28	2.65596e-26	51.4169	0.240164	0.625771	5.355	1.12624e-07	1.09269e-06	5.21771	-0.0795132	0.606265	-1.22534	0.221124	0.362172	-8.1054
PGK1	0.54347	1.21056	8.7015	2.54629e-17	5.22322e-16	27.2317	0.481715	1.26103	8.24895	6.76874e-16	1.71693e-14	23.7773	0.00646631	1.33466	0.071044	0.943396	1	-8.85388
FUT3	0.542153	0.308905	16.1655	7.51501e-50	8.05814e-48	101.72	0.262066	0.24006	8.88066	4.51215e-18	1.3498e-16	28.7277	-0.0926104	0.288328	-1.91352	0.0563497	0.118054	-7.02953
CAV2	0.542127	0.225273	16.8166	3.55545e-53	4.31699e-51	109.357	0.512218	0.284411	15.1325	1.49033e-45	1.73308e-43	91.627	0.136429	0.335409	2.41246	0.0162655	0.0392391	-5.95988
RNF7	0.541372	0.735228	11.2272	6.50484e-27	2.56972e-25	49.128	0.292562	0.6976	6.29736	5.05098e-10	6.77004e-09	10.4835	-0.235766	0.69981	-3.62137	0.000328206	0.00114702	-2.384
SP100	0.540496	0.344817	15.1661	7.36367e-45	6.43367e-43	90.2614	0.202498	0.301258	6.03366	2.47468e-09	3.05186e-08	8.93155	-0.118955	0.266068	-2.71147	0.00696864	0.0184088	-5.20384
ECM1	0.539377	0.228033	14.7216	1.09213e-42	8.71222e-41	85.2786	0.626695	0.346825	14.9077	2.06882e-44	2.26241e-42	89.0052	0.245261	0.472065	3.30211	0.00104019	0.00329813	-3.46131
DDIT4	0.537339	0.616483	9.39148	9.1774e-20	2.25516e-18	32.7976	-0.0269387	0.494945	-0.560002	0.575639	0.752913	-8.72158	0.0156202	0.405521	0.247553	0.804599	0.999036	-8.8257
PLXNB2	0.536643	0.358867	14.2744	1.54724e-40	1.11085e-38	80.3427	0.290397	0.330957	8.28624	5.07776e-16	1.29597e-14	24.061	-0.00926872	0.377295	-0.162415	0.871056	1	-8.84319
TJP2	0.53644	0.452062	12.7278	2.2261e-33	1.17819e-31	63.9312	0.0811842	0.338409	2.32375	0.020395	0.0576485	-6.18498	-0.216273	0.386617	-4.10085	4.92851e-05	0.000200208	-0.591475
IFI35	0.536287	0.399423	12.9022	3.66472e-34	2.02393e-32	65.7266	0.465739	0.431353	11.4216	4.78147e-28	2.59725e-26	51.5021	0.0310235	0.354976	0.562002	0.574409	0.767847	-8.69821
ATP6V0E1	0.534878	1.03234	9.1406	7.36862e-19	1.70417e-17	30.7355	0.370672	1.03212	6.7519	2.8486e-11	4.40028e-10	13.2988	-0.072929	0.996501	-0.910932	0.362845	0.546833	-8.44103
CST3	0.534767	2.32133	6.1617	1.24441e-09	1.25528e-08	9.81344	0.91953	2.58637	12.406	2.19221e-32	1.45381e-30	61.4339	0.753448	2.57282	8.19145	3.01753e-15	4.91405e-14	22.3733
RBCK1	0.534216	0.806492	9.12078	8.67104e-19	1.997e-17	30.5745	0.204579	0.738367	3.78837	0.0001633	0.000846914	-1.76008	-0.153106	0.710491	-2.05066	0.0409088	0.0887101	-6.7596
UBE2D3	0.533947	0.92015	9.39971	8.56496e-20	2.11094e-18	32.866	0.33681	0.915606	6.28347	5.49996e-10	7.32426e-09	10.4003	-0.392245	0.862481	-4.99988	8.38719e-07	4.56937e-06	3.31706
CDC42	0.533562	0.873725	9.54741	2.46164e-20	6.30217e-19	34.1009	0.504392	0.907011	9.88773	8.43758e-22	3.24778e-20	37.227	-0.125711	0.909379	-1.62979	0.103882	0.197628	-7.52958
HLA-F	0.532035	0.47188	11.4453	8.05633e-28	3.2848e-26	51.2033	0.458139	0.503863	10.6221	1.04053e-24	4.78614e-23	43.8704	0.0476709	0.511895	0.718617	0.472769	0.655376	-8.59781
FDFT1	0.530011	0.686913	9.45455	5.40033e-20	1.35525e-18	33.3227	0.282158	0.656754	5.48206	5.67892e-08	5.79938e-07	5.88192	-0.405268	0.742111	-5.46097	8.04861e-08	5.17348e-07	5.58826
ANKRD10	0.528655	0.411823	12.3259	1.34545e-31	6.53455e-30	59.8505	0.128072	0.322788	3.66355	0.000265551	0.00130663	-2.21753	-0.211849	0.43012	-3.70096	0.000242862	0.000870309	-2.1009
WSB1	0.528131	0.562713	10.9405	9.73124e-26	3.66041e-24	46.441	-0.115055	0.41862	-2.9821	0.00295184	0.0108973	-4.45238	-0.106904	0.375651	-1.93708	0.0533943	0.112548	-6.98446
DSC2	0.527587	0.3663	13.94	5.96007e-39	4.05015e-37	76.7055	0.238141	0.317191	6.9989	5.5608e-12	9.36995e-11	14.9017	-0.199278	0.339733	-4.22317	2.9453e-05	0.000125512	-0.101169
CDH1	0.525316	0.733619	10.4131	1.24403e-23	4.15004e-22	41.626	0.0681132	0.663704	1.46055	0.144541	0.282495	-7.81221	-0.195992	0.659081	-2.91686	0.00372206	0.010492	-4.63515
LAMTOR5	0.524465	1.04835	9.49236	3.92455e-20	9.95484e-19	33.6389	0.476241	1.04795	9.09675	7.59918e-19	2.43188e-17	30.4897	-0.160665	1.11065	-1.97562	0.0488407	0.104036	-6.90957
RSAD2	0.52342	0.167765	15.4799	2.0673e-46	1.90712e-44	93.8233	0.33031	0.164175	10.6004	1.27574e-24	5.78746e-23	43.6681	0.0797337	0.0839035	2.5645	0.0106729	0.0269613	-5.58613
IFIT1	0.518506	0.179263	14.7452	8.38272e-43	6.71961e-41	85.5422	0.346487	0.188418	9.92692	5.95561e-22	2.30857e-20	37.5723	0.0687122	0.0957417	2.12354	0.0342822	0.0758138	-6.6087
KCNK1	0.51837	0.268687	15.9959	5.41133e-49	5.55014e-47	99.7517	0.245996	0.219281	8.71897	1.67351e-17	4.83123e-16	27.4319	-0.05284	0.215995	-1.32616	0.185495	0.310877	-7.97698
ANXA1	0.518333	0.400785	9.7264	5.32977e-21	1.42874e-19	35.6168	0.613057	0.490577	11.6619	4.39787e-29	2.47857e-27	53.8734	0.0844982	0.603835	1.00441	0.31575	0.488145	-8.35151
LMAN2	0.517561	0.805692	10.3176	2.93976e-23	9.4444e-22	40.7728	0.496473	0.842749	10.4155	7.10298e-24	3.08662e-22	41.9644	-0.00561186	0.923334	-0.0738437	0.941169	1	-8.85368
CRIP1	0.515622	0.543838	9.36871	1.11066e-19	2.68921e-18	32.6087	0.611379	0.618852	12.2214	1.489e-31	9.42066e-30	59.5285	0.149272	0.689136	1.94703	0.0521852	0.110281	-6.96526
TMED10	0.51409	0.747248	10.0147	4.33798e-22	1.26312e-20	38.1033	0.399001	0.774516	8.23924	7.29365e-16	1.84724e-14	23.7036	-0.277192	0.81223	-3.96138	8.72949e-05	0.000339097	-1.13429
AGR3	0.514064	0.911754	7.58183	1.14464e-13	1.71282e-12	18.9325	0.206911	0.808529	3.56867	0.000380709	0.00180963	-2.55531	-0.695472	0.774875	-9.67282	3.81948e-20	1.00272e-18	33.5377
TM9SF3	0.513461	0.7498	10.1811	9.96422e-23	3.04139e-21	39.562	0.0827376	0.674578	1.79928	0.0723604	0.162813	-7.2614	-0.406292	0.668004	-6.423	3.5645e-10	3.19027e-09	10.8774
FOXP1	0.512913	0.45435	12.4649	3.28645e-32	1.63955e-30	61.2526	0.0400192	0.350236	1.14165	0.253951	0.427427	-8.22667	-0.193629	0.318782	-4.27958	2.31303e-05	0.000100434	0.129412
SRP14	0.512885	1.6621	8.11876	2.2733e-15	3.9486e-14	22.7955	0.851484	1.76826	16.0323	3.24086e-50	4.65359e-48	102.331	0.110249	1.86137	1.29453	0.196183	0.326761	-8.01836
GOLM1	0.509055	0.532678	10.7138	7.98627e-25	2.83607e-23	44.3511	0.311944	0.500104	7.45516	2.38904e-13	4.67419e-12	17.9955	-0.148556	0.477787	-2.54609	0.0112437	0.0282169	-5.63258
TMEM106B	0.508745	0.389295	13.4375	1.31899e-36	8.06685e-35	71.3282	0.164078	0.346752	4.72863	2.68204e-06	2.03438e-05	2.15629	-0.0331798	0.295968	-0.709041	0.478686	0.662133	-8.60465
IFNGR2	0.508247	0.461919	12.7531	1.71545e-33	9.10845e-32	64.1905	0.189083	0.405977	5.27285	1.74054e-07	1.63212e-06	4.79592	-0.0731357	0.408944	-1.32441	0.186073	0.311689	-7.97929
NDFIP1	0.507918	0.549765	11.498	4.84219e-28	1.98903e-26	51.7092	0.362828	0.577044	8.43672	1.57468e-16	4.18049e-15	25.217	0.0156133	0.538336	0.249747	0.802903	0.997242	-8.82516
TPD52	0.506759	0.793735	9.33205	1.50894e-19	3.62695e-18	32.3053	0.18647	0.726235	3.76632	0.000178129	0.000911229	-1.84198	-0.301226	0.651258	-4.60639	5.41427e-06	2.60128e-05	1.52018
SMIM14	0.505871	0.339019	13.5169	5.66209e-37	3.54159e-35	72.1702	0.223346	0.298422	6.70939	3.75474e-11	5.74093e-10	13.028	0.143775	0.251311	3.01373	0.00273411	0.00794724	-4.3531
LLGL2	0.505803	0.516841	11.2322	6.20316e-27	2.45642e-25	49.1752	0.215534	0.44618	5.45857	6.4521e-08	6.50847e-07	5.75802	-0.0282392	0.510043	-0.437749	0.661789	0.857137	-8.76041
VILL	0.503409	0.305688	13.7256	6.04863e-38	3.96353e-36	74.3974	0.388827	0.315851	11.4692	2.98849e-28	1.62868e-26	51.9691	0.0454868	0.315161	0.879063	0.379861	0.567711	-8.46956
SERINC1	0.503406	0.293764	16.1686	7.25293e-50	7.82795e-48	101.756	0.218232	0.275641	7.04398	4.105e-12	7.04636e-11	15.1997	-0.00272605	0.307875	-0.0570881	0.954502	1	-8.85478
PDIA3	0.502403	0.861917	8.55552	8.02571e-17	1.59289e-15	26.0971	0.397859	0.884481	7.4054	3.39477e-13	6.56415e-12	17.6498	-0.276877	0.992578	-3.30303	0.00103687	0.00328825	-3.45834
RAB11FIP1	0.502093	0.718514	9.14756	6.95871e-19	1.61163e-17	30.7922	-0.130581	0.575856	-2.82774	0.00480783	0.0167564	-4.89647	-0.18146	0.451693	-2.94671	0.00338752	0.00962957	-4.54919
UBE2B	0.500055	0.652414	10.024	3.99915e-22	1.17297e-20	38.1839	0.0254061	0.527685	0.572173	0.56737	0.744219	-8.71469	-0.113382	0.509163	-1.81396	0.0703851	0.140557	-7.21398
MVP	0.499985	0.742156	9.26555	2.62489e-19	6.23666e-18	31.7572	0.38066	0.69761	7.94591	6.73193e-15	1.55911e-13	21.5112	-0.0947417	0.673192	-1.36818	0.171975	0.305892	-7.9205
PPIB	0.499772	1.22588	7.46895	2.53823e-13	3.66059e-12	18.1485	0.586028	1.32728	10.0522	1.94154e-22	7.74413e-21	38.6834	-0.134826	1.43362	-1.47259	0.141597	0.259684	-7.77257
APOD	0.498041	0.282519	12.5967	8.55988e-33	4.41716e-31	62.5911	0.535189	0.373178	12.9155	1.00633e-34	7.41855e-33	66.7904	0.160417	0.428797	2.38727	0.0174078	0.0417145	-6.01965
REEP3	0.497459	0.339542	14.4616	1.96359e-41	1.48058e-39	82.3995	0.35242	0.352359	10.5217	2.65493e-24	1.18169e-22	42.9408	0.0774374	0.415827	1.36279	0.173667	0.305892	-7.92784
WDR1	0.496945	0.62985	10.1373	1.46944e-22	4.45228e-21	39.1767	0.49906	0.676747	10.7302	3.77097e-25	1.79971e-23	44.8777	-0.0255286	0.749316	-0.355853	0.722126	0.918397	-8.79297
PLEC	0.496027	0.372871	12.8333	7.48702e-34	4.05354e-32	65.0156	0.245632	0.329131	6.67071	4.82102e-11	7.33728e-10	12.783	0.00936413	0.394003	0.154495	0.877292	1	-8.84445
CAPZB	0.495975	0.731256	9.42162	7.12499e-20	1.76925e-18	33.0483	0.574116	0.794172	11.8646	5.71622e-30	3.34723e-28	55.9015	-0.00577039	0.816866	-0.0767046	0.938894	1	-8.85346
RHOF	0.495627	0.291538	12.9175	3.12528e-34	1.7435e-32	65.885	0.422439	0.321425	11.6675	4.15627e-29	2.35043e-27	53.9295	0.280815	0.284831	5.14915	4.00065e-07	2.30345e-06	4.03301
SDCBP	0.49523	0.535503	10.8859	1.62024e-25	5.99887e-24	45.9348	0.363693	0.554703	8.3398	3.35375e-16	8.66675e-15	24.4705	0.0543089	0.57649	0.770861	0.441215	0.634294	-8.55887
RAB11A	0.495031	0.806983	9.4143	7.57717e-20	1.87589e-18	32.9874	0.572706	0.848447	11.9188	3.30095e-30	1.94674e-28	56.4474	-0.0601567	0.895043	-0.781598	0.434884	0.634294	-8.55053
BHLHE40	0.493503	0.304691	12.4958	2.40119e-32	1.20519e-30	61.5648	0.0336011	0.196397	1.21467	0.224858	0.389007	-8.1407	0.00333191	0.219249	0.0752531	0.940049	1	-8.85357
CRIP2	0.49343	0.25715	14.0718	1.42103e-39	9.85944e-38	78.1336	0.418336	0.247873	13.114	1.19002e-35	8.97299e-34	68.9152	0.0374973	0.364311	0.642083	0.521164	0.710795	-8.64993
PNISR	0.492586	0.588506	10.3548	2.10431e-23	6.84026e-22	41.1045	-0.108964	0.471203	-2.6374	0.00852062	0.0273153	-5.41221	-0.353656	0.476121	-6.29176	7.7777e-10	6.65112e-09	10.1134
SLC2A1	0.490861	0.364011	11.524	3.76499e-28	1.55428e-26	51.9592	0.250573	0.293577	7.38418	3.94132e-13	7.55024e-12	17.5029	-0.115572	0.404383	-1.97641	0.048751	0.103874	-6.90802
GALNT5	0.49051	0.304957	13.3697	2.70872e-36	1.62651e-34	70.6117	0.166276	0.249708	5.47227	5.98954e-08	6.08648e-07	5.83022	-0.090349	0.270239	-1.95727	0.0509657	0.108049	-6.9454
DYNLT1	0.489974	0.931703	8.47853	1.46145e-16	2.83583e-15	25.505	0.799655	0.989901	15.5986	5.96122e-48	7.69044e-46	97.1311	-0.144529	1.06894	-1.76256	0.0786898	0.154636	-7.30541
ENTPD8	0.489269	0.193679	15.0636	2.34591e-44	1.98657e-42	89.1064	0.271912	0.172346	9.59781	1.07438e-20	3.90775e-19	34.706	0.148684	0.123575	4.03312	6.5188e-05	0.000258886	-0.857238
TMCO3	0.487541	0.232729	15.9988	5.23242e-49	5.40019e-47	99.7852	0.292357	0.252397	8.94892	2.5798e-18	7.87434e-17	29.2806	0.117623	0.322869	2.18664	0.0293106	0.0659409	-6.47391
ACTG1	0.487257	2.8718	7.21959	1.42412e-12	1.92128e-11	16.4521	0.394402	2.82664	6.05496	2.18127e-09	2.71229e-08	9.05469	-0.341671	2.82539	-3.30488	0.00103022	0.00326778	-3.45237
ANKRD36C	0.487196	0.208084	14.6201	3.38366e-42	2.63559e-40	84.1517	0.164717	0.137061	6.41288	2.4721e-10	3.44778e-09	11.1823	-0.00146545	0.192544	-0.0328187	0.973834	1	-8.85587
ZNF83	0.486265	0.22406	15.5917	5.74552e-47	5.48415e-45	95.0999	0.198029	0.171393	7.77373	2.40604e-14	5.30452e-13	20.2558	0.0255929	0.215126	0.586294	0.557988	0.75088	-8.68424
OAZ1	0.485487	2.08035	7.94039	8.5584e-15	1.41466e-13	21.4879	0.681874	2.08532	12.4351	1.61772e-32	1.08591e-30	61.7362	-0.162504	2.16546	-1.88616	0.0599505	0.123329	-7.08117
ERBB3	0.483152	0.594133	10.4341	1.02872e-23	3.48815e-22	41.8146	-0.0934158	0.495796	-2.3525	0.0188952	0.0541226	-6.11816	-0.17238	0.437752	-3.16104	0.00168391	0.00511519	-3.90725
TM4SF4	0.482963	0.177731	14.9278	1.08318e-43	8.98819e-42	87.5816	0.412054	0.215437	12.1784	2.31959e-31	1.4564e-29	59.0877	0.0631344	0.171826	1.46775	0.142908	0.261769	-7.77967
RSRP1	0.481814	0.376398	11.8498	1.56022e-29	6.79786e-28	55.1236	0.102252	0.284263	3.25146	0.00119742	0.0049894	-3.62228	-0.137595	0.294892	-3.04585	0.00246386	0.00724073	-4.25762
ANXA4	0.479935	1.05061	8.12101	2.23521e-15	3.89346e-14	22.8122	0.731168	1.20743	13.3446	9.70199e-37	7.81507e-35	71.4106	0.0434178	1.23978	0.511783	0.609067	0.804216	-8.72521
CLRN3	0.479292	0.436461	11.1825	9.94678e-27	3.91074e-25	48.7061	0.293244	0.377871	7.55321	1.18876e-13	2.40859e-12	18.6824	-0.321291	0.386197	-5.96729	5.06764e-09	3.9049e-08	8.28154
MYO6	0.477354	0.390078	12.625	6.40821e-33	3.3172e-31	62.8791	0.122808	0.351137	3.57736	0.000368476	0.00175755	-2.52473	-0.0672739	0.340718	-1.35526	0.176052	0.305892	-7.93806
ABCC3	0.477059	0.488353	11.034	4.04937e-26	1.54785e-24	47.3117	0.235962	0.410488	6.34522	3.76173e-10	5.14643e-09	10.7717	-0.160521	0.479898	-2.68232	0.00759465	0.0198623	-5.28129
SERP1	0.477024	1.23915	7.92649	9.48036e-15	1.5577e-13	21.387	0.0574502	1.16931	1.03307	0.30189	0.476336	-8.34468	-0.32728	1.01171	-4.19155	3.36865e-05	0.000141507	-0.229199
GPRC5C	0.476878	0.252703	15.6202	4.14022e-47	3.97485e-45	95.4266	0.210249	0.209294	7.98417	5.05669e-15	1.19629e-13	21.7933	0.0349544	0.204932	0.885091	0.376605	0.563457	-8.46424
MX2	0.474281	0.222947	13.6072	2.15652e-37	1.36964e-35	73.1314	0.256651	0.205908	8.16593	1.27897e-15	3.17588e-14	23.1493	0.0351195	0.144459	0.936469	0.349561	0.53059	-8.41743
CAMK2N1	0.471345	0.624384	9.38238	9.90462e-20	2.43024e-18	32.7221	-0.0759581	0.525785	-1.7183	0.086138	0.187478	-7.40342	-0.129136	0.442612	-2.18857	0.0291685	0.065657	-6.46971
EPSTI1	0.470737	0.71115	7.64692	7.19981e-14	1.09678e-12	19.3891	0.371199	0.693343	6.8756	1.2648e-11	2.0436e-10	14.0951	-0.235863	0.657256	-3.27011	0.00116207	0.00363707	-3.56411
NPC2	0.470245	1.02302	7.90196	1.13526e-14	1.85059e-13	21.2093	0.443523	1.09069	8.13782	1.58449e-15	3.90518e-14	22.938	0.156006	1.10015	1.85513	0.0642665	0.130341	-7.13889
SURF4	0.470146	0.497334	11.0459	3.6203e-26	1.39352e-24	47.4229	0.303435	0.464264	7.79907	1.99758e-14	4.42765e-13	20.4391	-0.234965	0.502544	-4.16661	3.74277e-05	0.000155631	-0.329537
CYB5R3	0.469826	0.393582	12.7595	1.60555e-33	8.55243e-32	64.2564	0.570702	0.47429	15.1521	1.18272e-45	1.39501e-43	91.8574	0.143155	0.59175	2.10287	0.0360615	0.0792921	-6.65204
MUC3A	0.469296	0.360006	12.0936	1.38903e-30	6.33621e-29	57.5287	0.252953	0.316779	7.39737	3.59211e-13	6.9295e-12	17.5942	0.0146563	0.271184	0.302436	0.762467	0.958206	-8.81058
SAMD9	0.469184	0.192474	16.0411	3.19991e-49	3.34431e-47	100.276	0.266058	0.172242	9.70981	4.04844e-21	1.49892e-19	35.6729	-0.0076898	0.155566	-0.212841	0.831553	1	-8.83371
HSD17B2	0.467721	0.211218	14.7942	4.85093e-43	3.94598e-41	86.0874	0.364146	0.206754	11.8004	1.09339e-29	6.30644e-28	55.2568	-0.0468715	0.216526	-1.05505	0.291997	0.458515	-8.29937
XRCC4	0.467386	0.262915	12.9889	1.48664e-34	8.37848e-33	66.6246	0.330572	0.253091	10.0603	1.80613e-22	7.25662e-21	38.7551	-0.239072	0.278266	-4.95359	1.05129e-06	5.64183e-06	3.09886
SDF4	0.466587	0.566298	10.6832	1.05913e-24	3.72909e-23	44.0708	0.462733	0.582177	11.1349	7.87604e-27	4.05162e-25	48.719	-0.205364	0.62042	-3.17725	0.00159463	0.00486101	-3.85695
HERPUD1	0.466216	0.629136	8.97719	2.79688e-18	6.18271e-17	29.4158	-0.0678621	0.525918	-1.47238	0.141322	0.277418	-7.79489	-0.046821	0.439231	-0.773453	0.439682	0.634294	-8.55686
CLU	0.465844	0.261207	12.9095	3.39688e-34	1.88864e-32	65.8021	0.517106	0.381328	12.6788	1.24894e-33	8.928e-32	64.2843	0.333632	0.409877	4.87482	1.53801e-06	8.03199e-06	2.73167
MISP	0.464624	0.800786	8.2638	7.60404e-16	1.38746e-14	23.8763	0.15359	0.74648	2.92434	0.00355186	0.0128394	-4.62127	-0.16141	0.68374	-2.23448	0.0259679	0.059285	-6.36912
RRBP1	0.464162	1.14991	6.22718	8.39931e-10	8.63623e-09	10.1975	-0.207906	1.04725	-3.11834	0.00188548	0.00741663	-4.04126	-0.571666	0.948924	-6.72072	5.79729e-11	5.73237e-10	12.6581
DDX3X	0.463665	0.601072	9.73953	4.75974e-21	1.27801e-19	35.7289	-0.00141704	0.465353	-0.0359828	0.971305	1	-8.87787	-0.321683	0.483784	-5.72986	1.89939e-08	1.34554e-07	6.99308
ARFGAP3	0.462018	0.262184	14.7626	6.90105e-43	5.55888e-41	85.7361	0.190749	0.241709	6.42383	2.30884e-10	3.24199e-09	11.2492	0.0146986	0.213921	0.362133	0.717432	0.914117	-8.79071
F11R	0.461083	0.351522	12.9919	1.44029e-34	8.14504e-33	66.6561	0.201191	0.320076	5.87639	6.20827e-09	7.28105e-08	8.03476	-0.0628794	0.340128	-1.18127	0.238153	0.385967	-8.15836
B3GNT3	0.461049	0.347646	13.1304	3.3813e-35	1.95913e-33	68.0986	0.162421	0.301707	5.11106	4.0321e-07	3.55104e-06	3.98311	-0.116355	0.306412	-2.46411	0.0141278	0.0345517	-5.83539
VMP1	0.460192	0.796645	7.83212	1.89184e-14	3.02128e-13	20.7059	-0.135181	0.648511	-2.67983	0.00752121	0.0245547	-5.3003	-0.303496	0.634968	-4.18417	3.4755e-05	0.000145552	-0.258957
ACADVL	0.457227	0.65114	9.07631	1.24804e-18	2.83478e-17	30.2141	0.487113	0.705435	10.181	6.07217e-23	2.50674e-21	39.836	-0.00249271	0.771762	-0.031923	0.974548	1	-8.8559
VDAC2	0.455759	1.14467	7.53426	1.60304e-13	2.36348e-12	18.6009	0.276614	1.07427	4.97259	8.12706e-07	6.77789e-06	3.30624	-0.426128	1.10345	-5.30625	1.80071e-07	1.09492e-06	4.80655
HSD17B11	0.455113	0.554923	9.79122	3.04662e-21	8.32926e-20	36.1711	0.270695	0.568395	6.11584	1.51761e-09	1.93068e-08	9.40877	-0.179965	0.527782	-2.88666	0.00409098	0.0114286	-4.72128
CIB1	0.455002	1.1408	7.66032	6.54189e-14	1.00117e-12	19.4835	0.448398	1.12604	8.46573	1.25401e-16	3.34531e-15	25.4419	-0.194449	1.13206	-2.46855	0.0139564	0.0341729	-5.82458
CD47	0.45499	0.572744	9.41883	7.29444e-20	1.80861e-18	33.025	0.415451	0.639996	8.81293	7.83129e-18	2.30925e-16	28.1826	-0.199935	0.669107	-2.856	0.00449931	0.0124513	-4.80783
XAF1	0.45397	0.242916	13.4399	1.2851e-36	7.91825e-35	71.3541	0.144591	0.191116	5.30066	1.503e-07	1.42638e-06	4.93805	-0.0238184	0.17382	-0.581964	0.560898	0.753752	-8.68677
ST14	0.453208	0.632298	9.04429	1.62092e-18	3.63671e-17	29.9554	0.111201	0.540773	2.47573	0.0135076	0.0406507	-5.82254	-0.285381	0.61731	-4.294	2.17362e-05	9.49549e-05	0.188774
PLIN3	0.45284	0.417179	10.7811	4.2918e-25	1.55418e-23	44.9676	0.243416	0.407474	6.25463	6.5604e-10	8.72237e-09	10.228	0.0542128	0.391986	0.895435	0.371059	0.556672	-8.45503
CDHR2	0.452749	0.211883	15.0795	1.9597e-44	1.67671e-42	89.2857	0.255691	0.189391	9.77611	2.26247e-21	8.45254e-20	36.2495	0.132731	0.184648	3.26448	0.00118482	0.00370198	-3.58208
ELF1	0.451674	0.531922	10.3677	1.87346e-23	6.11392e-22	41.2198	0.071481	0.424602	1.87791	0.0607661	0.141488	-7.1173	-0.196912	0.409249	-3.68028	0.000262761	0.000934921	-2.175
CD46	0.450298	0.701389	8.93575	3.91137e-18	8.55476e-17	29.084	-3.01405e-05	0.672978	-0.000643832	0.999486	1	-8.87852	-0.402282	0.639629	-6.47061	2.67746e-10	2.42795e-09	11.1577
TNFRSF12A	0.449793	0.468031	8.94142	3.7361e-18	8.19312e-17	29.1294	0.341266	0.462916	7.21949	1.23972e-12	2.26455e-11	16.3761	-0.033892	0.573059	-0.450306	0.652718	0.848353	-8.75483
PPP1R15A	0.449636	0.476441	9.52409	3.00031e-20	7.63391e-19	33.9049	-0.00918666	0.41155	-0.22266	0.823858	0.981132	-8.85371	0.0442562	0.333294	0.80087	0.423652	0.621128	-8.53527
C4orf3	0.449293	0.807741	7.78222	2.71882e-14	4.26362e-13	20.3485	0.0883999	0.718612	1.77525	0.0762458	0.169981	-7.30422	-0.134065	0.695014	-1.81618	0.0700425	0.139958	-7.20996
CHMP2B	0.448195	0.591764	9.45167	5.53283e-20	1.3822e-18	33.2987	0.215049	0.571983	4.8253	1.68158e-06	1.32607e-05	2.60543	-0.22794	0.521554	-3.59486	0.000362403	0.0012559	-2.47703
CAPZA2	0.446829	0.766216	8.35231	3.86844e-16	7.2262e-15	24.5436	0.285652	0.768148	5.79601	9.85382e-09	1.12373e-07	7.58478	0.01491	0.706592	0.212733	0.831636	1	-8.83373
KDELR2	0.444193	1.29807	7.18912	1.75249e-12	2.35084e-11	16.2482	0.133691	1.29739	2.26647	0.0236956	0.06516	-6.3157	-0.545311	1.1751	-6.6557	8.66634e-11	8.40324e-10	12.2636
HOXB6	0.443878	0.272332	12.9064	3.51017e-34	1.94508e-32	65.7695	0.188839	0.209634	6.41687	2.41143e-10	3.36601e-09	11.2066	-0.240976	0.284955	-5.43377	9.28522e-08	5.91083e-07	5.44942
IL10RB	0.442808	0.332309	13.3287	4.18232e-36	2.49324e-34	70.1792	0.18868	0.306467	5.94843	4.08439e-09	4.8909e-08	8.44286	-0.106526	0.25434	-2.55059	0.0111018	0.0279033	-5.62126
TJP1	0.442427	0.288484	12.9976	1.35809e-34	7.70656e-33	66.7146	0.1731	0.235993	5.95628	3.9011e-09	4.68841e-08	8.48763	-0.0886412	0.237128	-2.1814	0.029698	0.0667033	-6.48524
SPCS2	0.44223	0.861837	8.05548	3.64827e-15	6.22354e-14	22.3288	0.36778	0.861176	7.38564	3.90107e-13	7.49051e-12	17.513	-0.360097	0.948064	-4.75436	2.7252e-06	1.36865e-05	2.18038
CAPN8	0.441965	0.252335	13.7125	6.96061e-38	4.54311e-36	74.2576	0.176219	0.189413	6.54191	1.09839e-10	1.60369e-09	11.9764	-0.0393185	0.255293	-0.845768	0.398155	0.590669	-8.49828
JUP	0.441619	0.598367	9.26973	2.53544e-19	6.03282e-18	31.7915	0.0878433	0.526715	2.04919	0.0407778	0.102009	-6.78228	-0.0192546	0.558335	-0.298581	0.765404	0.961063	-8.81174
CD68	0.441248	0.285815	12.9326	2.6733e-34	1.49641e-32	66.0405	0.241975	0.270123	7.84746	1.39843e-14	3.14609e-13	20.7905	0.175633	0.220665	3.89933	0.00011198	0.000426949	-1.37016
MBNL2	0.44022	0.258387	13.3472	3.43966e-36	2.05794e-34	70.3738	0.0911728	0.187341	3.5212	0.000454532	0.0021119	-2.72112	-0.044565	0.179188	-1.28492	0.199515	0.331449	-8.03072
ORMDL2	0.439788	0.490149	10.3314	2.597e-23	8.37583e-22	40.8958	0.514361	0.548457	12.4918	8.94617e-33	6.10447e-31	62.3255	0.0178068	0.585869	0.275126	0.783353	0.978702	-8.81848
UFM1	0.439619	0.893342	7.75236	3.37482e-14	5.27233e-13	20.1355	0.248303	0.830787	4.90529	1.13562e-06	9.20595e-06	2.9836	-0.221499	0.849776	-2.95088	0.00334297	0.00952094	-4.53709
UBB	0.439512	2.21347	6.51475	1.43414e-10	1.59475e-09	11.9266	0.548301	2.1996	8.66767	2.52623e-17	7.17996e-16	27.0249	-0.221337	2.19758	-2.30047	0.0219023	0.0511198	-6.22095
LEMD1	0.439093	0.211259	15.1156	1.30334e-44	1.13274e-42	89.6923	0.327396	0.209543	11.389	6.59391e-28	3.53524e-26	51.1828	-0.014384	0.24683	-0.317396	0.751098	0.947219	-8.80594
APP	0.438132	0.76872	8.21082	1.13647e-15	2.02882e-14	23.4797	0.111863	0.736569	2.3266	0.0202418	0.057294	-6.1784	-0.196656	0.752316	-2.86572	0.00436598	0.0121169	-4.78048
LIPH	0.438009	0.238442	14.0528	1.74849e-39	1.20807e-37	77.927	0.124487	0.197189	4.80164	1.88656e-06	1.47644e-05	2.49471	-0.0368946	0.198494	-0.954121	0.340562	0.519184	-8.40075
TSPAN15	0.437766	0.368309	11.9869	4.017e-30	1.79278e-28	56.4727	0.259822	0.31152	8.17608	1.18353e-15	2.94777e-14	23.2258	-0.228652	0.331416	-5.09369	5.27798e-07	2.98375e-06	3.76485
LAMA3	0.435684	0.212431	14.3024	1.13739e-40	8.23757e-39	80.6493	0.260782	0.203397	9.3281	1.08731e-19	3.64194e-18	32.414	0.00861138	0.257093	0.190678	0.848868	1	-8.83819
IFNGR1	0.433328	0.307742	12.701	2.93562e-33	1.53892e-31	63.6559	0.22684	0.26406	7.57819	9.93844e-14	2.04121e-12	18.8587	-0.219984	0.29402	-5.02206	7.52184e-07	4.12652e-06	3.42229
MUC5B	0.432933	0.499317	8.04863	3.83916e-15	6.53568e-14	22.2785	0.188785	0.394879	4.4125	1.1655e-05	7.84269e-05	0.747567	-0.312526	0.442081	-4.7885	2.32006e-06	1.17663e-05	2.33539
CFDP1	0.429491	0.756417	7.94251	8.42589e-15	1.39416e-13	21.5033	0.15642	0.763213	3.02238	0.00258992	0.00971764	-4.33269	-0.121554	0.701267	-1.64176	0.101375	0.193417	-7.51008
IFITM3	0.429079	2.14734	5.05631	5.52825e-07	3.86323e-06	3.88777	1.07346	2.31191	15.0473	4.04765e-45	4.60958e-43	90.6311	0.263296	2.4646	2.49602	0.0129352	0.0319759	-5.75721
KLF6	0.427533	0.824024	6.64571	6.2714e-11	7.16676e-10	12.7368	-0.202992	0.706962	-3.52508	0.00044803	0.00208638	-2.70765	-0.0901787	0.625706	-1.10039	0.271781	0.43178	-8.25054
NOP10	0.427516	1.06316	7.33663	6.37654e-13	8.88572e-12	17.2422	0.686996	1.07416	13.0882	1.57165e-35	1.17433e-33	68.6384	-0.103961	1.18822	-1.24157	0.215075	0.353668	-8.0854
ZNF706	0.426533	0.87804	7.6056	9.66751e-14	1.45127e-12	19.0988	0.0695303	0.748238	1.36387	0.173003	0.320268	-7.94855	-0.559242	0.702646	-8.45842	4.34013e-16	7.84121e-15	24.2897
YPEL5	0.426532	0.235926	13.795	2.86218e-38	1.90578e-36	75.1426	0.145351	0.202351	5.47794	5.8077e-08	5.92723e-07	5.86015	0.0892759	0.156227	2.56869	0.0105469	0.026675	-5.57553
CALM3	0.42632	0.793056	7.65026	7.0304e-14	1.07196e-12	19.4125	0.739982	0.882608	14.9788	9.02561e-45	1.01388e-42	89.8319	-0.118394	1.03778	-1.52861	0.127101	0.235928	-7.68877
GUCA2A	0.425705	0.216374	10.9008	1.41025e-25	5.26713e-24	46.0726	0.464344	0.309687	10.842	1.30856e-25	6.37412e-24	45.9284	0.272653	0.269963	4.33913	1.78705e-05	7.91564e-05	0.375879
PARP14	0.425398	0.285819	11.9681	4.84347e-30	2.15285e-28	56.2867	0.149045	0.226764	4.9036	1.14517e-06	9.27425e-06	2.97553	-0.159127	0.260966	-3.51779	0.000481791	0.00162762	-2.74383
DDX60	0.422993	0.221409	13.1034	4.48965e-35	2.59222e-33	67.8163	0.217259	0.184074	7.74277	3.0179e-14	6.53997e-13	20.0325	-0.032309	0.173425	-0.820051	0.412644	0.607795	-8.51971
CD2AP	0.422367	0.388265	10.2183	7.15441e-23	2.21237e-21	39.8906	0.0649004	0.290937	1.98919	0.0470285	0.114574	-6.90292	-0.139154	0.258709	-3.14032	0.00180476	0.00545723	-3.97119
MRFAP1	0.420806	0.697944	7.97394	6.68157e-15	1.11111e-13	21.732	0.323737	0.657082	6.85482	1.45088e-11	2.3193e-10	13.9605	-0.52939	0.686413	-7.57829	2.1924e-13	2.87783e-12	18.1442
HPCAL1	0.420716	0.350557	10.921	1.16761e-25	4.37206e-24	46.2601	0.0919135	0.295803	2.71266	0.00682159	0.0226376	-5.21251	-0.00239853	0.309024	-0.0494663	0.960571	1	-8.85518
RAB1A	0.420712	0.787627	8.28207	6.61687e-16	1.21405e-14	24.0136	0.107929	0.674163	2.34239	0.019411	0.0553027	-6.14174	-0.433408	0.63563	-6.99909	1.00222e-11	1.08879e-10	14.3819
TJP3	0.420676	0.376584	10.7024	8.87258e-25	3.13732e-23	44.2466	0.272743	0.33827	7.81842	1.73249e-14	3.86602e-13	20.5794	-0.0155728	0.315736	-0.312714	0.754651	0.950338	-8.80741
MYH9	0.420667	0.562893	8.96314	3.13423e-18	6.90995e-17	29.3031	0.164737	0.521618	3.84402	0.000130884	0.000695397	-1.55137	-0.15661	0.565972	-2.35052	0.019201	0.0455818	-6.10578
CEACAM1	0.420528	0.336284	9.94082	8.2944e-22	2.36965e-20	37.4607	0.21445	0.333549	5.72275	1.49414e-08	1.657e-07	7.1796	0.19104	0.284506	3.56875	0.000399334	0.00137265	-2.56803
RASEF	0.420394	0.296093	12.2955	1.82988e-31	8.83533e-30	59.5446	0.113664	0.241765	3.86029	0.000122623	0.000657002	-1.48981	-0.0307427	0.240907	-0.704853	0.481285	0.665116	-8.60761
SUN1	0.420227	0.300996	12.8095	9.58119e-34	5.15356e-32	64.7701	0.123858	0.242581	4.33124	1.67615e-05	0.000108927	0.400419	-0.0610118	0.258179	-1.42996	0.15346	0.278777	-7.83428
SEC61A1	0.420004	0.417999	10.9582	8.24927e-26	3.11005e-24	46.6051	0.255141	0.413751	6.58447	8.38037e-11	1.23779e-09	12.2413	-0.102103	0.493862	-1.71619	0.0868525	0.168471	-7.38567
CLDN12	0.418401	0.279943	13.4386	1.30311e-36	7.99934e-35	71.3402	0.155448	0.23698	5.56838	3.53824e-08	3.71909e-07	6.34139	-0.0156088	0.279485	-0.338367	0.735253	0.931552	-8.79905
SH3GLB1	0.418187	0.481303	9.6174	1.3566e-20	3.51672e-19	34.6912	0.244239	0.472072	5.91431	4.98303e-09	5.91297e-08	8.249	-0.0702117	0.449643	-1.23816	0.216336	0.355352	-8.08962
GULP1	0.417309	0.163374	14.953	8.15868e-44	6.80426e-42	87.8641	0.224275	0.143569	8.72422	1.60423e-17	4.63936e-16	27.4737	0.124162	0.172004	2.99944	0.00286283	0.00826612	-4.39525
VAMP5	0.417185	0.206045	14.4011	3.8317e-41	2.83735e-39	81.7334	0.407976	0.260014	12.6431	1.8222e-33	1.29141e-31	63.9085	0.119445	0.224236	2.63339	0.0087603	0.0225431	-5.40951
STX7	0.416624	0.311614	11.4792	5.80706e-28	2.37945e-26	51.5286	0.147665	0.309182	4.2896	2.01459e-05	0.000128593	0.224914	-0.0138576	0.285055	-0.297124	0.766516	0.961961	-8.81218
PFKP	0.41639	0.332123	11.175	1.06803e-26	4.18916e-25	48.6355	0.346806	0.339054	9.82701	1.44449e-21	5.44588e-20	36.6941	-0.0482058	0.40685	-0.84079	0.400936	0.594153	-8.50248
RTN3	0.416146	0.538538	9.55091	2.38963e-20	6.12732e-19	34.1303	0.316996	0.540526	7.6513	5.86825e-14	1.23129e-12	19.3775	-0.211798	0.587774	-3.28001	0.001123	0.00352886	-3.5324
CTNNA1	0.416134	0.611913	8.81371	1.04298e-17	2.22515e-16	28.1141	0.377002	0.601197	8.93928	2.79251e-18	8.49221e-17	29.2022	-0.123219	0.579879	-1.95623	0.0510891	0.108241	-6.94743
UPP1	0.415809	0.282508	10.8286	2.76242e-25	1.01369e-23	45.405	0.280176	0.273084	8.00662	4.27304e-15	1.0142e-13	21.9594	0.029232	0.317853	0.536001	0.592237	0.786837	-8.7125
VPS28	0.415706	0.793798	7.88011	1.33248e-14	2.14876e-13	21.0514	0.28518	0.777268	5.75432	1.24945e-08	1.4045e-07	7.35365	-0.130365	0.791661	-1.77605	0.076436	0.150817	-7.28166
SCARB2	0.41563	0.341413	11.5773	2.24659e-28	9.46376e-27	52.4724	0.189458	0.31157	5.80404	9.41155e-09	1.07701e-07	7.6295	-0.0624911	0.296927	-1.36846	0.171886	0.305892	-7.92011
MGLL	0.415467	0.439892	9.71497	5.88058e-21	1.56876e-19	35.5194	0.163134	0.370367	4.53494	6.66719e-06	4.70896e-05	1.28222	0.0388529	0.350485	0.727335	0.467419	0.649158	-8.5915
AREG	0.414854	0.52428	7.07167	3.8725e-12	4.99582e-11	15.4691	0.00327871	0.523283	0.0604411	0.95182	1	-8.87669	0.0233833	0.396925	0.3329	0.739373	0.935361	-8.80089
MARCKSL1	0.414808	1.27173	6.42698	2.47731e-10	2.69629e-09	11.3915	0.0789115	1.16818	1.33721	0.181542	0.33103	-7.9845	-0.466452	1.10473	-5.48607	7.0504e-08	4.5854e-07	5.71693
MBOAT2	0.414419	0.202048	14.9176	1.21441e-43	1.00268e-41	87.4676	0.188767	0.156839	7.63551	6.57771e-14	1.37317e-12	19.2651	-0.0462859	0.197498	-1.13473	0.257126	0.411705	-8.2122
COX7A2	0.414071	2.31256	6.93398	9.67695e-12	1.20057e-10	14.5698	0.803204	2.37871	14.8661	3.35758e-44	3.57701e-42	88.5226	-0.0119019	2.48715	-0.135799	0.892045	1	-8.84717
TNNT1	0.413181	0.166167	13.8088	2.4663e-38	1.64883e-36	75.2909	0.219963	0.14876	8.32549	3.74769e-16	9.66964e-15	24.3608	0.0530636	0.238623	1.05253	0.293151	0.459837	-8.30203
SHROOM3	0.412822	0.270773	12.4131	5.56539e-32	2.75153e-30	60.7286	0.112536	0.178581	4.40297	1.21661e-05	8.15339e-05	0.706533	-0.073755	0.168907	-2.1978	0.0284986	0.0643244	-6.44964
IFI27L2	0.41096	0.87561	7.52113	1.7586e-13	2.57902e-12	18.5097	0.485972	0.845595	9.8482	1.19775e-21	4.53634e-20	36.8798	-0.0562994	0.870002	-0.73605	0.462104	0.643021	-8.58512
ARHGDIA	0.410792	0.76425	7.52499	1.71143e-13	2.51431e-12	18.5365	0.605553	0.810247	12.3837	2.76547e-32	1.8188e-30	61.2029	-0.181519	0.877562	-2.36156	0.0186456	0.0443717	-6.08002
TMEM179B	0.410481	0.470825	10.1269	1.61159e-22	4.86511e-21	39.0852	0.41153	0.511284	10.2413	3.50913e-23	1.47072e-21	40.3798	-0.0987059	0.480133	-1.74871	0.0810593	0.158801	-7.3296
TMPRSS2	0.410299	0.361417	10.6961	9.40211e-25	3.31746e-23	44.1891	0.225828	0.331194	6.84174	1.58148e-11	2.51105e-10	13.8759	-0.0818612	0.303253	-1.77246	0.0770307	0.151682	-7.288
ITGA3	0.410032	0.24709	13.5895	2.60576e-37	1.64862e-35	72.943	0.248938	0.23868	8.89073	4.1559e-18	1.24775e-16	28.8091	0.0714023	0.286757	1.4282	0.153966	0.279632	-7.83679
DNAJC15	0.409797	0.860683	7.0548	4.33579e-12	5.56309e-11	15.3581	0.632188	0.929503	12.0972	5.34701e-31	3.28235e-29	58.2572	-0.326987	1.01821	-3.77026	0.000186018	0.000682755	-1.84967
C12orf75	0.409653	0.962531	7.01937	5.49331e-12	6.97778e-11	15.1257	0.557397	1.09872	9.98463	3.55915e-22	1.40604e-20	38.0826	-0.0967414	1.19109	-1.10806	0.268459	0.427041	-8.24208
KDELR1	0.408609	0.649739	8.67156	3.22629e-17	6.56913e-16	26.9977	0.287804	0.723733	6.37439	3.1405e-10	4.33967e-09	10.9482	-0.239228	0.743821	-3.52597	0.000467559	0.00158538	-2.71577
SQLE	0.408566	0.359019	9.83603	2.06644e-21	5.74462e-20	36.5558	0.0767208	0.274214	2.28744	0.0224366	0.0622996	-6.26821	-0.312867	0.350476	-6.02984	3.55281e-09	2.79635e-08	8.62831
MT-ND5	0.408425	2.06877	4.78366	2.11997e-06	1.36161e-05	2.59176	0.127027	2.1421	1.85561	0.0638857	0.147236	-7.15879	-0.123195	2.28427	-1.21908	0.223486	0.365642	-8.11303
TMPRSS4	0.408324	0.416938	10.2632	4.7875e-23	1.51159e-21	40.289	0.146205	0.365689	4.1224	4.15107e-05	0.000247461	-0.463481	-0.176319	0.427353	-3.23866	0.00129462	0.00402145	-3.6642
CTTN	0.407609	0.501471	9.21248	4.07445e-19	9.51647e-18	31.3219	0.424491	0.549179	9.75129	2.81412e-21	1.04898e-19	36.0333	-0.0599734	0.60577	-0.912618	0.361958	0.545796	-8.43949
DYNLT3	0.40654	0.350404	10.3425	2.35018e-23	7.62447e-22	40.9949	0.376827	0.417797	9.43146	4.50545e-20	1.54997e-18	33.2863	0.269503	0.437681	4.21973	2.98883e-05	0.000127137	-0.11516
PDIA6	0.405498	0.884307	7.01235	5.75624e-12	7.28932e-11	15.0798	0.225805	0.89526	4.3014	1.91254e-05	0.000122791	0.274507	-0.521284	1.00501	-6.6695	7.95968e-11	7.74989e-10	12.347
CLTB	0.405356	0.826841	6.90126	1.20036e-11	1.46718e-10	14.3583	0.591025	0.821052	11.1229	8.85089e-27	4.52492e-25	48.6031	-0.110531	0.871152	-1.37079	0.171159	0.305892	-7.91692
MORF4L1	0.405184	0.968702	7.06446	4.06433e-12	5.22696e-11	15.4216	0.214273	0.871878	4.12334	4.13453e-05	0.000246653	-0.459684	-0.294745	0.909816	-4.0005	7.44855e-05	0.000293061	-0.983794
P4HA1	0.404978	0.216551	13.2222	1.28858e-35	7.54552e-34	69.0589	0.113156	0.179046	4.45464	9.6311e-06	6.56912e-05	0.930017	-0.0205012	0.185519	-0.574883	0.565673	0.759303	-8.69087
GOLGA8A	0.403554	0.149109	16.2389	3.19245e-50	3.49119e-48	102.574	0.135431	0.105772	7.10866	2.64814e-12	4.6225e-11	15.6303	0.0112667	0.0989404	0.385626	0.699965	0.896357	-8.78191
PRAP1	0.402615	1.15953	4.79141	2.0423e-06	1.31685e-05	2.62768	0.626744	1.44834	8.37323	2.58594e-16	6.77804e-15	24.7272	0.758379	1.39441	6.93892	1.47138e-11	1.56552e-10	14.0045
PRR15L	0.402268	0.457418	9.52002	3.10558e-20	7.88961e-19	33.8707	0.0960934	0.373063	2.6244	0.00884983	0.0281955	-5.44615	-0.208459	0.297959	-4.65626	4.30446e-06	2.10606e-05	1.7406
CHPF	0.400216	0.337757	10.9006	1.41303e-25	5.26713e-24	46.0706	0.20543	0.333983	5.9946	3.11577e-09	3.78871e-08	8.70683	0.0814874	0.325629	1.60523	0.109182	0.20645	-7.56915
RNASET2	0.39948	0.713681	7.20776	1.54377e-12	2.07761e-11	16.3728	0.134617	0.678933	2.71512	0.00677155	0.0225078	-5.20588	0.0332629	0.588609	0.474463	0.635412	0.830972	-8.74364
ATP6V1E1	0.399287	0.410087	9.65486	9.84886e-21	2.5856e-19	35.0084	0.402205	0.452116	10.3995	8.22968e-24	3.54822e-22	41.8183	0.0270384	0.403366	0.492313	0.622751	0.818356	-8.735
TPPP3	0.399178	0.354427	8.74144	1.85504e-17	3.86283e-16	27.5448	0.478962	0.425862	10.677	6.22323e-25	2.89476e-23	44.3805	0.130439	0.544834	1.73892	0.0827688	0.161709	-7.34659
CGN	0.398674	0.236143	12.6754	3.81688e-33	1.98827e-31	63.3947	0.186649	0.21463	6.47047	1.72415e-10	2.46929e-09	11.5349	-0.0204324	0.189283	-0.529552	0.596697	0.79149	-8.71594
CLSTN1	0.397248	0.304064	12.1628	6.94879e-31	3.23619e-29	58.2175	0.145889	0.256005	5.05731	5.30345e-07	4.57077e-06	3.71829	-0.0947377	0.284191	-2.19055	0.0290235	0.0653662	-6.46541
CAPN1	0.396913	0.591944	7.8887	1.25121e-14	2.03159e-13	21.1135	0.631848	0.643172	13.9325	1.44581e-39	1.29052e-37	77.8918	-0.198982	0.807257	-2.52108	0.0120623	0.0300249	-5.69514
TSTD1	0.396497	0.849562	7.22644	1.35908e-12	1.83504e-11	16.4981	0.461543	0.881808	8.99416	1.77776e-18	5.50772e-17	29.6489	-0.0179834	0.890336	-0.223184	0.823499	1	-8.83145
NT5C3A	0.396303	0.60718	8.0934	2.74868e-15	4.73788e-14	22.6082	-0.0314958	0.585267	-0.692269	0.488974	0.661839	-8.63871	-0.255778	0.495106	-4.33347	1.83165e-05	8.09771e-05	0.352317
NDUFV2	0.396201	0.81535	7.02386	5.33127e-12	6.77716e-11	15.1551	0.373627	0.725247	7.53357	1.36798e-13	2.75482e-12	18.5442	-0.489412	0.777849	-6.82316	3.05812e-11	3.11144e-10	13.2859
TSG101	0.396142	0.405696	9.65381	9.9379e-21	2.60483e-19	34.9995	0.138291	0.34805	4.03719	5.9429e-05	0.000341102	-0.804204	-0.144904	0.306708	-3.10166	0.00205187	0.0061275	-4.08941
TFG	0.395623	0.578093	8.60488	5.45294e-17	1.09277e-15	26.479	0.0640092	0.463746	1.6285	0.103823	0.216811	-7.55333	-0.279752	0.414586	-5.49131	6.85759e-08	4.46352e-07	5.74388
TSC22D1	0.395417	1.0797	6.12422	1.55588e-09	1.55053e-08	9.59529	-0.226433	0.874528	-3.97236	7.77485e-05	0.000434177	-1.05889	-0.4504	0.747327	-6.00233	4.1548e-09	3.23471e-08	8.47545
MYH14	0.395398	0.459183	8.72658	2.08738e-17	4.31941e-16	27.4281	0.228565	0.462026	5.55983	3.70908e-08	3.89124e-07	6.29558	-0.0486719	0.440518	-0.830891	0.406499	0.600673	-8.51076
TNIP1	0.395261	0.378485	9.92426	9.58587e-22	2.71512e-20	37.3172	0.157944	0.325228	4.66774	3.58375e-06	2.65971e-05	1.87779	-0.117165	0.310536	-2.48964	0.0131665	0.0324409	-5.77294
DHRS7	0.393687	0.43029	10.1069	1.9246e-22	5.76785e-21	38.9091	0.315857	0.448812	8.30827	4.28236e-16	1.09976e-14	24.2292	0.0345406	0.404735	0.600392	0.548563	0.740612	-8.67586
HSBP1L1	0.393472	0.365373	10.1181	1.74197e-22	5.23002e-21	39.008	0.234172	0.312181	6.95892	7.26854e-12	1.21483e-10	14.6388	-0.0824434	0.365824	-1.55835	0.119891	0.224207	-7.64303
HOXB7	0.392283	0.327057	10.4206	1.16283e-23	3.91874e-22	41.693	0.227992	0.28559	6.89352	1.12325e-11	1.83283e-10	14.2116	-0.175054	0.264451	-4.15974	3.85261e-05	0.000159764	-0.357084
DNM2	0.392174	0.328063	10.564	3.15786e-24	1.09781e-22	42.9865	0.060502	0.25282	1.97922	0.0481419	0.11689	-6.92263	-0.103677	0.292975	-2.25148	0.0248625	0.0569897	-6.33136
ATP1B1	0.392162	0.974408	5.81169	9.58115e-09	8.59389e-08	7.82255	-0.280414	0.774711	-4.92056	1.05299e-06	8.62928e-06	3.05643	-0.594958	0.678161	-8.35938	8.95601e-16	1.56167e-14	23.5735
KLF5	0.391156	0.863335	6.72265	3.83323e-11	4.4702e-10	13.2194	-0.217793	0.703091	-4.30943	1.84594e-05	0.000118813	0.308323	-0.434405	0.613081	-6.57911	1.38632e-10	1.30515e-09	11.8028
CASP4	0.389591	0.297075	12.0788	1.60935e-30	7.32101e-29	57.3823	0.224895	0.281141	7.48706	1.90537e-13	3.77259e-12	18.2181	-0.152571	0.245121	-3.77447	0.000183006	0.000672147	-1.83427
JSRP1	0.389163	0.152387	12.6438	5.28118e-33	2.74239e-31	63.0716	0.217629	0.149348	7.61968	7.3739e-14	1.53357e-12	19.1526	0.179418	0.143152	4.32556	1.89582e-05	8.35487e-05	0.319406
LASP1	0.388344	0.44333	9.54381	2.5382e-20	6.48814e-19	34.0705	0.140651	0.383901	3.91415	9.86458e-05	0.000537249	-1.28419	-0.13043	0.396529	-2.55383	0.0110005	0.0276781	-5.61309
PIM3	0.387483	0.376873	9.92394	9.61243e-22	2.71798e-20	37.3145	0.048797	0.271534	1.5853	0.113303	0.232707	-7.62258	-0.141767	0.287913	-3.10884	0.00200376	0.00599313	-4.06757
IL1RN	0.387413	0.147972	13.6821	9.65655e-38	6.22885e-36	73.9316	0.330883	0.172975	12.4434	1.48315e-32	9.99644e-31	61.8226	0.170234	0.174483	4.03598	6.44294e-05	0.000256182	-0.846123
PGRMC1	0.384804	0.695785	7.75788	3.24279e-14	5.07566e-13	20.1748	0.323901	0.801848	6.69807	4.04022e-11	6.1603e-10	12.9562	-0.159115	0.799328	-2.17302	0.0303274	0.0679506	-6.50332
EMP1	0.384393	0.223606	11.6689	9.20127e-29	3.91599e-27	53.3596	0.254977	0.219303	8.57425	5.32111e-17	1.4669e-15	26.2887	0.154581	0.247558	3.07859	0.0022138	0.00655722	-4.1593
SPTAN1	0.384159	0.375648	10.4472	9.13273e-24	3.10306e-22	41.9327	0.105781	0.342365	3.0142	0.00265998	0.0099376	-4.35713	-0.158147	0.372113	-3.12963	0.00187019	0.00563138	-4.00402
CD99	0.381962	0.581946	7.88619	1.2744e-14	2.06315e-13	21.0954	0.521904	0.675005	11.1922	4.51622e-27	2.36001e-25	49.2714	0.128377	0.77561	1.66237	0.097172	0.186582	-7.47618
RNF181	0.381818	0.648161	7.70769	4.65709e-14	7.20061e-13	19.8182	0.374169	0.672874	7.98037	5.20287e-15	1.22911e-13	21.7652	0.00554745	0.648073	0.0783288	0.937603	1	-8.85333
FAM3C	0.380618	0.378456	10.3145	3.02326e-23	9.69382e-22	40.745	0.27709	0.395488	7.57021	1.05239e-13	2.1561e-12	18.8024	-0.0751	0.43991	-1.29164	0.19718	0.328031	-8.02208
CYP2S1	0.380365	0.3311	9.64124	1.10669e-20	2.89158e-19	34.8929	0.134782	0.318232	3.94611	8.6591e-05	0.0004787	-1.16087	-0.0754602	0.30946	-1.54892	0.122141	0.227849	-7.65763
CCNL1	0.379669	0.558381	7.64287	7.4113e-14	1.12484e-12	19.3606	-0.198795	0.419301	-5.21865	2.3121e-07	2.12464e-06	4.52101	-0.113103	0.379904	-2.05982	0.0400208	0.0869341	-6.74093
ADM	0.379143	0.355537	8.07876	3.06651e-15	5.25828e-14	22.5002	-0.0490357	0.260102	-1.44069	0.150073	0.289639	-7.84097	0.00950148	0.187377	0.225386	0.821787	1	-8.83096
INPP1	0.379016	0.265906	11.792	2.75651e-29	1.1947e-27	54.5578	0.20377	0.220495	7.26398	9.11606e-13	1.69035e-11	16.6783	-0.158435	0.259097	-3.69587	0.00024762	0.000886203	-2.11916
DUSP4	0.378276	0.169449	13.6844	9.42234e-38	6.10161e-36	73.956	0.192492	0.13751	8.59779	4.41316e-17	1.22891e-15	26.4736	-0.0474933	0.164931	-1.31144	0.190413	0.318281	-7.99636
GOLGB1	0.377821	0.377252	9.65801	9.5874e-21	2.52097e-19	35.0351	0.00777605	0.293089	0.246987	0.804984	0.964591	-8.84799	-0.205412	0.277112	-4.8123	2.07268e-06	1.05898e-05	2.44402
PLPP2	0.377424	0.608288	7.84249	1.75414e-14	2.81224e-13	20.7804	0.273829	0.615059	5.97147	3.56917e-09	4.30831e-08	8.57434	-0.330317	0.68591	-4.7306	3.04649e-06	1.51709e-05	2.07309
F2RL1	0.376416	0.253098	11.7845	2.9672e-29	1.28265e-27	54.4846	0.106815	0.187896	4.24114	2.49051e-05	0.00015572	0.0227286	-0.106557	0.222209	-2.66268	0.00804462	0.0208968	-5.33303
GABARAPL2	0.376396	0.672708	7.43086	3.3136e-13	4.71702e-12	17.8862	0.229618	0.699216	4.78747	2.0206e-06	1.56796e-05	2.42866	-0.0168994	0.618218	-0.252374	0.800873	0.99517	-8.8245
TPT1	0.376153	4.06509	8.81052	1.06986e-17	2.27957e-16	28.0889	0.46855	4.15353	14.3538	1.23075e-41	1.1885e-39	82.6396	0.308579	4.26241	6.11148	2.22484e-09	1.79323e-08	9.08559
DNAJC3	0.375994	0.389106	9.72154	5.55726e-21	1.48731e-19	35.5754	0.0570778	0.313361	1.6957	0.0903416	0.194753	-7.4419	-0.253786	0.362248	-5.0574	6.31882e-07	3.50778e-06	3.59077
PPP1R16A	0.375159	0.414626	9.09712	1.05268e-18	2.40761e-17	30.3825	0.0326346	0.33224	0.979485	0.327644	0.485072	-8.3986	0.00330641	0.303995	0.0677008	0.946055	1	-8.85411
GDA	0.375043	0.207628	12.2936	1.8655e-31	8.98105e-30	59.5254	0.196042	0.178176	7.7434	3.0039e-14	6.52677e-13	20.0371	-0.0992553	0.227584	-2.40587	0.0165575	0.0398621	-5.97556
ARF4	0.374762	0.73598	7.35429	5.64338e-13	7.89738e-12	17.3624	0.232239	0.708719	4.87421	1.32361e-06	1.06411e-05	2.83598	-0.0640991	0.673901	-0.923311	0.356366	0.538692	-8.42967
TSEN34	0.374057	0.441087	8.86306	7.02392e-18	1.5122e-16	28.505	0.211396	0.341237	6.30862	4.71346e-10	6.37457e-09	10.5512	-0.205428	0.383458	-4.06316	5.76121e-05	0.000231022	-0.739883
ODF3B	0.373783	0.170638	12.6869	3.39399e-33	1.77358e-31	63.5115	0.246864	0.158147	9.52694	1.98349e-20	7.05893e-19	34.0987	0.088683	0.159548	2.2104	0.0276061	0.0625579	-6.42213
TMEM165	0.373701	0.329161	10.5099	5.17118e-24	1.78271e-22	42.4971	0.0809271	0.253027	2.79	0.00539935	0.0185401	-5.00153	-0.150431	0.274302	-3.38257	0.000784251	0.00254828	-3.19869
SEC24D	0.373493	0.197174	13.2324	1.15716e-35	6.80006e-34	69.166	0.101681	0.133119	4.83959	1.56832e-06	1.24389e-05	2.67257	-0.0711975	0.124187	-2.40232	0.0167172	0.0401996	-5.98402
ITGA6	0.372363	0.459129	8.71735	2.24588e-17	4.64157e-16	27.3558	-0.0161151	0.383385	-0.438244	0.661331	0.836568	-8.7824	-0.449997	0.443016	-8.79978	3.41887e-17	6.83484e-16	26.8034
OCIAD1	0.371863	0.560971	8.16724	1.57917e-15	2.78004e-14	23.155	0.254224	0.525797	6.18496	1.00145e-09	1.30007e-08	9.8147	-0.332487	0.583539	-5.25287	2.36691e-07	1.41253e-06	4.54145
SEC61B	0.371707	1.31604	6.18899	1.05679e-09	1.07258e-08	9.97308	0.440519	1.30936	7.92501	7.86676e-15	1.81177e-13	21.3576	-0.107634	1.28302	-1.28007	0.201214	0.333934	-8.03693
ARPP19	0.370934	0.336563	10.3406	2.39261e-23	7.74689e-22	40.9771	0.0694901	0.251986	2.42871	0.0153775	0.0454255	-5.93709	-0.197275	0.299088	-4.58623	5.9367e-06	2.83495e-05	1.43172
GALNT3	0.369843	0.328443	10.6065	2.14134e-24	7.49151e-23	43.3721	0.134125	0.302167	4.12278	4.14438e-05	0.000247151	-0.461948	-0.109204	0.316485	-2.34306	0.0195842	0.0464312	-6.1231
TMEM125	0.369724	0.257518	12.103	1.26375e-30	5.79673e-29	57.6227	0.192897	0.225919	7.02059	4.80626e-12	8.15681e-11	15.0449	-0.0728616	0.210231	-1.88121	0.0606224	0.124367	-7.09044
CDCP1	0.369512	0.244005	12.0415	2.33471e-30	1.05915e-28	57.0123	0.17368	0.21176	6.62394	6.5115e-11	9.74837e-10	12.4885	-0.0835977	0.251854	-2.01542	0.0444856	0.0956748	-6.83071
ARPC2	0.368634	1.25396	5.90938	5.47566e-09	5.0712e-08	8.36768	0.429874	1.2667	7.63464	6.61951e-14	1.38015e-12	19.2589	-0.363008	1.25349	-4.2881	2.22968e-05	9.71725e-05	0.164456
WBP2	0.368564	0.250525	11.5696	2.41977e-28	1.01315e-26	52.3986	0.259937	0.228758	9.10083	7.34513e-19	2.35515e-17	30.5233	0.0445301	0.209572	1.12773	0.260066	0.415567	-8.2201
GOLGA4	0.368404	0.499071	8.51997	1.05901e-16	2.07689e-15	25.8232	-0.0861555	0.408467	-2.33495	0.0197988	0.0562329	-6.15905	-0.390138	0.405307	-7.61073	1.7583e-13	2.33399e-12	18.3617
ABHD3	0.367853	0.233666	11.957	5.40844e-30	2.38796e-28	56.177	0.238234	0.260507	7.48104	1.98861e-13	3.92797e-12	18.176	0.0382451	0.276338	0.808812	0.419073	0.615398	-8.52887
CMPK1	0.366842	0.778046	7.09225	3.3728e-12	4.37854e-11	15.6048	0.351432	0.907042	6.79463	2.15506e-11	3.36675e-10	13.5724	0.150212	0.847307	1.9743	0.0489914	0.104306	-6.91217
COX6A1	0.366712	2.0117	5.86409	7.10411e-09	6.48123e-08	8.11394	0.970837	2.23381	19.1254	3.65197e-67	9.42265e-65	141.269	0.406557	2.42984	5.08679	5.4624e-07	3.07852e-06	3.73163
IDI1	0.366335	0.453195	7.57425	1.20793e-13	1.80348e-12	18.8795	0.136978	0.391877	3.34868	0.00085091	0.00369668	-3.30551	-0.338877	0.402157	-6.31578	6.74898e-10	5.8166e-09	10.2523
CRB3	0.365726	0.337554	9.85481	1.75554e-21	4.88858e-20	36.7174	0.350812	0.346913	10.2252	4.06191e-23	1.68953e-21	40.2347	0.0468646	0.384366	0.851763	0.394823	0.586516	-8.49319
AHNAK2	0.365481	0.127968	15.3008	1.59517e-45	1.41618e-43	91.7862	0.211984	0.131348	9.63049	8.0885e-21	2.94846e-19	34.9872	0.110806	0.177529	2.70863	0.00702756	0.0185436	-5.21143
FOSL2	0.365364	0.23685	11.9662	4.93685e-30	2.18558e-28	56.2677	0.100124	0.183859	4.11559	4.27278e-05	0.000253983	-0.490945	-0.0661149	0.151256	-2.16425	0.0309983	0.0693034	-6.52218
SEC11C	0.364788	0.556174	8.17939	1.441e-15	2.55039e-14	23.2454	0.394762	0.596603	8.9945	1.77286e-18	5.50772e-17	29.6516	-0.152576	0.616973	-2.34906	0.0192752	0.0457316	-6.10916
OAS3	0.364692	0.266736	9.6816	7.83199e-21	2.07259e-19	35.2354	0.309883	0.279327	9.2505	2.09618e-19	6.90902e-18	31.7642	-0.121267	0.248128	-2.71423	0.00691186	0.0182705	-5.19647
ADAR	0.364641	0.377108	9.37386	1.06379e-19	2.60242e-18	32.6514	0.0567758	0.306921	1.7394	0.0823588	0.180682	-7.36704	-0.219559	0.316614	-4.77054	2.52541e-06	1.27529e-05	2.2537
NAPA	0.363946	0.349217	9.37627	1.04253e-19	2.5542e-18	32.6714	0.306591	0.365799	8.48514	1.07646e-16	2.9045e-15	25.5927	0.0245452	0.363485	0.458838	0.646584	0.842677	-8.75094
ZFP36	0.363698	0.625788	6.94825	8.80688e-12	1.0984e-10	14.6623	-0.0705892	0.522104	-1.53637	0.124854	0.251459	-7.69881	-0.0412514	0.436139	-0.670857	0.502674	0.689882	-8.63102
GNB2	0.363321	0.746872	6.94239	9.15436e-12	1.14002e-10	14.6243	0.419508	0.745749	8.99439	1.77447e-18	5.50772e-17	29.6507	-0.0778619	0.814166	-1.10094	0.271544	0.431487	-8.24994
PICALM	0.363018	0.279731	10.5367	4.05029e-24	1.40215e-22	42.7395	0.113943	0.228975	3.98453	7.39443e-05	0.000415179	-1.01137	-0.0607268	0.261038	-1.36033	0.174444	0.305892	-7.93119
COG3	0.36189	0.27177	10.618	1.92724e-24	6.75681e-23	43.4766	0.141587	0.240734	4.7356	2.59394e-06	1.97391e-05	2.1884	-0.049814	0.267245	-1.08411	0.278927	0.441519	-8.26831
ARL6IP5	0.361227	0.521977	8.22933	9.87832e-16	1.78469e-14	23.618	0.247877	0.507837	6.07681	1.91566e-09	2.40723e-08	9.1814	-0.242488	0.484291	-4.31472	1.98716e-05	8.72945e-05	0.274443
SDC1	0.360764	0.454655	8.66189	3.48207e-17	7.0725e-16	26.9223	0.118201	0.401419	3.07391	0.00218629	0.00839488	-4.17732	-0.294453	0.415501	-5.75309	1.67227e-08	1.19645e-07	7.11716
UBE2L6	0.360241	0.346733	8.40894	2.50307e-16	4.76737e-15	24.9735	0.36543	0.36682	9.43498	4.37182e-20	1.50714e-18	33.3161	-0.0267635	0.283928	-0.537801	0.590994	0.78544	-8.71153
BTG1	0.358984	0.832845	5.84772	7.80197e-09	7.0749e-08	8.02265	-0.262906	0.678484	-4.944	9.37299e-07	7.77379e-06	3.16866	-0.13226	0.584804	-1.83825	0.0667198	0.134382	-7.16988
ARHGAP5	0.358389	0.326632	9.76095	3.95729e-21	1.07126e-19	35.9119	0.0453676	0.252522	1.5327	0.125754	0.252871	-7.70441	-0.140449	0.271758	-3.22253	0.00136791	0.00423082	-3.71518
CD82	0.35781	0.31182	9.76374	3.8631e-21	1.04748e-19	35.9358	0.248273	0.301238	7.5181	1.52762e-13	3.06136e-12	18.4355	0.00368686	0.307869	0.0724915	0.942245	1	-8.85378
SLC44A4	0.357373	0.480547	7.63344	7.92765e-14	1.201e-12	19.2942	0.22722	0.4809	5.43938	7.15859e-08	7.17293e-07	5.6572	0.0694004	0.429107	1.159	0.247103	0.398322	-8.18438
SYNGR2	0.35718	0.894781	5.84848	7.76828e-09	7.05209e-08	8.02686	0.249286	0.846129	4.48399	8.4251e-06	5.84063e-05	1.05807	-0.526446	0.928569	-6.8374	2.79636e-11	2.86453e-10	13.3738
SBDS	0.357103	0.811536	6.67842	5.08987e-11	5.86935e-10	12.9414	0.136854	0.766476	2.76716	0.00578853	0.0196598	-5.06444	-0.22796	0.732532	-3.28733	0.00109493	0.00345115	-3.50891
ALCAM	0.356896	0.204117	12.2222	3.82854e-31	1.80116e-29	58.8103	0.108516	0.171763	4.32481	1.72458e-05	0.000111722	0.373226	-0.0939724	0.179008	-2.65882	0.00813592	0.0211074	-5.34316
DDX17	0.356657	0.590397	7.45315	2.83533e-13	4.05016e-12	18.0396	-0.0300722	0.475259	-0.750263	0.453323	0.623498	-8.59687	-0.349485	0.492375	-6.25632	9.58069e-10	8.09238e-09	9.90944
CLDN23	0.356462	0.150284	13.2848	6.65797e-36	3.92654e-34	69.7163	0.206308	0.137527	8.36946	2.66302e-16	6.96901e-15	24.6982	0.0436077	0.0861657	1.58751	0.113136	0.213095	-7.59732
PNRC1	0.356183	0.424422	8.53868	9.15299e-17	1.80577e-15	25.9672	-0.0374529	0.356555	-1.04855	0.294709	0.476336	-8.32858	0.050909	0.305731	1.02613	0.30541	0.47515	-8.32946
SNAP23	0.355916	0.235547	12.1011	1.28845e-30	5.89366e-29	57.6034	0.160176	0.238825	5.54248	4.08059e-08	4.25666e-07	6.20285	0.0461535	0.212142	1.09334	0.274862	0.435752	-8.25827
RER1	0.355614	0.692045	7.15294	2.23994e-12	2.97094e-11	16.007	0.463464	0.765498	9.84847	1.1949e-21	4.53596e-20	36.8821	-0.221339	0.794019	-3.0574	0.0023728	0.00699928	-4.22304
CHMP2A	0.355436	0.911643	6.41094	2.73566e-10	2.9487e-09	11.2944	0.40194	0.870293	8.19257	1.04336e-15	2.60258e-14	23.3502	-0.0560712	0.862116	-0.759097	0.448213	0.634294	-8.56787
MFSD10	0.355005	0.310964	10.2223	6.90246e-23	2.13847e-21	39.9261	0.382825	0.349974	10.8971	7.7464e-26	3.84133e-24	46.4489	0.0168691	0.43663	0.282257	0.777883	0.973636	-8.81649
AP3S1	0.354688	0.562182	7.74526	3.55224e-14	5.54425e-13	20.085	0.235785	0.56371	5.59581	3.04026e-08	3.22026e-07	6.48879	-0.157435	0.512321	-2.68024	0.00764134	0.0199749	-5.2868
LPCAT4	0.354395	0.253391	11.8583	1.43496e-29	6.26866e-28	55.2068	0.207562	0.225602	7.59704	8.67993e-14	1.78941e-12	18.992	-0.0603657	0.26922	-1.39189	0.164681	0.29707	-7.88786
MUC20	0.354367	0.185733	12.1104	1.17389e-30	5.39957e-29	57.696	0.136089	0.14416	5.83169	8.03226e-09	9.31437e-08	7.78383	0.0562016	0.122347	1.66226	0.0971937	0.186601	-7.47635
TPSG1	0.352719	0.119848	13.4203	1.5826e-36	9.64333e-35	71.1468	0.238937	0.12794	9.35937	8.33551e-20	2.82058e-18	32.6771	0.0808137	0.111998	2.29509	0.0222113	0.0517095	-6.23318
TMEM208	0.351809	0.612344	7.35952	5.44237e-13	7.62902e-12	17.398	0.388331	0.661006	8.791	9.3553e-18	2.74883e-16	28.0068	0.0261852	0.687022	0.377032	0.706337	0.902766	-8.78519
TSPAN13	0.351579	0.480747	7.81863	2.08716e-14	3.3076e-13	20.6091	0.143239	0.490645	3.3932	0.000725645	0.00321163	-3.15745	-0.275765	0.461349	-4.81922	2.00567e-06	1.02696e-05	2.47569
DAP	0.35151	0.415393	8.57546	6.86677e-17	1.36616e-15	26.2512	0.380019	0.432602	10.0003	3.09428e-22	1.22826e-20	38.2214	0.0766281	0.506418	1.19705	0.23195	0.377237	-8.13961
CCDC68	0.350379	0.159348	13.7362	5.39406e-38	3.54869e-36	74.5115	0.157972	0.117197	7.84858	1.38695e-14	3.12451e-13	20.7986	-0.00316519	0.105231	-0.113886	0.909381	1	-8.84991
TMCO1	0.35019	0.69543	7.06716	3.9916e-12	5.14144e-11	15.4393	0.282676	0.711813	6.14457	1.27741e-09	1.64262e-08	9.57701	-0.170719	0.728058	-2.49807	0.0128618	0.0318135	-5.75216
FLII	0.349207	0.235034	11.437	8.72259e-28	3.54769e-26	51.1243	0.219906	0.212952	8.07847	2.48594e-15	6.07254e-14	22.4936	0.0301639	0.218046	0.748587	0.454518	0.634294	-8.5758
CAPZA1	0.348571	0.578416	7.29626	8.42323e-13	1.16007e-11	16.9685	0.219609	0.572284	5.1154	3.94339e-07	3.4822e-06	4.00461	-0.24389	0.598735	-3.86704	0.000127309	0.000480404	-1.49153
PHGR1	0.347924	2.91809	4.52312	7.21154e-06	4.25605e-05	1.41605	0.993403	3.05932	15.4222	4.86509e-47	6.08615e-45	95.0382	0.360054	3.00616	3.19957	0.00147887	0.00454131	-3.78731
SCD	0.3475	0.508018	6.4529	2.10937e-10	2.31596e-09	11.5489	0.0514968	0.468838	1.09965	0.271825	0.45103	-8.27372	-0.260521	0.545297	-3.7502	0.000201024	0.000733108	-1.92282
SCAMP2	0.347332	0.307703	10.429	1.07745e-23	3.63843e-22	41.7687	0.197613	0.274707	6.93552	8.49646e-12	1.41007e-10	14.4855	-0.0600284	0.237704	-1.55136	0.121556	0.226833	-7.65386
MT-ND4L	0.346643	1.02157	5.674	2.07987e-08	1.786e-07	7.06814	0.056918	1.01561	1.02224	0.306985	0.477106	-8.35582	0.0983001	1.09304	1.17627	0.240142	0.388657	-8.16424
SCP2	0.346117	0.830615	6.23756	7.88914e-10	8.12842e-09	10.2587	0.638267	0.933188	12.529	6.05372e-33	4.16521e-31	62.714	-0.0745991	0.984171	-0.920035	0.358073	0.540778	-8.43269
EIF1B	0.346059	0.44321	8.40525	2.5753e-16	4.89367e-15	24.9454	0.065127	0.41811	1.64359	0.100663	0.211509	-7.52869	-0.129341	0.413022	-2.30185	0.0218238	0.0509509	-6.21781
PPP2R2A	0.345249	0.320608	10.0759	2.53105e-22	7.54428e-21	38.6375	0.0743495	0.261613	2.53583	0.0114122	0.0350605	-5.673	-0.157769	0.275889	-3.78918	0.000172831	0.000638899	-1.78031
MTRNR2L12	0.344629	0.469497	6.5429	1.20193e-10	1.34377e-09	12.0995	0.137127	0.455539	3.00619	0.00273022	0.010177	-4.38099	0.292659	0.528841	3.93366	9.76047e-05	0.000375611	-1.24007
HMGCS1	0.344508	0.354828	7.81256	2.18139e-14	3.45031e-13	20.5656	0.0336964	0.299772	0.929571	0.35288	0.510121	-8.44624	-0.251716	0.343362	-4.91926	1.24164e-06	6.59728e-06	2.9382
SUPT4H1	0.343671	0.423856	8.43473	2.05141e-16	3.93437e-15	25.17	0.25712	0.395173	7.09343	2.93684e-12	5.09413e-11	15.5286	-0.153058	0.436266	-2.71018	0.00699535	0.0184675	-5.20729
GPR108	0.342516	0.273244	10.9662	7.65478e-26	2.89252e-24	46.6793	0.217067	0.267813	7.40039	3.51659e-13	6.79175e-12	17.6151	-0.0714994	0.248281	-1.75468	0.0800307	0.156972	-7.3192
MAFF	0.342389	0.179602	12.1793	5.89245e-31	2.75643e-29	58.3815	0.143542	0.148796	6.08657	1.80744e-09	2.28007e-08	9.23816	0.0714685	0.160133	2.00863	0.0452045	0.0970819	-6.84427
PARP4	0.342091	0.302998	9.6326	1.19151e-20	3.09848e-19	34.8197	0.154481	0.244852	5.298	1.52431e-07	1.44329e-06	4.92441	-0.130572	0.268515	-2.92307	0.0036501	0.0103033	-4.61735
DHCR24	0.341288	0.322284	9.07247	1.28792e-18	2.92135e-17	30.183	0.183958	0.287531	5.60192	2.93895e-08	3.12297e-07	6.52173	-0.291155	0.347439	-5.81302	1.20161e-08	8.7797e-08	7.43929
COX5B	0.34104	1.99419	5.09916	4.44976e-07	3.15495e-06	4.09748	0.831594	2.07963	15.0499	3.92445e-45	4.50031e-43	90.662	-0.0793127	2.16219	-0.862878	0.388688	0.578809	-8.48366
ANTXR2	0.340697	0.166299	13.3885	2.21902e-36	1.34716e-34	70.8102	0.166302	0.142379	7.45431	2.40356e-13	4.69148e-12	17.9895	-0.027176	0.176022	-0.735478	0.462452	0.643396	-8.58554
TMC5	0.340242	0.701624	6.16521	1.21857e-09	1.23072e-08	9.83394	-0.246986	0.559557	-5.27858	1.68876e-07	1.58807e-06	4.82518	-0.140087	0.424485	-2.46741	0.0140005	0.0342656	-5.82737
COPE	0.340216	1.07467	6.00566	3.13033e-09	3.0053e-08	8.91296	0.566753	1.11161	10.9385	5.21294e-26	2.61645e-24	46.8422	-0.119966	1.14081	-1.49029	0.136886	0.252164	-7.74643
NPEPPS	0.33994	0.326289	9.327	1.57394e-19	3.77768e-18	32.2635	0.0539685	0.252462	1.88443	0.0598782	0.139657	-7.10508	-0.0612566	0.257468	-1.42524	0.154819	0.28106	-7.841
EIF1	0.339466	2.5982	6.01359	2.98834e-09	2.87399e-08	8.95825	-0.0334069	2.46568	-0.537474	0.591093	0.767836	-8.73395	-0.252586	2.34373	-2.55071	0.011098	0.0279021	-5.62096
WDR72	0.339139	0.305862	8.72683	2.08323e-17	4.31623e-16	27.4301	0.297913	0.277115	8.99235	1.80447e-18	5.58001e-17	29.6342	-0.039273	0.331833	-0.766878	0.443578	0.634294	-8.56193
RMND5A	0.339099	0.23634	10.603	2.21133e-24	7.72001e-23	43.3402	0.118573	0.184594	4.65522	3.80234e-06	2.80805e-05	1.82093	0.00256078	0.173953	0.0690542	0.944979	1	-8.85402
P2RX4	0.33829	0.175727	13.3081	5.2006e-36	3.08912e-34	69.9622	0.132712	0.163798	5.63391	2.46005e-08	2.65509e-07	6.69462	0.0665833	0.152203	1.87443	0.0615533	0.125749	-7.10311
C1orf43	0.337706	0.644318	7.17724	1.89969e-12	2.54211e-11	16.1689	0.149234	0.633026	3.41577	0.0006689	0.00299744	-3.08164	-0.225343	0.626034	-3.41426	0.000700599	0.00229863	-3.09358
RNF213	0.337632	0.500711	7.45353	2.82783e-13	4.04293e-12	18.0422	-0.0098699	0.450579	-0.235962	0.813524	0.97219	-8.85065	-0.135697	0.392093	-2.34986	0.0192344	0.0456544	-6.1073
TOR1AIP2	0.337522	0.264139	10.0777	2.49169e-22	7.44038e-21	38.6531	0.0692587	0.200128	2.68312	0.00744818	0.0243548	-5.29154	-0.084124	0.183025	-2.56429	0.0106793	0.0269681	-5.58666
JUNB	0.337333	0.831619	5.50133	5.37522e-08	4.35744e-07	6.14534	-0.260541	0.71385	-4.84026	1.56322e-06	1.24044e-05	2.67571	-0.17037	0.545963	-2.49314	0.0130392	0.0321944	-5.76432
ASAH1	0.336624	0.473454	8.05151	3.75778e-15	6.40374e-14	22.2997	0.194156	0.471547	4.91034	1.10765e-06	9.01017e-06	3.00764	-0.0319368	0.497794	-0.503879	0.614606	0.809716	-8.72923
NT5C	0.336071	0.542937	7.26571	1.03893e-12	1.41667e-11	16.7622	0.235164	0.489174	5.76641	1.16653e-08	1.31847e-07	7.42049	-0.326723	0.569435	-5.34838	1.44881e-07	8.94028e-07	5.0175
PSENEN	0.335822	0.387702	8.50861	1.15689e-16	2.26348e-15	25.7358	0.377107	0.406542	10.4959	3.37501e-24	1.49015e-22	42.7027	-0.0220922	0.4405	-0.38639	0.6994	0.895703	-8.78161
RPN1	0.334882	0.521443	7.46113	2.68124e-13	3.84335e-12	18.0946	0.199044	0.480033	5.15899	3.15121e-07	2.83575e-06	4.22144	-0.434142	0.625758	-7.27053	1.71889e-12	2.03178e-11	16.116
SLC9A3R1	0.333886	0.437987	7.93972	8.60072e-15	1.42024e-13	21.483	0.171344	0.408683	4.47298	8.85959e-06	6.1136e-05	1.00993	-0.138805	0.320755	-2.91648	0.00372654	0.0105011	-4.63625
CCNDBP1	0.333865	0.256079	10.3745	1.7624e-23	5.77432e-22	41.2804	0.105756	0.209069	3.87564	0.000115282	0.000620487	-1.4315	0.00482159	0.197038	0.120998	0.90375	1	-8.84907
NET1	0.33323	0.420396	8.47591	1.49144e-16	2.89062e-15	25.4849	-0.123703	0.352854	-3.5694	0.000379669	0.00180625	-2.55276	-0.243722	0.333193	-5.41607	1.01869e-07	6.4377e-07	5.35941
FDPS	0.332844	0.800852	5.44916	7.12592e-08	5.68181e-07	5.87165	0.381879	0.774369	7.19863	1.43119e-12	2.59991e-11	16.2349	-0.410394	0.826169	-5.44272	8.85906e-08	5.67014e-07	5.49506
RAB5A	0.332836	0.282673	9.82727	2.22962e-21	6.15682e-20	36.4805	0.0705339	0.240357	2.35137	0.0189523	0.0542483	-6.1208	-0.0889684	0.212685	-2.33386	0.0200655	0.0474634	-6.14437
NBL1	0.332575	0.54711	7.27399	9.81573e-13	1.34178e-11	16.818	0.190473	0.549703	4.45573	9.58359e-06	6.54654e-05	0.934749	-0.206676	0.606191	-3.24067	0.00128574	0.00399537	-3.65782
TMEM150B	0.331657	0.172378	12.358	9.72768e-32	4.78075e-30	60.1731	0.102181	0.130879	5.10546	4.1494e-07	3.64851e-06	3.95539	0.0071526	0.121213	0.237504	0.81238	1	-8.82815
NUTF2	0.331516	0.630997	6.70172	4.38453e-11	5.08796e-10	13.0876	0.465697	0.708092	9.89819	7.68935e-22	2.96669e-20	37.319	-0.0890608	0.831696	-1.19362	0.233287	0.379198	-8.1437
CEBPG	0.331252	0.424233	7.80058	2.37966e-14	3.74597e-13	20.4798	0.0524818	0.3382	1.48739	0.137315	0.271197	-7.77271	-0.199202	0.320608	-4.47725	9.71277e-06	4.50146e-05	0.959461
GBP3	0.330948	0.316238	9.4363	6.2975e-20	1.56612e-18	33.1705	0.207198	0.304024	6.55618	1.00331e-10	1.47268e-09	12.065	-0.0408826	0.259586	-0.928055	0.353903	0.535999	-8.42528
MS4A8	0.329385	0.186251	11.3816	1.48665e-27	5.98755e-26	50.5945	0.245863	0.181875	8.8362	6.48251e-18	1.92875e-16	28.3694	-0.0599717	0.181452	-1.49363	0.136011	0.250915	-7.74147
RETSAT	0.328188	0.219152	11.5751	2.29539e-28	9.64473e-27	52.451	0.193969	0.219616	6.89238	1.1318e-11	1.84314e-10	14.2041	0.00957978	0.231603	0.206018	0.836875	1	-8.83514
FUOM	0.328186	0.349288	7.8036	2.32815e-14	3.66839e-13	20.5014	0.398304	0.370418	10.7897	2.14814e-25	1.03417e-23	45.4363	-0.0180504	0.416645	-0.312695	0.754665	0.950338	-8.80742
CDC42EP1	0.328139	0.338281	8.65807	3.58844e-17	7.27959e-16	26.8926	0.215224	0.302535	6.507	1.36986e-10	1.97905e-09	11.7601	-0.267997	0.404118	-5.07022	5.93052e-07	3.31407e-06	3.6521
PLAC8	0.327534	0.258321	7.09909	3.22125e-12	4.1983e-11	15.65	0.303449	0.256013	7.58692	9.3347e-14	1.92199e-12	18.9204	0.0258435	0.142472	0.638813	0.523287	0.712997	-8.65203
GLG1	0.327119	0.336544	9.34699	1.33187e-19	3.20601e-18	32.4288	0.0965388	0.300509	3.05655	0.00231536	0.00879741	-4.22996	-0.192009	0.343024	-3.99492	7.6195e-05	0.000298851	-1.00532
STX3	0.326854	0.246873	10.7279	7.01273e-25	2.5011e-23	44.4801	0.0685197	0.234339	2.33752	0.0196639	0.0559075	-6.15307	-0.0124281	0.206119	-0.311713	0.75541	0.950914	-8.80773
ATP6V1D	0.326728	0.322898	9.48339	4.23361e-20	1.06732e-18	33.5638	0.240167	0.311789	7.64818	6.00221e-14	1.2562e-12	19.3553	-0.024046	0.287129	-0.534214	0.593471	0.788288	-8.71346
FBXW5	0.325356	0.412239	8.15589	1.72005e-15	3.02162e-14	23.0707	0.248315	0.382411	6.95345	7.53909e-12	1.25804e-10	14.6029	-0.0937083	0.419269	-1.73025	0.0843077	0.164404	-7.36156
CIRBP	0.325158	0.703561	6.18218	1.10083e-09	1.11658e-08	9.9332	-0.0470437	0.664768	-1.01293	0.311409	0.482579	-8.36529	-0.258206	0.678044	-3.73227	0.000215402	0.000780543	-1.98791
IGF2BP2	0.325012	0.288415	9.98431	5.66704e-22	1.63888e-20	37.8383	0.0525352	0.240611	1.84105	0.0659934	0.151081	-7.18561	-0.0629756	0.21556	-1.62838	0.104182	0.198152	-7.53187
SPPL2A	0.324837	0.284306	9.71796	5.73117e-21	1.53137e-19	35.5449	0.131816	0.257133	4.32483	1.72441e-05	0.000111722	0.373322	-0.0865491	0.252088	-2.02467	0.0435229	0.0938366	-6.81218
CCPG1	0.323967	0.211708	11.3961	1.29358e-27	5.2227e-26	50.7327	0.155818	0.202071	5.99574	3.0949e-09	3.7661e-08	8.71339	-0.023149	0.186492	-0.615797	0.538356	0.729131	-8.66648
AKR7A3	0.323942	0.382374	7.73857	3.72818e-14	5.80239e-13	20.0374	0.314574	0.377266	8.41874	1.81263e-16	4.7968e-15	25.078	-0.0522237	0.399479	-0.920544	0.357808	0.540475	-8.43222
GPBP1	0.323721	0.375484	8.12246	2.21107e-15	3.85956e-14	22.8229	-0.0658883	0.311397	-2.02466	0.0432422	0.106975	-6.83203	-0.235222	0.326565	-5.074	5.82026e-07	3.2635e-06	3.67025
GUCD1	0.323705	0.263535	10.069	2.68931e-22	8.00156e-21	38.5774	0.112412	0.207284	4.36507	1.44185e-05	9.47824e-05	0.54421	-0.0926848	0.222645	-2.35816	0.0188153	0.0447432	-6.08797
PLPP5	0.322965	0.338123	8.77647	1.4039e-17	2.95321e-16	27.8202	0.17044	0.333061	5.06725	5.04242e-07	4.37089e-06	3.76705	-0.07804	0.344808	-1.58806	0.113013	0.212889	-7.59646
INO80C	0.322806	0.224501	11.0614	3.12827e-26	1.20694e-24	47.568	0.231866	0.216184	8.95377	2.47917e-18	7.59527e-17	29.32	-0.111052	0.262751	-2.74037	0.00639413	0.0170658	-5.12624
DDIT3	0.322756	0.44313	6.35843	3.77991e-10	4.00627e-09	10.9781	-0.097513	0.371177	-2.21276	0.027203	0.0730292	-6.43536	0.0531741	0.263375	1.05749	0.290884	0.457245	-8.2968
ICA1	0.322655	0.429743	7.67156	6.03602e-14	9.28053e-13	19.5627	0.0145398	0.383298	0.389013	0.697372	0.870095	-8.80278	-0.203762	0.353875	-4.30757	2.04971e-05	8.98272e-05	0.244835
CCDC107	0.322445	0.279157	10.0146	4.34476e-22	1.26312e-20	38.1017	0.166708	0.249172	5.81028	9.08174e-09	1.04361e-07	7.66423	-0.00791176	0.228073	-0.196163	0.844575	1	-8.83713
GFPT1	0.322343	0.573832	6.44555	2.20781e-10	2.42082e-09	11.5042	0.0228996	0.488526	0.525238	0.599567	0.776034	-8.74046	-0.170771	0.419879	-3.01821	0.00269486	0.00784007	-4.33984
EMC7	0.321572	0.381402	8.73788	1.90831e-17	3.96876e-16	27.5168	0.364248	0.424298	9.85259	1.15204e-21	4.39345e-20	36.9183	-0.101444	0.457687	-1.72038	0.0860873	0.167301	-7.3785
LRRFIP1	0.320929	0.567978	6.88999	1.29257e-11	1.57522e-10	14.2857	-0.0650358	0.473055	-1.65272	0.0987899	0.208528	-7.51368	-0.290064	0.45	-5.54826	5.06776e-08	3.37435e-07	6.03791
HDHD3	0.320799	0.447004	7.97901	6.436e-15	1.07243e-13	21.769	0.0580289	0.371077	1.5838	0.113643	0.233057	-7.62495	-0.123446	0.30866	-2.66479	0.00799511	0.0207812	-5.32748
EIF4E2	0.320512	0.494185	7.33386	6.4996e-13	9.04195e-12	17.2234	0.199672	0.472097	4.86205	1.40505e-06	1.12411e-05	2.77846	-0.404833	0.461159	-7.69672	9.76279e-14	1.3225e-12	18.9418
MGAT4A	0.320363	0.217534	11.1207	1.78717e-26	6.97673e-25	48.1241	0.110522	0.190843	4.38898	1.29553e-05	8.64369e-05	0.646458	-0.165433	0.169147	-5.20588	3.00547e-07	1.76995e-06	4.31
DNAJB11	0.32028	0.395627	8.37703	3.20003e-16	6.0322e-15	24.7309	0.154317	0.362641	4.38855	1.298e-05	8.65669e-05	0.644635	-0.262603	0.412865	-5.03268	7.13908e-07	3.92697e-06	3.47277
APOL1	0.319214	0.145126	12.4947	2.42786e-32	1.21489e-30	61.5539	0.15003	0.121933	6.97931	6.34161e-12	1.0653e-10	14.7727	0.097381	0.108875	3.23807	0.0012972	0.00402872	-3.66604
GNG12	0.31887	0.339105	8.73561	1.94293e-17	4.03568e-16	27.499	0.0890269	0.313845	2.72858	0.00650379	0.0217623	-5.16954	-0.0539804	0.28735	-1.21626	0.224555	0.367246	-8.11646
INF2	0.318361	0.307187	9.04411	1.62335e-18	3.63722e-17	29.954	0.14878	0.264628	4.89257	1.20926e-06	9.76457e-06	2.92304	-0.0577571	0.348429	-1.1112	0.267107	0.42505	-8.2386
CXCL8	0.318233	0.210458	7.71795	4.32562e-14	6.71325e-13	19.891	0.0772726	0.229067	2.01899	0.0438301	0.108186	-6.84346	0.117856	0.269625	1.97939	0.0484132	0.103234	-6.90217
YIPF2	0.318173	0.286799	9.74059	4.71665e-21	1.27057e-19	35.7379	0.166087	0.256466	5.67254	1.98219e-08	2.16195e-07	6.90464	-0.013538	0.26191	-0.29296	0.769695	0.965117	-8.81341
CLDN1	0.317604	0.228779	10.2455	5.612e-23	1.75513e-21	40.1314	0.0661198	0.188172	2.65417	0.00811227	0.02622	-5.3682	-0.115335	0.22098	-2.87484	0.00424416	0.0118131	-4.75474
COL1A1	0.317327	0.180127	9.56545	2.1119e-20	5.44053e-19	34.2527	0.19518	0.162077	7.07778	3.26603e-12	5.64142e-11	15.4243	0.0908947	0.213151	1.91549	0.056097	0.117636	-7.02578
ALOX5	0.316986	0.119769	13.5499	3.97976e-37	2.49877e-35	72.5213	0.2193	0.123335	10.2443	3.41543e-23	1.43509e-21	40.4067	0.038046	0.152109	1.05755	0.29086	0.457245	-8.29674
PLS3	0.316983	0.209241	10.2934	3.65505e-23	1.16517e-21	40.5568	0.18469	0.210209	6.87147	1.29977e-11	2.09396e-10	14.0684	0.0290841	0.232141	0.644986	0.519282	0.70867	-8.64806
ZFAND2B	0.316454	0.251897	9.4474	5.73555e-20	1.43068e-18	33.2631	0.12705	0.207054	4.70482	3.00506e-06	2.26071e-05	2.04699	-0.171619	0.213338	-4.90133	1.35391e-06	7.14742e-06	2.85466
RNF149	0.31631	0.291016	10.2693	4.53627e-23	1.43776e-21	40.3425	0.100684	0.270174	3.55357	0.000402878	0.00190132	-2.60829	-0.14851	0.255085	-3.53937	0.000445101	0.0015167	-2.66968
CHMP1B	0.316289	0.271295	9.82114	2.35122e-21	6.47094e-20	36.4279	0.0634164	0.233838	2.15992	0.0310827	0.0815619	-6.5503	-0.109822	0.206593	-2.92722	0.00360266	0.0101788	-4.60541
TOM1L1	0.316238	0.259083	9.83241	2.13234e-21	5.89805e-20	36.5247	0.122586	0.233274	4.3682	1.42185e-05	9.36163e-05	0.557558	-0.107253	0.256829	-2.51788	0.0121709	0.0302715	-5.7031
ZFAND6	0.316156	0.468708	7.49156	2.16569e-13	3.14253e-12	18.3048	0.112797	0.41871	3.03785	0.00246211	0.00929511	-4.28632	-0.224343	0.374385	-4.47478	9.82066e-06	4.55018e-05	0.948875
SH2D3A	0.316002	0.264176	9.82651	2.24426e-21	6.18689e-20	36.474	0.0668422	0.2023	2.59045	0.00976395	0.0306525	-5.53401	-0.0809413	0.216197	-2.17227	0.0303845	0.0680693	-6.50495
BIRC2	0.315082	0.221845	10.1422	1.40775e-22	4.27319e-21	39.2193	0.0919723	0.157888	4.02258	6.31589e-05	0.000359759	-0.861935	-0.0618042	0.155572	-1.84137	0.0662606	0.133679	-7.16417
DDX5	0.314247	1.11658	5.18623	2.84888e-07	2.07697e-06	4.52872	-0.285268	0.930935	-5.21031	2.4149e-07	2.21049e-06	4.47891	-0.756193	0.892261	-10.165	6.94365e-22	2.15123e-20	37.5141
COX17	0.313006	1.06365	5.19144	2.77336e-07	2.0246e-06	4.55472	0.535903	1.13437	9.87135	9.7571e-22	3.73826e-20	37.083	-0.132851	1.22119	-1.59166	0.112201	0.211456	-7.59076
SUMO2	0.312783	1.51291	4.9871	7.82356e-07	5.36951e-06	3.55246	0.252296	1.42695	4.28517	2.05421e-05	0.00013102	0.20634	-0.540648	1.42137	-6.07698	2.7131e-09	2.16536e-08	8.89172
ZFAND5	0.312675	0.418699	7.80809	2.25331e-14	3.55689e-13	20.5336	0.0160116	0.333041	0.483695	0.628738	0.804771	-8.76143	-0.16674	0.329709	-3.43644	0.000647096	0.0021371	-3.01948
DHRS3	0.312432	0.242258	9.9796	5.90624e-22	1.70506e-20	37.7973	0.156534	0.230003	5.43539	7.31469e-08	7.3249e-07	5.63627	-0.0221372	0.202117	-0.589465	0.555861	0.748567	-8.68237
LDHA	0.312282	1.86106	4.19346	3.118e-05	0.000164287	0.017435	0.0438391	1.69536	0.639482	0.522697	0.697422	-8.67388	-0.926903	1.68405	-9.60237	6.71061e-20	1.74783e-18	32.9788
GSDMB	0.311922	0.224042	10.7942	3.79907e-25	1.38181e-23	45.0886	0.179462	0.204631	7.01274	5.06681e-12	8.56378e-11	14.993	-0.0814134	0.196242	-2.27369	0.0234797	0.0542419	-6.28158
CYP4F3	0.31186	0.207738	10.2887	3.80996e-23	1.21221e-21	40.5156	0.124009	0.182956	4.77281	2.16897e-06	1.67522e-05	2.36049	0.0584052	0.161793	1.52165	0.128836	0.238746	-7.69935
SMCHD1	0.31179	0.190246	11.5396	3.23739e-28	1.33982e-26	52.1093	0.0694382	0.139656	3.03378	0.00249516	0.00941343	-4.29854	-0.126708	0.161547	-3.97461	8.2745e-05	0.000322637	-1.08354
IVNS1ABP	0.311742	0.310563	8.21843	1.07287e-15	1.93198e-14	23.5365	0.03509	0.234969	1.17559	0.240119	0.409151	-8.18738	-0.234144	0.218757	-6.16253	1.6562e-09	1.3539e-08	9.37411
CDKN2B	0.311609	0.154002	11.5589	2.68589e-28	1.11718e-26	52.2949	0.132371	0.125763	5.95585	3.91091e-09	4.69679e-08	8.48518	0.0912997	0.104988	2.99033	0.00294779	0.00848768	-4.42203
MGST2	0.311209	0.872471	5.33127	1.33612e-07	1.02525e-06	5.26197	0.362018	0.855548	7.02127	4.78429e-12	8.13625e-11	15.0494	-0.649819	0.965995	-8.61113	1.40424e-16	2.66225e-15	25.4056
MET	0.3111	0.230922	10.0491	3.20514e-22	9.45116e-21	38.4034	0.0808616	0.188244	3.17856	0.00153847	0.00621751	-3.85386	-0.0462628	0.204633	-1.19143	0.234147	0.38037	-8.14632
SKP1	0.311075	1.48826	5.14312	3.55558e-07	2.55164e-06	4.31436	0.487766	1.54353	8.91177	3.4989e-18	1.05819e-16	28.9792	0.0341713	1.51395	0.394017	0.693765	0.88966	-8.77863
RBM47	0.310468	0.572127	6.69567	4.55777e-11	5.28158e-10	13.0496	-0.116393	0.456571	-3.03332	0.0024989	0.00942325	-4.29991	-0.355703	0.436486	-6.92407	1.61701e-11	1.70726e-10	13.9118
ARHGEF12	0.310305	0.262044	9.74035	4.72639e-21	1.27112e-19	35.7359	0.0408066	0.201126	1.54074	0.123785	0.249703	-7.69209	-0.114354	0.224916	-3.07941	0.00220783	0.00654306	-4.15681
RAB40B	0.31013	0.27482	9.23948	3.25856e-19	7.66504e-18	31.5431	0.0410783	0.208834	1.54768	0.122106	0.247191	-7.6814	-0.0389631	0.191776	-1.08657	0.277841	0.440053	-8.26565
ENSA	0.310045	0.679263	6.22184	8.67404e-10	8.88e-09	10.166	0.313147	0.665336	7.04984	3.9456e-12	6.78685e-11	15.2386	-0.197671	0.742148	-2.88333	0.00413364	0.01154	-4.73072
IFIT3	0.309818	0.156767	10.299	3.47451e-23	1.11191e-21	40.607	0.20117	0.148112	7.25464	9.72462e-13	1.79422e-11	16.6148	-0.00638768	0.0833882	-0.236953	0.812806	1	-8.82828
C15orf48	0.309568	1.27468	3.21346	0.00137459	0.00510081	-3.54196	0.320355	1.22438	3.95359	8.39804e-05	0.000465671	-1.1319	-0.0481596	1.03627	-0.445977	0.65584	0.851674	-8.75677
GRINA	0.309094	0.361792	8.34385	4.1277e-16	7.64992e-15	24.4795	0.0972888	0.345636	2.82118	0.0049063	0.01706	-4.91484	-0.114345	0.327442	-2.34347	0.019563	0.0463876	-6.12215
DAZAP2	0.309057	0.803032	5.95951	4.09653e-09	3.88993e-08	8.65059	-0.0431295	0.750388	-0.928562	0.353403	0.510654	-8.44718	-0.137357	0.66305	-2.16959	0.0305883	0.0684701	-6.51071
IGF2R	0.308938	0.228593	10.5034	5.48748e-24	1.87998e-22	42.4382	0.131543	0.205397	5.05182	5.45322e-07	4.6925e-06	3.6914	-0.0507688	0.256559	-1.14405	0.253245	0.406671	-8.20159
BAIAP2L2	0.308649	0.228888	10.4114	1.26366e-23	4.20701e-22	41.6105	0.112709	0.194549	4.30298	1.89925e-05	0.000121985	0.281161	-0.0991263	0.200554	-2.49816	0.0128588	0.0318107	-5.75195
MIB2	0.308594	0.317195	7.98984	5.93999e-15	9.94798e-14	21.848	0.104447	0.270932	3.13437	0.00178671	0.00707019	-3.99173	-0.191254	0.318099	-4.14012	4.18343e-05	0.000172401	-0.43552
KRTCAP2	0.307867	0.474505	7.07133	3.88134e-12	5.00332e-11	15.4669	0.365132	0.527355	8.95044	2.5478e-18	7.79108e-17	29.293	-0.163043	0.59712	-2.60349	0.00954922	0.024387	-5.48674
OSTC	0.307794	0.724553	6.0085	3.07874e-09	2.95921e-08	8.92918	0.226928	0.749406	4.80168	1.88618e-06	1.47644e-05	2.49491	-0.242854	0.795499	-3.32737	0.000952497	0.00305113	-3.3795
HNRNPH1	0.306925	0.674634	5.96156	4.04784e-09	3.84592e-08	8.66225	-0.0471518	0.589793	-1.05236	0.29296	0.476336	-8.32458	-0.531329	0.635672	-8.84653	2.40126e-17	4.87725e-16	27.1531
PDIA4	0.306586	0.656128	6.07124	2.12947e-09	2.08071e-08	9.28891	0.185668	0.686591	3.94475	8.70736e-05	0.000481207	-1.16613	-0.271423	0.770487	-3.69568	0.000247805	0.000886675	-2.11986
PLEKHA1	0.306248	0.301043	8.80571	1.1118e-17	2.36587e-16	28.0509	0.0480227	0.231067	1.76985	0.0771423	0.171632	-7.31376	-0.0977453	0.212452	-2.67045	0.00786393	0.0204757	-5.31262
JMJD1C	0.305853	0.257689	9.59307	1.66948e-20	4.31425e-19	34.4856	-0.010665	0.206114	-0.409434	0.682334	0.856461	-8.79462	-0.098766	0.216654	-2.59991	0.00964765	0.0246117	-5.49591
CNKSR3	0.30537	0.152049	11.5637	2.56183e-28	1.06827e-26	52.3419	0.0882471	0.10865	4.40841	1.18717e-05	7.97549e-05	0.729955	-0.00620916	0.0941065	-0.231563	0.816988	1	-8.82954
TRIM16	0.305358	0.223982	9.77709	3.44249e-21	9.36505e-20	36.05	0.151435	0.176331	6.10218	1.64671e-09	2.08528e-08	9.32907	-0.123313	0.225879	-3.18865	0.00153447	0.00469411	-3.82143
KIZ	0.305281	0.157303	11.397	1.28278e-27	5.19182e-26	50.741	0.120818	0.142248	5.0289	6.12379e-07	5.20304e-06	3.5794	0.00359744	0.13321	0.10581	0.915783	1	-8.8508
TICAM1	0.305184	0.147545	11.8773	1.18936e-29	5.2095e-28	55.3934	0.155073	0.117766	7.55478	1.17545e-13	2.38455e-12	18.6935	0.0417535	0.109536	1.45665	0.145948	0.266597	-7.79586
DDR1	0.304691	0.285089	9.11477	9.10909e-19	2.09496e-17	30.5257	0.12235	0.273189	4.06756	5.23333e-05	0.000305148	-0.683547	-0.0835084	0.276476	-1.88961	0.0594862	0.122603	-7.0747
IGFBP7	0.304537	0.225189	9.08696	1.144e-18	2.60565e-17	30.3002	0.197543	0.228707	5.83177	8.02841e-09	9.31437e-08	7.78429	0.0836466	0.280913	1.63575	0.102629	0.195648	-7.51989
TRAF4	0.304346	0.315448	8.76678	1.51653e-17	3.18201e-16	27.7439	0.139706	0.286127	4.43897	1.03408e-05	7.01099e-05	0.861991	-0.12391	0.281802	-2.73241	0.006548	0.0174427	-5.1477
CLK1	0.304278	0.271269	8.60076	5.63192e-17	1.12727e-15	26.4471	0.00299371	0.207306	0.112902	0.910137	1	-8.87214	-0.0453515	0.223753	-1.08914	0.276708	0.438468	-8.26285
WDR45B	0.303467	0.402658	7.58715	1.10227e-13	1.6532e-12	18.9696	-0.0272825	0.342882	-0.786882	0.43159	0.599247	-8.56871	-0.2569	0.308976	-5.79202	1.34956e-08	9.80002e-08	7.3261
CAPN5	0.303377	0.24919	8.70583	2.46046e-17	5.05344e-16	27.2656	0.0772154	0.16436	3.28829	0.00105312	0.00445558	-3.50335	-0.00785579	0.155082	-0.223388	0.82334	1	-8.83141
OST4	0.303317	1.7533	4.87688	1.34863e-06	8.96177e-06	3.02732	0.536299	1.85003	10.0544	1.904e-22	7.61275e-21	38.7028	0.261375	1.93254	3.37282	0.000811799	0.00262848	-3.23083
RALA	0.303315	0.612416	6.15439	1.29989e-09	1.30726e-08	9.77084	0.0655206	0.533919	1.51127	0.131124	0.261503	-7.73697	-0.314147	0.486597	-5.62595	3.34074e-08	2.28808e-07	6.44329
ARF5	0.302699	0.297026	8.12008	2.25093e-15	3.91671e-14	22.8053	0.330825	0.335327	9.51721	2.15719e-20	7.64413e-19	34.0156	-0.0136177	0.406645	-0.248643	0.803756	0.998152	-8.82543
KLF3	0.302295	0.353612	8.62945	4.4958e-17	9.07569e-16	26.6698	0.0365649	0.329634	1.10852	0.267979	0.445903	-8.26393	-0.163448	0.28796	-3.87616	0.000122787	0.000464724	-1.45733
RASSF6	0.301941	0.203235	10.5403	3.92144e-24	1.36039e-22	42.7716	0.0830847	0.159376	3.67773	0.000251457	0.00124544	-2.16631	-0.0621755	0.152606	-1.85404	0.0644217	0.130558	-7.14088
COPB2	0.301706	0.356824	7.82442	2.00097e-14	3.18323e-13	20.6506	0.0902875	0.30883	2.68714	0.00736008	0.024124	-5.28084	-0.199836	0.287522	-4.76566	2.58406e-06	1.30212e-05	2.23159
FA2H	0.301382	0.182786	10.4135	1.23984e-23	4.14441e-22	41.6294	0.109801	0.141974	4.90032	1.16386e-06	9.41637e-06	2.95993	-0.0183711	0.151806	-0.532736	0.594493	0.789154	-8.71425
ABTB1	0.301367	0.137821	12.2765	2.21589e-31	1.06061e-29	59.3542	0.155522	0.120522	7.38691	3.86621e-13	7.43222e-12	17.5219	0.0827763	0.107705	2.6714	0.00784192	0.0204216	-5.3101
TMEM87A	0.301219	0.376444	8.02297	4.64627e-15	7.86912e-14	22.0903	0.00847059	0.30633	0.272747	0.78512	0.947849	-8.84129	-0.133268	0.303904	-2.94351	0.00342193	0.00971902	-4.55842
EMP3	0.301154	0.141006	10.4606	8.09282e-24	2.76109e-22	42.0526	0.283689	0.168466	9.63735	7.61983e-21	2.78994e-19	35.0464	0.20088	0.273078	3.6128	0.000338923	0.00118172	-2.41417
RASSF7	0.301077	0.383479	7.8152	2.13984e-14	3.38785e-13	20.5845	0.0373012	0.303113	1.18332	0.237042	0.404785	-8.17826	-0.126347	0.332359	-2.64435	0.00848619	0.021906	-5.381
DSTN	0.300961	1.85025	4.37745	1.39345e-05	7.80797e-05	0.785717	0.4007	1.8756	6.58839	8.17308e-11	1.20826e-09	12.2658	-0.121977	1.84646	-1.37682	0.169287	0.304183	-7.90866
TMED2	0.300859	1.00601	5.26729	1.87009e-07	1.40367e-06	4.93621	0.130838	1.04522	2.45177	0.0144338	0.0429685	-5.8812	-0.313093	0.94435	-4.04706	6.15626e-05	0.000245607	-0.802894
LACTB2	0.300638	0.459318	6.85597	1.61515e-11	1.95248e-10	14.067	0.200883	0.43047	5.14662	3.35886e-07	3.00297e-06	4.15973	-0.287627	0.457172	-5.20775	2.97713e-07	1.75388e-06	4.31918
ADAP1	0.300586	0.352062	7.6467	7.21112e-14	1.09749e-12	19.3875	0.145564	0.328075	4.12983	4.02188e-05	0.000240628	-0.433428	-0.233423	0.358808	-4.74582	2.83668e-06	1.41989e-05	2.14178
LENG8	0.30032	0.24483	9.63068	1.21124e-20	3.14485e-19	34.8034	0.0211404	0.191582	0.789813	0.429877	0.59732	-8.5664	-0.134942	0.202912	-3.46783	0.000577859	0.00192461	-2.91383
S100A13	0.300169	0.496752	6.42573	2.49656e-10	2.71222e-09	11.3839	0.358828	0.501688	8.272	5.66751e-16	1.43981e-14	23.9525	-0.0963809	0.52782	-1.52957	0.126862	0.235538	-7.68731
SDC4	0.300119	0.402871	7.46178	2.66898e-13	3.8291e-12	18.0991	0.034457	0.380362	0.915233	0.360352	0.518616	-8.45946	-0.0489254	0.421875	-0.812623	0.416887	0.612732	-8.52578
BAIAP2L1	0.300109	0.279105	9.25585	2.84493e-19	6.72079e-18	31.6775	0.0736972	0.243966	2.59896	0.0095272	0.0300062	-5.51209	-0.0224775	0.226071	-0.554314	0.579654	0.773293	-8.7025
TPM3	0.299864	1.02962	5.07018	5.15425e-07	3.61564e-06	3.95545	0.318176	0.972901	5.90233	5.34193e-09	6.30982e-08	8.18122	-0.611757	1.00676	-8.07173	7.0983e-15	1.10475e-13	21.5284
HIGD1A	0.299389	0.594149	6.01566	2.95237e-09	2.84437e-08	8.97007	0.392239	0.666341	8.38706	2.32164e-16	6.13395e-15	24.8336	-0.0614472	0.615761	-0.914013	0.361225	0.54489	-8.43821
EIF2AK2	0.298766	0.342197	8.21099	1.13502e-15	2.02841e-14	23.481	0.117728	0.328334	3.43368	0.000626837	0.00282813	-3.02113	-0.266193	0.332644	-5.77863	1.45306e-08	1.04916e-07	7.25408
TRIB3	0.298737	0.272599	7.62149	8.63317e-14	1.30083e-12	19.2103	0.0658562	0.229689	2.02535	0.043171	0.106863	-6.83063	-0.0623798	0.249397	-1.33534	0.182477	0.306442	-7.9648
LYZ	0.298458	0.796055	3.92056	9.74669e-05	0.000471986	-1.06434	0.48317	0.954068	7.13158	2.26528e-12	3.98791e-11	15.7837	-0.133491	0.933843	-1.39816	0.16279	0.294045	-7.87913
JUND	0.298184	0.619015	5.66485	2.18857e-08	1.87253e-07	7.01859	-0.130355	0.47087	-3.1184	0.00188511	0.00741663	-4.04108	0.00369616	0.394743	0.0610305	0.951363	1	-8.85454
TIMP2	0.297792	0.158696	10.7359	6.51337e-25	2.33309e-23	44.5534	0.16715	0.128	7.92545	7.84103e-15	1.80836e-13	21.3608	0.0952435	0.122933	2.80473	0.00526549	0.0143362	-4.95056
LDLR	0.297189	0.286299	8.304	5.59837e-16	1.03176e-14	24.1786	0.0224857	0.226742	0.775551	0.438249	0.606504	-8.57757	-0.0919599	0.256296	-1.95711	0.050985	0.108076	-6.94572
CISD2	0.296961	0.473076	7.09629	3.28242e-12	4.26792e-11	15.6315	0.172425	0.463754	4.46639	9.12972e-06	6.28162e-05	0.981181	-0.216203	0.481128	-3.7975	0.000167321	0.000620335	-1.74973
DNAJB9	0.296866	0.216122	9.83363	2.1099e-21	5.85561e-20	36.5352	0.0330263	0.169866	1.28402	0.199516	0.35506	-8.05414	0.0153714	0.121647	0.491336	0.623441	0.819135	-8.73548
PGAM1	0.296527	0.764227	5.39932	9.30861e-08	7.29657e-07	5.6124	0.485954	0.781059	10.1258	1.00095e-22	4.07112e-21	39.3404	-0.400561	0.889203	-5.46608	7.83479e-08	5.05375e-07	5.61442
EPS8L2	0.296366	0.364977	7.37932	4.74419e-13	6.69008e-12	17.5331	0.0284561	0.323326	0.809262	0.418611	0.585284	-8.55085	-0.0936281	0.307661	-2.03428	0.0425405	0.0919707	-6.79281
SPNS2	0.296365	0.200687	10.0453	3.31569e-22	9.75972e-21	38.3698	0.174327	0.179384	6.53213	1.16865e-10	1.70026e-09	11.9156	-0.0233467	0.239213	-0.507346	0.612173	0.807347	-8.72747
MED10	0.29632	0.370586	7.14445	2.37224e-12	3.13634e-11	15.9506	-0.00356633	0.324281	-0.0978758	0.922056	1	-8.87373	-0.270175	0.30728	-6.26925	8.87963e-10	7.53104e-09	9.98379
TMEM167A	0.296036	0.677201	5.78326	1.12588e-08	9.99553e-08	7.66542	0.188228	0.622245	4.12229	4.153e-05	0.000247486	-0.463921	-0.383759	0.650074	-6.16131	1.66797e-09	1.36285e-08	9.36719
LPIN2	0.29578	0.181264	10.9922	5.99828e-26	2.27178e-24	46.9215	0.0743717	0.146314	3.30004	0.00101059	0.00429544	-3.46514	0.000983079	0.103267	0.0380497	0.969666	1	-8.85568
SESTD1	0.295551	0.147115	12.16	7.14786e-31	3.31552e-29	58.1894	0.0837578	0.117376	4.08696	4.82297e-05	0.000283322	-0.606015	0.00692534	0.119248	0.234038	0.815068	1	-8.82896
PAG1	0.294965	0.147717	11.0361	3.97036e-26	1.52471e-24	47.3313	0.0494946	0.0990672	2.52735	0.0116891	0.0358045	-5.69431	0.0260043	0.0928556	0.882633	0.377931	0.565287	-8.46641
C1D	0.294944	0.319974	8.3006	5.74545e-16	1.05769e-14	24.153	0.113051	0.296994	3.56224	0.000390012	0.00184906	-2.57792	-0.169587	0.296843	-3.72482	0.000221659	0.000800232	-2.01489
ATP6AP1	0.294511	0.362566	8.15263	1.76277e-15	3.09009e-14	23.0465	0.115784	0.357142	3.36469	0.000803728	0.00351761	-3.2525	-0.016205	0.350625	-0.313293	0.754211	0.950001	-8.80723
SLK	0.294388	0.233287	9.79489	2.9515e-21	8.09603e-20	36.2025	0.0305624	0.174476	1.30521	0.192205	0.345398	-8.02673	-0.154089	0.204019	-4.24782	2.651e-05	0.000113852	-0.000752112
LMBRD1	0.293942	0.199335	11.397	1.28259e-27	5.19182e-26	50.7412	0.0989849	0.163724	4.30654	1.86963e-05	0.00012027	0.296156	-0.0374669	0.16305	-1.14688	0.252072	0.405184	-8.19834
NKTR	0.293523	0.411989	7.14217	2.40912e-12	3.18e-11	15.9354	-0.0332234	0.312668	-1.03985	0.298734	0.476336	-8.33767	-0.359224	0.32818	-8.60451	1.47507e-16	2.79014e-15	25.3569
TNFRSF1A	0.293109	0.280218	9.21384	4.02884e-19	9.42325e-18	31.3331	0.0690099	0.228709	2.59963	0.00950865	0.0299535	-5.51035	-0.12324	0.236267	-3.07086	0.00227062	0.00671588	-4.1826
SMDT1	0.292835	0.823925	5.4076	8.9058e-08	7.0102e-07	5.65531	0.311962	0.864214	6.36854	3.2564e-10	4.48856e-09	10.9128	-0.112761	0.870429	-1.54165	0.123898	0.230632	-7.66882
YWHAH	0.291943	0.632722	5.50463	5.27983e-08	4.28643e-07	6.16273	0.229858	0.606902	4.92648	1.02252e-06	8.42135e-06	3.08474	-0.361203	0.640702	-5.55207	4.9657e-08	3.30906e-07	6.0577
EPN1	0.291875	0.449405	7.06595	4.02407e-12	5.17922e-11	15.4314	0.150766	0.427663	3.99565	7.06264e-05	0.000398583	-0.967869	-0.059386	0.431066	-1.11409	0.265868	0.423595	-8.23539
DGKH	0.29182	0.195819	10.7334	6.6681e-25	2.38334e-23	44.5301	0.0599412	0.160348	2.59391	0.00966698	0.0303885	-5.5251	-0.112866	0.180916	-3.32706	0.000953548	0.0030539	-3.38053
MAX	0.291733	0.274577	8.65358	3.71794e-17	7.53305e-16	26.8575	0.0835769	0.26245	2.69984	0.00708753	0.0233652	-5.24692	-0.0982932	0.21425	-2.49779	0.012872	0.0318339	-5.75286
DPH3	0.291707	0.260146	8.4919	1.31731e-16	2.56517e-15	25.6075	0.153743	0.25035	4.91465	1.08426e-06	8.84601e-06	3.02822	0.007714	0.237455	0.168973	0.865898	1	-8.8421
DUSP5	0.291353	0.115876	11.5695	2.42352e-28	1.01315e-26	52.397	0.120338	0.093666	5.99753	3.06251e-09	3.73219e-08	8.72365	0.120765	0.113284	3.50467	0.000505459	0.00170105	-2.7887
ITM2C	0.291185	0.616095	4.80349	1.92675e-06	1.2477e-05	2.68374	0.186518	0.561862	3.65623	0.000273111	0.00133785	-2.24389	-0.208329	0.493835	-3.24243	0.00127798	0.00397352	-3.65222
CASP7	0.290916	0.256935	8.67207	3.21316e-17	6.55858e-16	27.0017	0.136586	0.234045	4.56064	5.91971e-06	4.21891e-05	1.3962	-0.059449	0.193422	-1.61085	0.10795	0.204401	-7.56014
KRT18	0.290474	3.05658	3.59163	0.000352747	0.001511	-2.27567	0.422568	3.0882	5.66825	2.03034e-08	2.21301e-07	6.8813	-0.545987	2.99108	-4.70828	3.38117e-06	1.67617e-05	1.97279
SEC62	0.290337	0.722235	5.78765	1.09819e-08	9.76075e-08	7.68967	-0.0920231	0.6762	-1.92271	0.0548805	0.130348	-7.03247	-0.529257	0.645752	-8.65799	9.90522e-17	1.91483e-15	25.7509
CAP1	0.290036	0.69255	5.70654	1.73417e-08	1.4985e-07	7.24498	0.270062	0.710504	5.72083	1.51037e-08	1.67388e-07	7.16909	-0.225938	0.720311	-3.2879	0.00109276	0.00344564	-3.50707
ZFAND2A	0.289904	0.343427	7.28355	9.19197e-13	1.25862e-11	16.8826	0.116203	0.310029	3.30042	0.00100924	0.00429085	-3.4639	-0.0724975	0.311572	-1.48666	0.137841	0.253725	-7.75181
TACC1	0.289612	0.384419	7.28722	8.96292e-13	1.22928e-11	16.9074	-0.0388694	0.309957	-1.16728	0.243452	0.413466	-8.1971	-0.283263	0.295609	-6.60503	1.18307e-10	1.126e-09	11.9583
POLD4	0.289564	0.341071	7.93167	9.12605e-15	1.50398e-13	21.4246	0.145558	0.324329	4.43893	1.03426e-05	7.01099e-05	0.861822	0.0571999	0.255151	1.27756	0.202097	0.335265	-8.04014
OSTF1	0.289072	0.362555	7.47813	2.37989e-13	3.43824e-12	18.2119	0.245048	0.341452	7.31257	6.50431e-13	1.22469e-11	17.0102	-0.102225	0.319132	-2.11627	0.0348994	0.0770137	-6.624
JOSD1	0.288861	0.192514	10.9931	5.94685e-26	2.25748e-24	46.9301	0.114577	0.164533	4.93692	9.70864e-07	8.01995e-06	3.13472	-0.0290225	0.178939	-0.826978	0.408711	0.603186	-8.514
UNC93B1	0.288634	0.237067	8.74746	1.76846e-17	3.69654e-16	27.592	0.227014	0.229064	7.75557	2.74822e-14	6.03286e-13	20.1248	-0.107043	0.290151	-2.14084	0.0328522	0.0730035	-6.57214
EMC10	0.288357	0.486634	6.92883	1.00115e-11	1.23742e-10	14.5364	0.255571	0.557972	6.07282	1.96163e-09	2.45769e-08	9.15826	-0.0866435	0.620369	-1.31137	0.190437	0.318289	-7.99645
PDLIM2	0.288053	0.194115	9.10769	9.65391e-19	2.2141e-17	30.4682	0.196873	0.200404	6.65946	5.18322e-11	7.84514e-10	12.712	-0.0217793	0.167245	-0.55635	0.578263	0.771749	-8.70137
HSPG2	0.287785	0.195639	9.85817	1.70502e-21	4.75591e-20	36.7464	0.161913	0.180983	6.15928	1.16924e-09	1.50841e-08	9.66341	-0.0158396	0.21224	-0.382366	0.70238	0.899031	-8.78316
PLEKHB2	0.287518	0.394147	7.45368	2.82487e-13	4.0422e-12	18.0432	0.121988	0.358328	3.51911	0.000458071	0.00212651	-2.72837	-0.0805219	0.310637	-1.71066	0.0878687	0.170262	-7.39509
FNBP4	0.28704	0.286537	8.173	1.51211e-15	2.66768e-14	23.1978	-0.0338745	0.217881	-1.25747	0.208958	0.367547	-8.08784	-0.178118	0.234889	-4.64967	4.4374e-06	2.16533e-05	1.71137
SEC31A	0.286627	0.269036	9.19891	4.55775e-19	1.06302e-17	31.211	-0.0112916	0.203697	-0.438762	0.660955	0.836285	-8.78217	-0.0849994	0.203806	-2.20697	0.0278468	0.0630083	-6.42964
ERP44	0.285101	0.507722	6.52297	1.36207e-10	1.51664e-09	11.977	0.182998	0.464175	4.73156	2.64471e-06	2.00884e-05	2.16977	-0.172618	0.478078	-3.08492	0.00216828	0.00643276	-4.14019
FAM114A1	0.284932	0.199342	10.3344	2.52863e-23	8.17128e-22	40.9223	0.152622	0.163376	6.62599	6.42645e-11	9.6385e-10	12.5014	-0.00167173	0.153372	-0.0483142	0.961488	1	-8.85524
MYO15B	0.284719	0.173748	10.4313	1.05553e-23	3.57172e-22	41.789	0.172199	0.179435	6.44886	1.97437e-10	2.79852e-09	11.4023	0.0847505	0.202328	1.95438	0.0513084	0.108623	-6.95103
TMEM30A	0.284032	0.261719	9.36705	1.12621e-19	2.72286e-18	32.5949	0.0312336	0.213624	1.17998	0.238367	0.406669	-8.1822	-0.0866554	0.226844	-2.28364	0.0228825	0.0530776	-6.25914
SF3B1	0.283542	0.431689	6.57598	9.75873e-11	1.10223e-09	12.3036	-0.0342434	0.350343	-0.995258	0.319919	0.485072	-8.38303	-0.297936	0.350637	-6.52895	1.88133e-10	1.73652e-09	11.5035
USP18	0.283528	0.148363	10.1951	8.7954e-23	2.6996e-21	39.6858	0.192219	0.146312	7.97416	5.45037e-15	1.28208e-13	21.7194	-0.0797035	0.119071	-2.74897	0.00623157	0.0166697	-5.10298
RAB18	0.283518	0.309979	7.98427	6.19014e-15	1.03355e-13	21.8074	0.0969068	0.265793	3.24884	0.00120838	0.00502744	-3.63071	-0.165211	0.248752	-4.33342	1.83207e-05	8.09771e-05	0.352094
CHMP4C	0.283448	0.195984	10.0267	3.90568e-22	1.14759e-20	38.2074	0.0690218	0.143073	3.08552	0.00210373	0.00812415	-4.14196	-0.067291	0.147739	-2.10848	0.0355706	0.0783796	-6.64031
AKAP13	0.283211	0.295886	8.49772	1.25912e-16	2.45476e-15	25.6522	0.0280137	0.215762	1.11261	0.266218	0.443644	-8.25939	-0.0464965	0.207996	-1.18797	0.235507	0.382204	-8.15043
RTN4	0.282026	0.874004	4.8999	1.2047e-06	8.06376e-06	3.13609	0.0476921	0.866873	0.898717	0.36908	0.529139	-8.47444	-0.367018	0.795334	-5.01537	7.7733e-07	4.25881e-06	3.39051
BCL2L15	0.281443	0.388291	7.27223	9.93467e-13	1.35692e-11	16.8062	0.212608	0.342826	6.20223	9.02144e-10	1.18231e-08	9.91672	-0.155409	0.37458	-3.0123	0.00274676	0.00797561	-4.35733
LMO4	0.280184	0.224633	8.79376	1.22304e-17	2.58924e-16	27.9566	0.0645542	0.183479	2.30864	0.0212238	0.0595288	-6.21977	-0.184837	0.190614	-5.00105	8.33889e-07	4.54606e-06	3.32264
LRPAP1	0.279968	0.448569	6.96999	7.6266e-12	9.56249e-11	14.8035	0.367679	0.481681	9.3562	8.56321e-20	2.8917e-18	32.6504	-0.11807	0.598545	-1.77991	0.0758004	0.149694	-7.27483
FOS	0.279912	1.0482	3.48881	0.000517054	0.0021431	-2.63341	-0.457096	0.935375	-6.87834	1.24209e-11	2.01283e-10	14.1129	-0.126461	0.693853	-1.45882	0.145349	0.265592	-7.7927
ANXA5	0.279672	0.479567	6.1164	1.62986e-09	1.61839e-08	9.54993	0.546397	0.598685	11.9333	2.84759e-30	1.68539e-28	56.5942	0.0498216	0.687873	0.649565	0.516322	0.705271	-8.64509
YPEL3	0.279413	0.150577	10.8881	1.58755e-25	5.89107e-24	45.955	0.0739641	0.118145	3.67071	0.000258338	0.00127684	-2.19167	0.115038	0.119553	3.48795	0.000537199	0.00179862	-2.84565
KRT10	0.278512	0.757212	5.3311	1.33734e-07	1.02571e-06	5.26109	-0.0204001	0.640508	-0.430694	0.66681	0.841822	-8.78568	-0.432318	0.588961	-7.01905	8.81888e-12	9.66973e-11	14.5076
WDR83OS	0.27845	0.755508	5.24059	2.1495e-07	1.59717e-06	4.80137	0.273472	0.711489	5.81546	8.81587e-09	1.01731e-07	7.69317	-0.0530073	0.707616	-0.761228	0.44694	0.634294	-8.56625
SIGIRR	0.277915	0.342394	7.53826	1.55836e-13	2.29966e-12	18.6287	0.0991079	0.268005	3.15862	0.00164621	0.00659002	-3.91628	-0.288093	0.332202	-6.50367	2.19289e-10	2.00616e-09	11.3533
AMN	0.277724	0.356616	6.85042	1.67471e-11	2.02152e-10	14.0315	0.224855	0.335046	6.21397	8.40137e-10	1.1072e-08	9.98628	-0.00560127	0.290987	-0.107766	0.914232	1	-8.85059
CHCHD5	0.277717	0.41031	6.99558	6.43565e-12	8.1372e-11	14.9702	0.392161	0.457122	10.1416	8.67636e-23	3.54635e-21	39.4821	0.000334509	0.533342	0.00521441	0.995842	1	-8.85639
RNMT	0.277481	0.255306	8.21129	1.13243e-15	2.02598e-14	23.4832	-0.0123078	0.173017	-0.487434	0.626087	0.802311	-8.75961	-0.119326	0.170596	-3.35659	0.000859652	0.00277634	-3.28414
LURAP1L	0.277158	0.161863	10.8718	1.84838e-25	6.813e-24	45.8039	0.108986	0.140376	4.79354	1.96205e-06	1.52809e-05	2.45696	0.0109618	0.108662	0.396688	0.691795	0.887478	-8.77757
IST1	0.277125	0.346764	7.49992	2.042e-13	2.97803e-12	18.3627	-0.0215411	0.276562	-0.696928	0.486055	0.658589	-8.63548	-0.143264	0.283624	-3.19876	0.00148291	0.00455239	-3.78984
PDLIM7	0.276864	0.158676	9.91311	1.05657e-21	2.98243e-20	37.2207	0.288413	0.198781	10.1565	7.57861e-23	3.11308e-21	39.6162	0.0593467	0.232194	1.33032	0.184124	0.308956	-7.97148
LGALS4	0.27654	2.50006	3.7497	0.000192406	0.000871419	-1.70625	0.567971	2.50647	9.01739	1.46754e-18	4.58969e-17	29.8386	-0.24188	2.36932	-2.50094	0.0127598	0.0315895	-5.74509
ITGA2	0.276474	0.290109	7.86931	1.44209e-14	2.31871e-13	20.9735	0.00454468	0.267329	0.147248	0.882974	1	-8.86767	-0.0789809	0.283666	-1.68454	0.0928074	0.178825	-7.43924
ITGAV	0.276035	0.164724	10.8785	1.73558e-25	6.41155e-24	45.8665	0.0966395	0.132021	4.28283	2.07543e-05	0.000132271	0.196538	-0.0522979	0.146065	-1.62117	0.10572	0.200545	-7.54354
PPP2R1A	0.275752	0.653005	5.44213	7.40036e-08	5.87793e-07	5.83498	0.359039	0.679214	8.02212	3.80285e-15	9.08776e-14	22.0743	-0.021571	0.766795	-0.304076	0.761218	0.956943	-8.81008
PMM1	0.275421	0.255369	8.01789	4.82495e-15	8.155e-14	22.0531	0.0933242	0.199153	3.49035	0.000509469	0.00234341	-2.82773	-0.0281296	0.176723	-0.77319	0.439837	0.634294	-8.55707
WASL	0.275405	0.331187	7.65054	7.01612e-14	1.07077e-12	19.4145	0.0878663	0.278245	2.93012	0.00348713	0.0126334	-4.6045	-0.14619	0.254484	-3.71603	0.00022926	0.000825148	-2.04664
IGFBP3	0.275355	0.128415	10.7464	5.91526e-25	2.12808e-23	44.6491	0.159018	0.105624	7.18694	1.55089e-12	2.79889e-11	16.156	-0.00146858	0.140017	-0.040138	0.968002	1	-8.8556
NEBL	0.275286	0.208543	10.0592	2.93248e-22	8.69371e-21	38.4915	0.0546142	0.180327	2.3296	0.0200818	0.0568995	-6.17146	0.00778275	0.202333	0.19654	0.844281	1	-8.83705
SC5D	0.275176	0.162408	9.95888	7.08216e-22	2.03387e-20	37.6173	0.104016	0.152384	4.38108	1.3422e-05	8.91182e-05	0.612641	-0.0852788	0.155791	-2.61882	0.00913711	0.0234176	-5.44725
MRPL54	0.275122	0.632215	5.56825	3.73143e-08	3.10101e-07	6.4999	0.278873	0.545753	6.73819	3.11462e-11	4.80221e-10	13.2112	-0.311574	0.59802	-5.33402	1.56047e-07	9.60062e-07	4.94546
RNF19A	0.27495	0.17501	9.27829	2.36126e-19	5.63461e-18	31.8619	0.0553059	0.110495	2.79534	0.00531176	0.0182698	-4.98674	0.0234717	0.130613	0.7142	0.475493	0.658489	-8.60097
EGLN3	0.27468	0.170584	9.06758	1.3404e-18	3.03621e-17	30.1435	0.0210878	0.0943163	1.17719	0.239477	0.40831	-8.18549	-0.0274276	0.0893765	-1.04392	0.297111	0.464602	-8.31105
RAB10	0.274605	0.524949	6.03132	2.69344e-09	2.60098e-08	9.05962	0.136962	0.473681	3.42091	0.000656572	0.00294699	-3.06432	-0.285683	0.47784	-5.14512	4.08225e-07	2.34797e-06	4.01346
VPS4B	0.274289	0.301174	7.68799	5.36511e-14	8.27982e-13	19.6788	0.0638367	0.241414	2.16898	0.0303858	0.080099	-6.5308	-0.209757	0.217177	-6.1642	1.64025e-09	1.34286e-08	9.38357
GDPD3	0.27409	0.169653	9.24843	3.02566e-19	7.13753e-18	31.6165	0.287886	0.18491	10.7162	4.30328e-25	2.0361e-23	44.7467	0.0257833	0.191635	0.62407	0.532915	0.723388	-8.66135
SLC1A5	0.274044	0.5561	5.95179	4.28414e-09	4.05178e-08	8.60693	-0.0220876	0.459805	-0.550782	0.581941	0.759111	-8.7267	-0.449944	0.480672	-8.17583	3.37549e-15	5.44862e-14	22.2625
ARRDC4	0.273972	0.120893	11.5103	4.2984e-28	1.77006e-26	51.8275	0.136726	0.117581	5.43456	7.34762e-08	7.34451e-07	5.63191	0.0347554	0.0981577	0.986939	0.324231	0.498705	-8.3689
PFN1	0.273839	2.18007	4.05848	5.52424e-05	0.000279564	-0.526299	1.00396	2.32587	18.7393	5.54427e-65	1.34636e-62	136.255	-0.15022	2.48073	-1.68965	0.0918243	0.177199	-7.43065
CANX	0.273736	0.864107	5.001	7.29897e-07	5.02667e-06	3.61946	-0.03481	0.842774	-0.692315	0.488945	0.661839	-8.63868	-0.521522	0.885439	-7.34419	1.05605e-12	1.27849e-11	16.5956
VASP	0.273608	0.546757	5.81828	9.22866e-09	8.28672e-08	7.85906	0.117069	0.500143	2.70354	0.00700985	0.0231553	-5.23701	-0.198462	0.518521	-3.29262	0.00107503	0.00339361	-3.49189
HEPH	0.273507	0.266989	8.28102	6.66988e-16	1.22242e-14	24.0057	0.14032	0.233091	5.07003	4.97142e-07	4.31615e-06	3.78075	-0.0572466	0.21576	-1.36051	0.174386	0.305892	-7.93094
SLC39A14	0.273388	0.238233	8.93685	3.87672e-18	8.49022e-17	29.0928	0.0159982	0.200351	0.617864	0.536845	0.712214	-8.68748	-0.126511	0.180079	-3.75864	0.000194575	0.000711788	-1.89207
ARPC1B	0.273321	1.0228	4.57751	5.61236e-06	3.36518e-05	1.6564	0.667217	1.14859	12.4713	1.10818e-32	7.53063e-31	62.1125	0.211898	1.23075	2.51453	0.0122853	0.0305155	-5.71142
COPG1	0.272714	0.262583	8.79179	1.24243e-17	2.62356e-16	27.9411	0.163445	0.264601	5.31294	1.40846e-07	1.34206e-06	5.001	-0.055734	0.275732	-1.23918	0.215959	0.354909	-8.08836
POLR1D	0.272576	1.09184	4.7198	2.87751e-06	1.80739e-05	2.29789	-0.132896	0.985545	-2.57909	0.0100881	0.0315204	-5.56316	-0.566221	0.958078	-7.68243	1.07692e-13	1.45288e-12	18.845
GLS	0.271768	0.307183	7.82822	1.9463e-14	3.10224e-13	20.6779	-0.0185127	0.277743	-0.594071	0.552637	0.729059	-8.70191	-0.134019	0.273141	-3.06411	0.00232134	0.00685853	-4.2029
RND3	0.271672	0.3113	7.26293	1.05891e-12	1.44153e-11	16.7434	-0.0151459	0.267087	-0.472832	0.636465	0.812457	-8.76663	-0.0523052	0.246934	-1.16788	0.243505	0.393534	-8.17406
OASL	0.271597	0.121063	11.0344	4.03175e-26	1.54469e-24	47.316	0.160332	0.111211	7.04256	4.14449e-12	7.10675e-11	15.1903	0.0233212	0.0775558	0.898373	0.369492	0.554827	-8.45239
SLC35A1	0.271571	0.206237	9.08787	1.13549e-18	2.58983e-17	30.3076	0.121237	0.150553	5.41267	8.26846e-08	8.18077e-07	5.51737	-0.111171	0.167557	-3.3368	0.000921548	0.00296118	-3.3488
DNAJB1	0.271542	0.791044	4.19305	3.12348e-05	0.000164523	0.0157622	-0.342458	0.643721	-6.81059	1.94096e-11	3.04379e-10	13.675	-0.325061	0.558763	-4.85512	1.6902e-06	8.74656e-06	2.64067
ACTR3	0.271405	0.681542	5.56955	3.70499e-08	3.08059e-07	6.50681	0.168516	0.629056	3.77983	0.000168899	0.00087021	-1.79185	-0.393837	0.647588	-6.28838	7.93396e-10	6.76722e-09	10.094
FKBP8	0.271398	0.561637	5.95894	4.11002e-09	3.9005e-08	8.64739	0.246002	0.54321	5.86975	6.45113e-09	7.54978e-08	7.99737	-0.146244	0.533325	-2.39411	0.0170908	0.0410323	-6.00348
CIR1	0.270538	0.385009	6.42811	2.45998e-10	2.67953e-09	11.3984	-0.0280857	0.309559	-0.809235	0.418627	0.585284	-8.55087	-0.219121	0.233816	-5.39565	1.13331e-07	7.11032e-07	5.25588
TRAPPC1	0.270097	0.664071	5.45381	6.94981e-08	5.54943e-07	5.89593	0.467889	0.733031	9.95222	4.75361e-22	1.85133e-20	37.7957	-0.103665	0.722887	-1.49704	0.135121	0.249469	-7.73638
OFD1	0.269462	0.323021	7.42234	3.51651e-13	5.00156e-12	17.8277	-0.0358806	0.251511	-1.21103	0.22625	0.39068	-8.14511	-0.0926159	0.23975	-2.21515	0.027276	0.0619289	-6.41171
ABHD2	0.268944	0.498076	5.71361	1.66689e-08	1.44794e-07	7.28348	-0.0235124	0.45759	-0.571362	0.567919	0.744644	-8.71515	-0.335243	0.431662	-6.25496	9.65759e-10	8.15316e-09	9.90162
IFI27L1	0.268569	0.223276	8.61024	5.22806e-17	1.04898e-15	26.5206	0.22356	0.234508	7.27929	8.19759e-13	1.53477e-11	16.7827	-0.0526528	0.250296	-1.13307	0.25782	0.412617	-8.21408
JOSD2	0.268468	0.328326	6.90943	1.13754e-11	1.39556e-10	14.4111	0.235959	0.309653	7.17622	1.66928e-12	3.00271e-11	16.0837	-0.0270736	0.293351	-0.53983	0.589595	0.784022	-8.71044
NT5E	0.26822	0.239874	8.48627	1.37625e-16	2.67679e-15	25.5643	0.0711576	0.208892	2.66272	0.00791084	0.0256644	-5.34564	-0.0944499	0.202345	-2.38115	0.0176958	0.0423248	-6.03409
SCNN1A	0.26806	0.27752	7.90125	1.14122e-14	1.85848e-13	21.2042	0.0650266	0.242594	2.24902	0.0247895	0.0675829	-6.35489	-0.016064	0.21483	-0.411295	0.681062	0.877253	-8.77166
APOL2	0.268	0.143168	11.0656	3.00536e-26	1.16224e-24	47.6078	0.110788	0.116807	5.38409	9.64052e-08	9.45894e-07	5.36847	0.0168469	0.0914954	0.679435	0.49723	0.683603	-8.62522
RAB7A	0.267832	0.653492	5.36178	1.13677e-07	8.83776e-07	5.41861	0.0702024	0.58617	1.60643	0.108583	0.22453	-7.58893	-0.294889	0.562619	-4.9616	1.0111e-06	5.4492e-06	3.13649
ADAM10	0.267799	0.210808	9.6333	1.18441e-20	3.08713e-19	34.8256	0.0745086	0.179828	3.12942	0.00181668	0.00717505	-4.00705	-0.0869123	0.183262	-2.51098	0.0124076	0.0307916	-5.72023
NECAP2	0.267785	0.178082	10.3246	2.76128e-23	8.88831e-22	40.835	0.110734	0.148472	5.14921	3.31433e-07	2.96959e-06	4.17263	0.0110991	0.188112	0.307117	0.758904	0.954584	-8.80915
ATP11A	0.267673	0.215068	8.94957	3.49796e-18	7.69133e-17	29.1945	0.0995683	0.184389	3.93266	9.14854e-05	0.000503063	-1.2129	-0.113829	0.223957	-2.85272	0.00454506	0.012559	-4.81703
RHPN2	0.267639	0.17464	10.5101	5.15971e-24	1.78248e-22	42.4993	0.0526156	0.128607	2.71299	0.00681476	0.0226241	-5.21161	-0.0643355	0.139131	-2.26599	0.0239512	0.0551919	-6.29889
CCDC186	0.266691	0.279539	8.1757	1.48165e-15	2.61953e-14	23.2179	-0.0231852	0.22968	-0.820501	0.412181	0.578181	-8.54169	-0.090988	0.197873	-2.63586	0.00869771	0.022396	-5.40308
TAX1BP1	0.266657	0.762037	4.95349	9.24711e-07	6.27868e-06	3.39116	-0.0224633	0.688955	-0.467017	0.640618	0.816055	-8.76936	-0.212167	0.625249	-3.20832	0.0014356	0.00441946	-3.75985
PRRC2C	0.266404	0.609718	5.70727	1.72714e-08	1.49399e-07	7.24893	-0.125426	0.483523	-3.1355	0.0017799	0.00705168	-3.98821	-0.494312	0.491689	-9.51355	1.3608e-19	3.40984e-18	32.2779
ELOVL1	0.26635	0.27043	8.52207	1.04181e-16	2.04559e-15	25.8393	0.205163	0.274546	6.83504	1.65286e-11	2.61936e-10	13.8326	-0.0469733	0.360157	-0.904561	0.366208	0.550645	-8.44681
GOLPH3L	0.266032	0.207091	9.05804	1.44901e-18	3.26878e-17	30.0664	0.0623544	0.1564	2.77572	0.00563973	0.0192654	-5.04091	-0.0626742	0.122145	-2.42935	0.0155372	0.0376582	-5.91946
SLC39A1	0.265955	0.244744	8.84694	7.99361e-18	1.71427e-16	28.3771	0.201138	0.252823	6.92614	9.04408e-12	1.49494e-10	14.4242	-0.0242517	0.30716	-0.497352	0.619197	0.814855	-8.7325
ARMCX3	0.265785	0.269518	8.39247	2.84169e-16	5.37511e-15	24.8482	0.0384455	0.251571	1.32789	0.184602	0.33495	-7.99691	-0.0127518	0.21708	-0.304741	0.760712	0.956461	-8.80988
GDI1	0.265472	0.205724	8.22965	9.8541e-16	1.78226e-14	23.6205	0.172847	0.185876	6.31396	4.56118e-10	6.17874e-09	10.5833	0.0609821	0.174534	1.6393	0.101887	0.194302	-7.5141
CSNK1A1	0.265311	0.612153	5.83652	8.31747e-09	7.52171e-08	7.96032	-0.121334	0.512852	-3.015	0.00265305	0.00992059	-4.35474	-0.454903	0.512336	-8.42628	5.49388e-16	9.79702e-15	24.0566
RELB	0.264801	0.133355	10.1853	9.59641e-23	2.93455e-21	39.5993	0.152974	0.118418	7.01342	5.04364e-12	8.53336e-11	14.9975	0.0818832	0.125168	2.19951	0.0283765	0.0641013	-6.44593
MFGE8	0.264529	0.110164	10.7948	3.77983e-25	1.37785e-23	45.0937	0.18285	0.120624	7.56657	1.08022e-13	2.20764e-12	18.7767	0.17585	0.179622	3.97291	8.33159e-05	0.000324633	-1.09006
MYO5B	0.264343	0.221358	9.26359	2.66801e-19	6.33001e-18	31.741	0.166041	0.20915	6.24552	6.93508e-10	9.19832e-09	10.1737	-0.0175895	0.261489	-0.413022	0.679797	0.87576	-8.77095
ADAM8	0.264134	0.111205	12.5753	1.06635e-32	5.45161e-31	62.3724	0.164221	0.113261	7.36405	4.53916e-13	8.60565e-12	17.364	0.0867965	0.163633	2.11366	0.0351234	0.077477	-6.62948
TUBA1A	0.263765	0.125174	8.33315	4.48015e-16	8.28452e-15	24.3986	0.181585	0.127404	6.34822	3.69276e-10	5.06046e-09	10.7898	0.202154	0.183466	3.9588	8.8209e-05	0.000342245	-1.14416
TCF7L2	0.263617	0.326886	7.4884	2.21437e-13	3.20753e-12	18.2829	-0.00188416	0.230366	-0.0701599	0.944084	1	-8.87606	-0.151815	0.245899	-3.76132	0.00019257	0.000705393	-1.88231
TMEM54	0.26353	0.861235	4.28983	2.05248e-05	0.000111599	0.415947	0.452267	0.828328	8.66352	2.61167e-17	7.41004e-16	26.992	-0.243351	0.848748	-3.22364	0.00136275	0.00421642	-3.71167
RAB2A	0.263361	0.821365	5.04383	5.8873e-07	4.10198e-06	3.82699	0.053734	0.767964	1.11067	0.267052	0.444539	-8.26154	-0.4053	0.686278	-6.14028	1.88404e-09	1.53031e-08	9.2481
BAIAP2	0.262854	0.21323	8.35202	3.87728e-16	7.23452e-15	24.5413	0.144113	0.169191	6.07946	1.88567e-09	2.3722e-08	9.1968	-0.0657916	0.192077	-1.8245	0.0687746	0.137854	-7.19491
ACBD5	0.262427	0.22327	9.12353	8.47726e-19	1.9551e-17	30.5968	0.175064	0.219081	6.51942	1.26649e-10	1.83775e-09	11.8369	-0.177737	0.215316	-5.00458	8.19607e-07	4.47411e-06	3.33933
ARL6IP1	0.262385	0.910722	4.09953	4.65019e-05	0.000238178	-0.362735	-0.0599568	0.855757	-1.08495	0.27828	0.459238	-8.28977	-0.575861	0.829302	-7.32951	1.16409e-12	1.40106e-11	16.4997
TCIRG1	0.262287	0.171566	9.96743	6.57087e-22	1.89362e-20	37.6916	0.185948	0.153546	8.01843	3.90992e-15	9.33012e-14	22.047	-0.0217828	0.192747	-0.566416	0.571408	0.764641	-8.69571
MYO1C	0.262089	0.29951	7.62474	8.43545e-14	1.27442e-12	19.2331	0.151308	0.289009	4.63911	4.10246e-06	3.00817e-05	1.748	0.00274548	0.294565	0.056107	0.955283	1	-8.85483
PAM	0.261048	0.178342	9.93845	8.46778e-22	2.41084e-20	37.4402	0.133399	0.155434	5.90396	5.29172e-09	6.25947e-08	8.19042	-0.0420099	0.17945	-1.19095	0.234335	0.380526	-8.14689
BCL2L1	0.260995	0.337492	7.1032	3.13343e-12	4.08707e-11	15.6771	0.03376	0.285096	1.05569	0.291437	0.476336	-8.32107	-0.0291739	0.251474	-0.668477	0.50419	0.691674	-8.63262
GK	0.260983	0.219077	8.34702	4.02869e-16	7.49163e-15	24.5035	0.0812487	0.196482	2.96389	0.00313019	0.0114711	-4.50597	0.0401069	0.175782	0.981979	0.326666	0.501509	-8.37378
SON	0.260953	0.805793	4.79297	2.02708e-06	1.30908e-05	2.63488	-0.218148	0.650926	-4.58159	5.37053e-06	3.86758e-05	1.48956	-0.706841	0.644637	-11.507	7.05818e-27	3.67671e-25	48.9391
USP9X	0.260853	0.284954	8.03342	4.29911e-15	7.29611e-14	22.1669	0.0067571	0.214795	0.263225	0.792446	0.95422	-8.84384	-0.195904	0.234325	-5.40491	1.07987e-07	6.8009e-07	5.30278
MLPH	0.260805	0.168111	9.79199	3.02651e-21	8.28801e-20	36.1776	0.0706021	0.1146	3.76128	0.000181686	0.000927986	-1.8606	-0.0911602	0.148451	-2.93667	0.0034968	0.0099027	-4.57818
PIAS1	0.260801	0.17626	10.3806	1.66886e-23	5.47869e-22	41.3345	0.0623424	0.138212	2.93713	0.00341016	0.0123853	-4.58415	-0.0678605	0.154866	-2.02274	0.0437219	0.0942408	-6.81604
HNMT	0.260311	0.496875	5.73666	1.46454e-08	1.28502e-07	7.40942	0.00139402	0.445497	0.0342092	0.972719	1	-8.87793	-0.155126	0.440604	-2.63997	0.00859482	0.0221656	-5.39241
TMF1	0.260168	0.244301	8.43681	2.01867e-16	3.87608e-15	25.1859	0.0106049	0.18398	0.447903	0.654347	0.829641	-8.77812	-0.0907473	0.161606	-2.91289	0.00376879	0.0106111	-4.64653
CYTH2	0.260133	0.24355	8.16389	1.61952e-15	2.84804e-14	23.1301	0.0749131	0.213032	2.73652	0.00635045	0.021314	-5.14804	-0.00377379	0.21458	-0.0960499	0.923526	1	-8.85179
YIF1A	0.26004	0.587563	5.56231	3.85496e-08	3.20045e-07	6.46825	0.221886	0.560043	5.2941	1.55607e-07	1.46915e-06	4.90444	-0.241651	0.553662	-3.83348	0.000145332	0.00054357	-1.61668
RICTOR	0.260016	0.168834	10.2525	5.26849e-23	1.65397e-21	40.1941	0.0428873	0.134574	2.00019	0.045826	0.112174	-6.88108	0.0264634	0.12392	0.872278	0.383546	0.572183	-8.4755
NDUFB4	0.259852	1.35706	4.30491	1.92102e-05	0.000105143	0.479105	0.492841	1.3888	9.00094	1.68111e-18	5.24766e-17	29.7042	-0.274343	1.43962	-3.24121	0.00128336	0.00398874	-3.65611
TMEM154	0.259698	0.132611	10.6749	1.14311e-24	4.01622e-23	43.9951	0.111647	0.111189	5.34197	1.20724e-07	1.16512e-06	5.15039	-0.0912481	0.161631	-2.57691	0.0103031	0.0261062	-5.55465
CLIC3	0.259227	0.134443	9.13832	7.50774e-19	1.73392e-17	30.717	0.148703	0.106969	6.89432	1.11734e-11	1.825e-10	14.2168	0.0919392	0.103977	2.68424	0.0075519	0.0197755	-5.27621
COMMD3	0.259212	0.332704	6.84428	1.74322e-11	2.09962e-10	13.9922	0.10318	0.280167	3.28404	0.0010689	0.00451658	-3.51714	-0.176474	0.270141	-4.25409	2.58083e-05	0.000110982	0.0248455
FNDC3A	0.258736	0.226405	8.53348	9.53172e-17	1.87825e-15	25.9272	0.0624751	0.191539	2.45604	0.0142645	0.0425563	-5.87077	-0.06334	0.181096	-1.83038	0.0678893	0.136382	-7.18423
TP53I3	0.258428	0.247708	8.18462	1.38525e-15	2.45435e-14	23.2843	0.230488	0.241392	7.88905	1.02782e-14	2.33779e-13	21.094	0.00326149	0.261915	0.0703105	0.943979	1	-8.85393
ABI1	0.258032	0.265237	7.80022	2.38602e-14	3.75241e-13	20.4772	0.0361415	0.246572	1.19618	0.231991	0.398338	-8.16298	-0.0818592	0.22656	-2.04839	0.0411323	0.0891012	-6.76423
YIPF3	0.257985	0.370187	6.66011	5.7216e-11	6.56572e-10	12.8267	0.133279	0.382958	3.78231	0.000167256	0.000864443	-1.78264	0.00147518	0.325594	0.0307842	0.975456	1	-8.85593
PLD3	0.257842	0.254576	7.97226	6.76516e-15	1.12387e-13	21.7198	0.188055	0.245915	6.41982	2.36746e-10	3.31304e-09	11.2247	0.0449821	0.247485	0.989349	0.323052	0.497256	-8.36652
SLC3A2	0.257783	0.413006	5.92889	4.89194e-09	4.5613e-08	8.47757	0.0203941	0.362128	0.549066	0.583117	0.760046	-8.72765	-0.178905	0.377079	-3.37305	0.000811135	0.00262684	-3.23007
IDS	0.25775	0.198577	8.91756	4.52983e-18	9.85521e-17	28.9388	0.0680024	0.192035	2.55627	0.0107685	0.0332997	-5.62133	0.114905	0.17381	3.00328	0.00282767	0.00817989	-4.38393
NMI	0.257606	0.291885	7.23784	1.25733e-12	1.70182e-11	16.5746	0.163638	0.263791	5.2774	1.69936e-07	1.59621e-06	4.81912	-0.268977	0.265484	-6.8476	2.62243e-11	2.70144e-10	13.4369
OS9	0.257376	0.399153	6.68518	4.87457e-11	5.63287e-10	12.9838	0.0874337	0.420664	2.31779	0.0207186	0.0583834	-6.19874	0.0273082	0.411812	0.488989	0.6251	0.820857	-8.73663
SYF2	0.257271	0.62123	5.10566	4.305e-07	3.05875e-06	4.12944	-0.0380389	0.526737	-0.898017	0.369453	0.5296	-8.47507	-0.315214	0.459581	-5.6848	2.42878e-08	1.70811e-07	6.75363
KIAA1522	0.257168	0.213957	9.11389	9.17536e-19	2.10727e-17	30.5185	0.0811434	0.189912	3.3222	0.000934666	0.00401304	-3.39269	-0.13315	0.208296	-3.68984	0.000253379	0.000904853	-2.14079
STARD4	0.256965	0.1432	10.2573	5.04745e-23	1.59062e-21	40.2366	0.115165	0.123027	5.21565	2.34855e-07	2.15215e-06	4.50587	-0.0726614	0.120732	-2.4535	0.0145456	0.0354264	-5.86118
SAR1A	0.256899	0.350738	7.01205	5.7679e-12	7.29849e-11	15.0778	0.231686	0.348317	6.86522	1.35461e-11	2.17593e-10	14.0278	-0.244327	0.369515	-5.13195	4.36079e-07	2.49774e-06	3.94957
BCL10	0.256774	0.258528	7.54393	1.49714e-13	2.21328e-12	18.6682	0.0694064	0.231232	2.3547	0.0187846	0.0538336	-6.11301	-0.0831739	0.17878	-2.32831	0.0203613	0.0480461	-6.15718
LPP	0.255837	0.391629	6.62953	6.95141e-11	7.91646e-10	12.6359	-0.00397224	0.331925	-0.123352	0.90186	1	-8.8709	-0.114989	0.315494	-2.39402	0.0170947	0.0410358	-6.00368
PRSS22	0.255335	0.195364	8.08051	3.02684e-15	5.19566e-14	22.5131	0.141492	0.18736	4.99784	7.16075e-07	6.03062e-06	3.42839	0.170801	0.188112	3.84486	0.000138964	0.000521525	-1.57434
GJB3	0.255305	0.169689	8.98667	2.58998e-18	5.74842e-17	29.4918	0.203917	0.161074	8.02723	3.65951e-15	8.7579e-14	22.1122	-0.0681796	0.199055	-1.71884	0.0863674	0.167707	-7.38113
TMC4	0.255051	0.261607	7.89425	1.20132e-14	1.95251e-13	21.1536	0.113846	0.242678	3.9944	7.09899e-05	0.000400498	-0.972734	0.0632848	0.208042	1.51116	0.131488	0.243333	-7.71522
HNRNPDL	0.25502	0.777662	4.6347	4.2999e-06	2.61622e-05	1.91201	-0.102489	0.668264	-2.1546	0.0314987	0.08247	-6.56173	-0.600927	0.75647	-8.39097	7.11292e-16	1.25487e-14	23.8013
LAMTOR3	0.254534	0.269992	7.52815	1.67371e-13	2.46328e-12	18.5584	0.0981811	0.221284	3.49967	0.000492248	0.00226926	-2.79561	-0.0785582	0.19294	-2.13395	0.0334157	0.0740961	-6.58674
SYPL1	0.254384	0.606918	5.48916	5.74196e-08	4.63653e-07	6.08126	-0.00554321	0.547538	-0.135089	0.892576	1	-8.86939	-0.433875	0.548911	-7.44072	5.54703e-13	6.93925e-12	17.2296
UGCG	0.254203	0.152748	10.2495	5.41509e-23	1.69676e-21	40.1669	0.0747908	0.12587	3.65665	0.000272671	0.00133609	-2.24238	0.0105259	0.124021	0.349152	0.727147	0.923574	-8.79533
ARID4B	0.254182	0.24704	8.56391	7.51623e-17	1.49357e-15	26.1619	-0.0100116	0.206489	-0.378092	0.705465	0.877459	-8.80697	-0.185721	0.197479	-5.36167	1.35239e-07	8.39866e-07	5.08433
GTF2I	0.254039	0.447078	5.94062	4.57098e-09	4.29599e-08	8.54374	-0.102644	0.369008	-2.94076	0.00337084	0.0122605	-4.57357	-0.189575	0.366695	-3.68603	0.000257085	0.000916901	-2.15446
VSIG2	0.253791	0.160335	7.74369	3.59291e-14	5.60242e-13	20.0738	0.224027	0.145518	7.96018	6.05127e-15	1.40938e-13	21.6163	0.159903	0.14644	3.57813	0.000385677	0.00132903	-2.53541
THOP1	0.253651	0.374813	5.94199	4.53473e-09	4.26678e-08	8.5515	0.166659	0.338741	4.66204	3.68176e-06	2.72876e-05	1.85188	-0.100729	0.348299	-1.94967	0.0518691	0.109697	-6.96016
HID1	0.253642	0.150577	10.1263	1.62073e-22	4.88378e-21	39.0796	0.136335	0.128279	6.13594	1.34535e-09	1.72482e-08	9.52641	-0.0244539	0.195525	-0.602849	0.546929	0.738889	-8.67438
PARP9	0.253135	0.200159	8.12193	2.21993e-15	3.87092e-14	22.819	0.081012	0.155182	3.34993	0.00084715	0.00368228	-3.3014	-0.119995	0.148443	-3.72834	0.000218681	0.000791037	-2.00214
BAZ2B	0.253091	0.234338	8.41604	2.36974e-16	4.53436e-15	25.0275	0.0079299	0.178345	0.326607	0.744053	0.911597	-8.82513	-0.0739791	0.193914	-1.95368	0.051391	0.108756	-6.95238
LGR4	0.253037	0.200952	9.35077	1.29047e-19	3.11088e-18	32.4601	0.0459007	0.146211	1.9826	0.0477623	0.116156	-6.91596	-0.107343	0.133249	-3.59521	0.000361937	0.00125455	-2.47582
DERL1	0.252213	0.27626	8.01147	5.06022e-15	8.50911e-14	22.0061	0.146251	0.270442	4.94295	9.42206e-07	7.81056e-06	3.16362	-0.198658	0.255441	-4.95474	1.04542e-06	5.61216e-06	3.10426
LCOR	0.252144	0.221066	8.46008	1.68611e-16	3.26027e-15	25.3637	-0.0165222	0.163583	-0.735293	0.462382	0.633794	-8.60799	-0.0546212	0.147541	-1.76204	0.0787766	0.154788	-7.30631
CHIC2	0.252124	0.150399	9.94111	8.27297e-22	2.36762e-20	37.4632	0.119417	0.114084	6.30051	4.9541e-10	6.66724e-09	10.5025	-0.00182783	0.12724	-0.0576935	0.95402	1	-8.85474
TNFSF10	0.251414	0.335191	6.38482	3.21403e-10	3.43962e-09	11.1368	0.0206098	0.294532	0.606686	0.544236	0.719765	-8.69433	-0.162517	0.206848	-4.27903	2.31852e-05	0.000100619	0.12715
LAMP1	0.251384	0.672098	5.00016	7.32974e-07	5.04106e-06	3.6154	0.0176801	0.637907	0.389138	0.69728	0.870046	-8.80273	-0.156475	0.682723	-2.31025	0.02135	0.049972	-6.19864
CARD19	0.251314	0.332799	6.6524	6.01e-11	6.87755e-10	12.7785	0.304329	0.328463	8.94726	2.61522e-18	7.96772e-17	29.2671	-0.0231073	0.354672	-0.440298	0.659944	0.855618	-8.75929
SIRT7	0.251197	0.287724	7.52667	1.69124e-13	2.48686e-12	18.5482	0.100265	0.217205	3.9214	9.57802e-05	0.000522772	-1.25631	-0.108482	0.24056	-2.7573	0.00607774	0.0162898	-5.0804
RASA3	0.251124	0.112521	11.1429	1.44818e-26	5.66676e-25	48.333	0.137081	0.0945313	7.27802	8.27046e-13	1.54491e-11	16.774	0.0312587	0.101659	1.09865	0.27254	0.432819	-8.25246
SLC16A4	0.251091	0.100398	11.6507	1.09933e-28	4.66666e-27	53.1827	0.147173	0.109534	6.89934	1.0807e-11	1.76865e-10	14.2495	0.0847734	0.0908833	2.79793	0.00537568	0.0146001	-4.96933
TRADD	0.250996	0.21627	7.87355	1.398e-14	2.25001e-13	21.0041	0.157358	0.205816	5.75672	1.23252e-08	1.38642e-07	7.36692	-0.00787055	0.178091	-0.21159	0.832528	1	-8.83398
MPHOSPH8	0.250707	0.589761	5.31691	1.44129e-07	1.09981e-06	5.18854	-0.0635535	0.480828	-1.53025	0.126361	0.253812	-7.70817	-0.415348	0.466593	-7.45084	5.18314e-13	6.5131e-12	17.2965
NHSL2	0.250289	0.226384	7.82658	1.96978e-14	3.13664e-13	20.6661	0.299525	0.263308	9.24915	2.12019e-19	6.97424e-18	31.753	-0.0107609	0.296142	-0.213507	0.831033	1	-8.83357
RNF103	0.250144	0.173063	9.45346	5.44997e-20	1.36357e-18	33.3137	0.0605373	0.1334	2.93763	0.00340466	0.0123699	-4.58268	0.025491	0.10933	0.902473	0.367314	0.552058	-8.4487
LUC7L3	0.249391	0.49178	5.5339	4.50234e-08	3.68969e-07	6.31744	-0.0954473	0.385832	-2.50658	0.0123928	0.0377569	-5.74621	-0.491023	0.461953	-9.14012	2.53875e-18	5.68054e-17	29.378
TMEM219	0.249289	0.660528	5.08807	4.70764e-07	3.31927e-06	4.04303	0.306855	0.718028	6.61263	7.00047e-11	1.04331e-09	12.4175	0.098749	0.689803	1.41647	0.157367	0.285184	-7.85342
HAX1	0.248411	0.379241	6.50885	1.48804e-10	1.65134e-09	11.8904	0.148709	0.362835	4.21706	2.76523e-05	0.000171469	-0.0769563	-0.184617	0.331818	-4.01627	6.98449e-05	0.000276516	-0.922748
YWHAE	0.248375	1.2247	3.95127	8.60187e-05	0.000421562	-0.946097	0.292159	1.23384	5.16813	3.00587e-07	2.70938e-06	4.26711	-0.55663	1.28181	-6.743	5.04752e-11	5.02713e-10	12.794
CSNK1D	0.247702	0.273224	8.01764	4.83372e-15	8.16147e-14	22.0513	-0.00904726	0.215272	-0.351463	0.725336	0.894843	-8.8167	-0.11233	0.215529	-3.08559	0.00216347	0.00642311	-4.13815
ALG13	0.247576	0.293024	7.26497	1.04422e-12	1.4227e-11	16.7572	0.129295	0.291756	4.07141	5.14942e-05	0.000300787	-0.668204	-0.120294	0.274615	-2.7834	0.00561776	0.0152001	-5.00922
SFTA2	0.247458	0.139436	10.0943	2.15068e-22	6.43374e-21	38.799	0.336701	0.222891	10.7942	2.05841e-25	9.93875e-24	45.4787	0.142535	0.297102	2.56623	0.0106209	0.0268416	-5.58177
TXNL1	0.24738	0.464255	5.62981	2.65824e-08	2.24644e-07	6.82953	0.121247	0.377628	3.36393	0.000805896	0.00352617	-3.25501	-0.454995	0.378843	-10.1968	5.33556e-22	1.67184e-20	37.7756
CD109	0.247221	0.105894	11.5976	1.84303e-28	7.78361e-27	52.6692	0.188394	0.114869	8.90683	3.64317e-18	1.09581e-16	28.9393	0.020262	0.164659	0.529158	0.59697	0.791725	-8.71615
ZDHHC3	0.247145	0.443732	6.06331	2.23143e-09	2.17134e-08	9.24326	0.203383	0.406018	5.60452	2.89681e-08	3.08215e-07	6.53576	-0.242809	0.373997	-5.09135	5.33991e-07	3.01566e-06	3.75357
LCN2	0.246965	1.31661	2.31296	0.0210278	0.0563872	-6.00431	0.904305	1.52021	10.3272	1.59993e-23	6.82679e-22	41.1589	0.435674	1.67628	3.38281	0.000783584	0.00254664	-3.19789
DAPK3	0.246636	0.177776	8.09768	2.66216e-15	4.60316e-14	22.6397	0.0766534	0.144329	3.22026	0.00133376	0.00548962	-3.72201	0.0256346	0.150827	0.690551	0.490223	0.67577	-8.6176
SERPINB6	0.246316	0.606159	4.88918	1.26979e-06	8.46851e-06	3.08538	0.298699	0.609797	6.54463	1.07964e-10	1.5777e-09	11.9932	-0.28079	0.599528	-4.28353	2.274e-05	9.8942e-05	0.145663
HSD17B12	0.245119	0.666022	4.77669	2.19232e-06	1.40535e-05	2.55947	0.101525	0.654378	2.20751	0.0275684	0.0737703	-6.44689	-0.412989	0.690975	-6.22142	1.17536e-09	9.81728e-09	9.70948
CAB39	0.244631	0.226886	8.0145	4.94792e-15	8.33724e-14	22.0283	0.0767521	0.173363	3.21438	0.00136103	0.00558378	-3.74072	-0.0673822	0.158654	-2.1203	0.0345559	0.0763783	-6.61552
ACTB	0.244455	3.32969	3.60278	0.000338236	0.00145602	-2.2363	0.777769	3.50416	13.3494	9.21369e-37	7.45812e-35	71.462	0.101079	3.57349	1.16908	0.243022	0.392895	-8.17266
YBEY	0.244445	0.216984	8.51657	1.08737e-16	2.12998e-15	25.7971	0.204519	0.221572	7.75543	2.75101e-14	6.03286e-13	20.1238	-0.0520712	0.239835	-1.24626	0.21335	0.351356	-8.07957
PPL	0.24442	0.13848	9.77325	3.55868e-21	9.66521e-20	36.0171	0.107865	0.114859	5.50049	5.13601e-08	5.28417e-07	5.97947	0.00915926	0.132644	0.27888	0.780472	0.975767	-8.81744
DEDD2	0.2444	0.173015	8.71	2.38062e-17	4.90777e-16	27.2982	0.0994537	0.140454	4.713	2.89005e-06	2.18114e-05	2.08449	-0.0343032	0.124384	-1.23327	0.218153	0.357839	-8.09566
EPHA2	0.244288	0.200296	7.88624	1.27393e-14	2.06315e-13	21.0957	0.0439267	0.157935	1.79418	0.0731713	0.164369	-7.27054	-0.0308544	0.199593	-0.768277	0.442747	0.634294	-8.56086
SAR1B	0.244195	0.265656	7.75596	3.28793e-14	5.14144e-13	20.1612	0.105657	0.235087	3.80807	0.000151047	0.000791066	-1.68655	-0.213819	0.208202	-6.34021	5.8397e-10	5.08066e-09	10.394
SFXN3	0.244132	0.134595	10.2252	6.72272e-23	2.0867e-21	39.9523	0.149731	0.125543	6.98076	6.28038e-12	1.05609e-10	14.7822	0.0755431	0.15687	1.99996	0.0461367	0.0988012	-6.86153
MBP	0.242995	0.206821	8.12744	2.12992e-15	3.72184e-14	22.8598	0.0470077	0.171747	1.89904	0.0579274	0.136145	-7.07753	-0.107212	0.184758	-3.05546	0.00238787	0.00704122	-4.22885
SMIM6	0.242726	0.117585	11.33	2.43953e-27	9.75397e-26	50.1024	0.150825	0.112866	7.68374	4.63881e-14	9.87122e-13	19.6091	0.0616027	0.105331	1.98142	0.0481841	0.102799	-6.89817
COL3A1	0.242622	0.116837	9.68543	7.57915e-21	2.01213e-19	35.268	0.154873	0.112699	6.87682	1.25461e-11	2.02912e-10	14.1031	0.101672	0.163704	2.46031	0.0142763	0.0348374	-5.84465
SLC6A20	0.242137	0.209306	8.06661	3.35755e-15	5.74542e-14	22.4108	0.0747097	0.20362	2.70838	0.0069094	0.0228693	-5.22402	-0.0104736	0.192275	-0.263813	0.792051	0.987353	-8.82154
NDUFA4L2	0.241964	0.0867873	8.37932	3.14398e-16	5.93332e-15	24.7483	0.10063	0.061874	4.874	1.32498e-06	1.06469e-05	2.83499	0.0812241	0.11176	1.96938	0.049555	0.105356	-6.9218
RAB6A	0.241506	0.349599	6.27964	6.11473e-10	6.37856e-09	10.5078	0.0293894	0.29619	0.922258	0.356679	0.514442	-8.45301	-0.0634116	0.281656	-1.39329	0.164256	0.296433	-7.8859
C1orf116	0.240824	0.141707	9.93039	9.08642e-22	2.57808e-20	37.3703	0.0903026	0.120866	4.42554	1.09885e-05	7.43356e-05	0.80388	0.0084317	0.108126	0.313152	0.754318	0.950046	-8.80728
RAB9A	0.240723	0.19785	8.45142	1.803e-16	3.47409e-15	25.2975	0.109068	0.173911	4.24175	2.48385e-05	0.000155422	0.025277	0.0224867	0.129831	0.684821	0.493828	0.679662	-8.62155
TPP1	0.240585	0.276905	7.57959	1.163e-13	1.73797e-12	18.9168	0.075877	0.257317	2.5621	0.0105907	0.0328298	-5.6065	0.0297862	0.239347	0.636671	0.52468	0.714324	-8.6534
TPBG	0.240515	0.124628	11.5515	2.88385e-28	1.19651e-26	52.2242	0.10232	0.0979127	5.65364	2.20343e-08	2.39062e-07	6.80174	-0.0684335	0.116246	-2.48969	0.0131645	0.0324407	-5.7728
MTIF3	0.24044	0.665684	4.70397	3.10232e-06	1.93754e-05	2.22559	-0.124935	0.592821	-2.85679	0.00439318	0.0154877	-4.81465	-0.304818	0.464746	-5.44128	8.92633e-08	5.70656e-07	5.48771
PLCD3	0.240217	0.204385	7.71227	4.50596e-14	6.98001e-13	19.8507	0.221747	0.197562	8.20005	9.8528e-16	2.46888e-14	23.4067	0.0581342	0.24695	1.23424	0.217792	0.357412	-8.09446
GPX4	0.240048	1.31423	3.57638	0.000373563	0.00158904	-2.32938	0.0348057	1.30091	0.55623	0.578213	0.755442	-8.72369	0.00743174	1.18083	0.0806597	0.93575	1	-8.85315
BAD	0.239928	0.287282	7.12445	2.71545e-12	3.56157e-11	15.8178	0.135665	0.28123	4.29878	1.93476e-05	0.000124024	0.263488	-0.111949	0.239652	-2.73343	0.006528	0.017395	-5.14494
MED16	0.239654	0.142963	10.7533	5.54876e-25	2.00496e-23	44.7126	0.161311	0.136936	7.7841	2.22981e-14	4.92917e-13	20.3307	0.00165901	0.16424	0.049723	0.960366	1	-8.85517
IER3IP1	0.239607	0.389456	6.12273	1.56972e-09	1.56337e-08	9.58664	0.198492	0.378592	5.52931	4.38672e-08	4.55012e-07	6.13259	-0.235284	0.419784	-4.21468	3.05376e-05	0.000129632	-0.135652
IFNAR1	0.239324	0.253789	7.86099	1.53251e-14	2.45931e-13	20.9135	0.0649865	0.225422	2.41826	0.0158228	0.0465826	-5.96225	-0.14894	0.210709	-4.26766	2.4348e-05	0.000105196	0.0804329
EHD1	0.238793	0.163995	8.80225	1.14292e-17	2.42897e-16	28.0236	0.12311	0.140905	5.51671	4.70024e-08	4.85094e-07	6.06556	0.00467052	0.144696	0.147811	0.882562	1	-8.84546
COL1A2	0.238751	0.127101	9.58892	1.72953e-20	4.46246e-19	34.4505	0.157708	0.131053	6.62887	6.30908e-11	9.47108e-10	12.5194	0.0593897	0.167306	1.37498	0.169858	0.304942	-7.91119
SERPINE2	0.238701	0.287534	6.43878	2.30264e-10	2.51645e-09	11.4631	0.0434266	0.261351	1.35929	0.174449	0.321913	-7.95478	0.0633222	0.220037	1.47351	0.141351	0.259318	-7.77123
DDA1	0.238551	0.227458	7.02613	5.25111e-12	6.68554e-11	15.17	0.241323	0.225844	8.19519	1.02266e-15	2.55867e-14	23.37	-0.0391926	0.251027	-0.87046	0.384538	0.573507	-8.47708
KRT80	0.23818	0.103804	10.5062	5.34608e-24	1.83534e-22	42.4641	0.10064	0.0929616	4.99013	7.44358e-07	6.2489e-06	3.39101	0.135109	0.127552	3.638	0.000308326	0.00108189	-2.32532
CLN5	0.237964	0.177558	8.3631	3.56119e-16	6.67491e-15	24.6253	0.0691222	0.135343	3.33475	0.000894056	0.00386581	-3.35145	-0.0935638	0.145211	-2.99819	0.00287436	0.0082907	-4.39893
TOR4A	0.237946	0.151677	9.89421	1.24592e-21	3.49302e-20	37.0573	0.0954994	0.11564	4.85246	1.47265e-06	1.17478e-05	2.73319	-0.104963	0.150021	-3.24775	0.0012549	0.00390764	-3.63534
CDKN1A	0.237251	0.344355	5.80264	1.00868e-08	9.01806e-08	7.77246	-0.0128924	0.291194	-0.379385	0.704505	0.877073	-8.80648	0.0900889	0.222606	2.08779	0.0374083	0.0818826	-6.68337
IFI44	0.237136	0.1421	8.70023	2.57202e-17	5.26945e-16	27.2217	0.136233	0.120905	6.17702	1.05068e-09	1.36078e-08	9.76783	-0.0590571	0.0976351	-2.2766	0.0233039	0.0538733	-6.27504
NCKAP1	0.237123	0.297833	6.89847	1.22253e-11	1.49316e-10	14.3403	0.0411719	0.262803	1.37632	0.169118	0.315535	-7.93151	-0.171875	0.269817	-4.1101	4.7425e-05	0.000193222	-0.554882
CD2BP2	0.237027	0.314595	6.63308	6.79624e-11	7.74509e-10	12.6581	0.0971448	0.273977	3.13513	0.00178211	0.00705707	-3.98936	-0.145922	0.250382	-3.7878	0.000173761	0.000641221	-1.78537
LPIN1	0.236946	0.168661	8.95652	3.30666e-18	7.28039e-17	29.2501	0.0360417	0.111408	1.89441	0.0585394	0.137232	-7.08628	-0.0563426	0.16016	-1.57585	0.115799	0.217468	-7.6157
XBP1	0.236922	0.707457	4.61489	4.71704e-06	2.85634e-05	1.82314	-0.209125	0.594067	-4.55532	6.0676e-06	4.30943e-05	1.37254	-0.478134	0.470043	-8.9239	1.3345e-17	2.80364e-16	27.7346
GJB2	0.236863	0.209324	7.5443	1.49327e-13	2.20954e-12	18.6707	0.243638	0.194831	8.92622	3.10828e-18	9.43512e-17	29.0963	-0.330981	0.31058	-7.12702	4.39331e-12	4.98945e-11	15.1928
RAB11B	0.236533	0.286622	6.72681	3.73203e-11	4.36452e-10	13.2456	0.135247	0.253647	4.57978	5.41595e-06	3.89689e-05	1.48148	-0.0304773	0.258884	-0.670673	0.502791	0.689985	-8.63114
CXCL1	0.236422	0.230861	5.86832	6.93398e-09	6.33652e-08	8.13756	0.126927	0.215605	3.53378	0.000433757	0.00202793	-2.67738	0.0522163	0.299624	0.855121	0.392963	0.584069	-8.49032
ARHGAP12	0.236309	0.195084	8.36329	3.55613e-16	6.67491e-15	24.6267	0.0150946	0.13377	0.725352	0.468454	0.640309	-8.61525	-0.086774	0.135599	-2.93293	0.00353833	0.0100066	-4.58896
STXBP2	0.236265	0.343619	6.26078	6.85564e-10	7.10208e-09	10.396	0.196866	0.362398	5.71464	1.5641e-08	1.72792e-07	7.13508	-0.0182328	0.353642	-0.341538	0.732866	0.929122	-8.79797
HOXB2	0.236028	0.102942	10.3853	1.59961e-23	5.26183e-22	41.3766	0.113857	0.0752707	7.21652	1.26532e-12	2.30621e-11	16.356	-0.0211924	0.097095	-0.83296	0.405333	0.599486	-8.50904
KLF4	0.235999	0.380355	5.53817	4.39882e-08	3.61202e-07	6.34004	-0.058757	0.31514	-1.67961	0.0934331	0.199749	-7.46898	0.0220635	0.227311	0.510266	0.610128	0.805231	-8.72598
SUGT1	0.235487	0.647521	4.69344	3.26093e-06	2.03046e-05	2.17767	0.127417	0.595908	2.81411	0.00501434	0.0173698	-4.93458	-0.580494	0.649778	-8.96353	9.86446e-18	2.09104e-16	28.0338
EID1	0.235308	0.447311	5.4153	8.54624e-08	6.74589e-07	5.69529	0.144262	0.409082	3.79092	0.000161662	0.000839739	-1.75058	-0.176627	0.40453	-3.21901	0.00138437	0.00427291	-3.72624
NCOA7	0.235093	0.345907	5.79731	1.0397e-08	9.27024e-08	7.74297	-0.128057	0.286257	-3.79211	0.000160904	0.000836588	-1.74615	-0.179626	0.234509	-4.36177	1.61889e-05	7.23876e-05	0.470363
MT2A	0.234804	0.83226	3.03202	0.00252335	0.00877221	-4.10104	0.126573	0.659399	2.07879	0.0379626	0.0962204	-6.72144	-0.234107	0.654123	-2.80732	0.0052242	0.0142379	-4.94343
JAGN1	0.2345	0.32753	6.91214	1.11747e-11	1.37196e-10	14.4285	0.0938135	0.300647	2.95746	0.0031955	0.0116949	-4.52483	-0.22672	0.307426	-5.06853	5.9804e-07	3.3363e-06	3.644
MIF	0.234343	1.32683	3.0404	0.00245512	0.00856568	-4.07592	0.701392	1.4328	10.4999	3.25326e-24	1.44024e-22	42.7392	-0.220584	1.7051	-2.31933	0.0208475	0.0490042	-6.17782
PDCD6IP	0.234233	0.341457	6.58947	8.96094e-11	1.01559e-09	12.3871	-0.00490023	0.281851	-0.163192	0.87041	1	-8.86519	-0.121895	0.284727	-2.74981	0.00621594	0.0166332	-5.10071
HSPA1B	0.233667	0.999619	3.31217	0.000975667	0.00375465	-3.22453	-0.426253	0.802994	-7.2818	8.05589e-13	1.50995e-11	16.7999	-0.504032	0.745509	-6.22111	1.17751e-09	9.82529e-09	9.70769
SULT2B1	0.233561	0.220989	6.82519	1.97423e-11	2.3744e-10	13.8701	0.199046	0.205255	6.941	8.19204e-12	1.36092e-10	14.5214	-0.045816	0.2348	-1.02651	0.305232	0.474918	-8.32907
TMED4	0.233222	0.445314	5.72396	1.57285e-08	1.37348e-07	7.33998	0.12927	0.49526	3.21849	0.00134192	0.0055136	-3.72765	0.0638854	0.473769	1.06037	0.289573	0.456097	-8.29375
TMEM30B	0.233138	0.228576	8.34658	4.04228e-16	7.50846e-15	24.5002	0.058754	0.172606	2.59683	0.009586	0.0301742	-5.51759	-0.117304	0.199706	-3.35103	0.000876651	0.00282571	-3.30235
ARCN1	0.233096	0.253931	7.46666	2.57937e-13	3.70711e-12	18.1327	0.0146566	0.2052	0.530625	0.59583	0.772408	-8.73761	-0.146199	0.225295	-3.62168	0.000327829	0.00114594	-2.38292
ETNK1	0.233066	0.333622	6.55213	1.1341e-10	1.27224e-09	12.1564	0.0358467	0.332385	1.03966	0.298818	0.476336	-8.33786	-0.167356	0.307192	-3.67426	0.000268837	0.000954689	-2.1965
CALCOCO1	0.232634	0.116847	10.1339	1.51501e-22	4.58193e-21	39.1465	0.0684842	0.097175	3.86228	0.000121648	0.000652199	-1.48227	0.0618955	0.102072	2.15324	0.0318587	0.0709964	-6.54574
TMOD3	0.232579	0.300882	6.93381	9.68752e-12	1.20098e-10	14.5687	0.0779857	0.251743	2.73841	0.00631448	0.0212136	-5.14292	-0.224103	0.300633	-5.3304	1.58996e-07	9.77115e-07	4.92729
TERF2IP	0.23232	0.28211	7.66948	6.12678e-14	9.4113e-13	19.548	-0.00461299	0.218746	-0.178723	0.858201	1	-8.86253	-0.104303	0.240669	-2.67924	0.00766383	0.0200174	-5.28945
PALLD	0.231945	0.138836	8.85891	7.2615e-18	1.55929e-16	28.4721	0.0911862	0.0986894	4.57924	5.42944e-06	3.90489e-05	1.4791	-0.0686618	0.141415	-2.00203	0.0459133	0.0984759	-6.85742
SRSF4	0.231507	0.411111	5.94677	4.41077e-09	4.15488e-08	8.57852	-0.0764795	0.320919	-2.35207	0.0189167	0.0541559	-6.11915	-0.343408	0.352385	-7.599	1.90451e-13	2.51795e-12	18.283
MCL1	0.231436	0.509433	4.93806	9.98135e-07	6.75223e-06	3.31746	-0.145099	0.418609	-3.81108	0.000149252	0.000782658	-1.67527	-0.244078	0.346676	-5.09562	5.22752e-07	2.95624e-06	3.77415
ILK	0.231245	0.341442	5.95882	4.11299e-09	3.90108e-08	8.64668	0.207719	0.322496	6.31571	4.51223e-10	6.12247e-09	10.5938	-0.117777	0.335313	-2.39629	0.0169906	0.0408037	-5.99831
MAPKAPK2	0.231151	0.184681	8.59387	5.9447e-17	1.18844e-15	26.3937	0.0710203	0.166662	2.91684	0.00363741	0.0131059	-4.64295	-0.0408875	0.162416	-1.27545	0.202841	0.336297	-8.04282
MAPRE2	0.230981	0.124981	10.1432	1.39552e-22	4.24387e-21	39.2279	0.167401	0.11494	8.30452	4.40839e-16	1.12687e-14	24.2005	0.00292499	0.139138	0.0907219	0.927756	1	-8.85228
LAP3	0.23068	0.368208	5.644	2.45728e-08	2.08622e-07	6.90596	0.267592	0.426973	6.48566	1.56711e-10	2.25219e-09	11.6284	-0.205899	0.455105	-3.47423	0.000564625	0.00188395	-2.89218
KMT2E	0.23065	0.389558	5.83777	8.25804e-09	7.48025e-08	7.9673	-0.124836	0.339466	-3.71315	0.000219257	0.00109715	-2.0375	-0.177216	0.276998	-4.1528	3.96669e-05	0.000164042	-0.384872
RALBP1	0.230495	0.37803	6.04142	2.53834e-09	2.45839e-08	9.1175	0.0494319	0.304504	1.54783	0.122068	0.247191	-7.68116	-0.302696	0.32909	-6.70866	6.24748e-11	6.14807e-10	12.5847
GORASP2	0.230475	0.284103	7.03404	4.98137e-12	6.35683e-11	15.2218	0.0577615	0.261382	1.8917	0.0589008	0.137961	-7.0914	-0.232971	0.255515	-5.91641	6.7506e-09	5.12518e-08	8.00168
ALDOC	0.230315	0.167094	7.54814	1.45323e-13	2.15414e-12	18.6975	0.0598365	0.155192	2.31655	0.0207865	0.0585348	-6.20159	0.00106919	0.119881	0.0308225	0.975426	1	-8.85593
APOL6	0.229877	0.259955	6.81893	2.0564e-11	2.45889e-10	13.8301	0.0307678	0.210839	1.12214	0.262147	0.438718	-8.24874	-0.115653	0.176565	-3.38461	0.000778595	0.00253327	-3.19195
FNIP2	0.229634	0.251678	7.1343	2.54076e-12	3.34307e-11	15.8832	0.00497927	0.190017	0.187091	0.851638	1	-8.861	-0.0732144	0.190669	-1.82914	0.0680757	0.136679	-7.18649
IL18	0.229429	0.305329	5.95289	4.25693e-09	4.02835e-08	8.61314	0.270885	0.283344	8.58945	4.71582e-17	1.30878e-15	26.4081	-0.0842362	0.298371	-1.79409	0.0735049	0.145905	-7.24962
WBP4	0.229245	0.318138	6.27531	6.27745e-10	6.54003e-09	10.4821	0.00806261	0.256284	0.270371	0.786947	0.949226	-8.84193	-0.321468	0.299383	-7.18676	2.97779e-12	3.43862e-11	15.5753
FLNB	0.229216	0.326436	5.98333	3.56629e-09	3.40997e-08	8.78578	0.0649634	0.260639	2.14004	0.0326607	0.0850271	-6.59283	-0.105052	0.310575	-2.19715	0.0285455	0.0644127	-6.45106
SPAG9	0.228707	0.254737	7.12228	2.75537e-12	3.61107e-11	15.8035	-0.0190119	0.226035	-0.66461	0.506497	0.680093	-8.65749	-0.0375176	0.231662	-0.877878	0.380503	0.568517	-8.4706
EXOC1	0.228608	0.231355	6.88511	1.33458e-11	1.62402e-10	14.2543	0.0605651	0.151028	2.93417	0.00344242	0.0124824	-4.59274	-0.10555	0.151144	-3.365	0.000834547	0.00270054	-3.25656
SLC37A1	0.228579	0.179228	8.578	6.73168e-17	1.34089e-15	26.2708	0.162546	0.171813	6.57292	9.02017e-11	1.32991e-09	12.1693	-0.131831	0.210603	-3.22587	0.00135242	0.00418841	-3.70464
CALU	0.228421	0.304621	6.86132	1.55964e-11	1.88676e-10	14.1014	0.0385745	0.258305	1.30782	0.191319	0.344107	-8.02332	-0.117201	0.309168	-2.41856	0.0159988	0.038675	-5.9453
RAB3B	0.228292	0.0844397	10.5066	5.32742e-24	1.83274e-22	42.4675	0.101929	0.0626183	6.29973	4.97788e-10	6.68835e-09	10.4978	0.0711762	0.0823031	2.42342	0.0157896	0.0382476	-5.93369
ZDHHC12	0.228199	0.411099	5.551	4.1011e-08	3.39116e-07	6.40812	0.258706	0.409337	6.856	1.43966e-11	2.30359e-10	13.9681	-0.319301	0.470908	-5.6071	3.69775e-08	2.5128e-07	6.34449
ROCK1	0.228172	0.209475	8.06559	3.3834e-15	5.78365e-14	22.4032	0.0697594	0.159338	3.04434	0.00241021	0.0091284	-4.26679	-0.221775	0.202978	-6.6384	9.64037e-11	9.27689e-10	12.1591
IBTK	0.228129	0.209076	8.07494	3.15523e-15	5.4048e-14	22.4721	0.0201809	0.159363	0.886314	0.375721	0.536982	-8.48551	-0.161056	0.163283	-5.41091	1.04655e-07	6.60612e-07	5.33322
TMEM43	0.227787	0.154634	9.25639	2.83232e-19	6.7006e-18	31.6819	0.058285	0.125583	2.89954	0.00384202	0.013783	-4.69278	-0.056471	0.142553	-1.96855	0.0496502	0.105545	-6.92341
RABGAP1L	0.227564	0.22693	6.9493	8.74587e-12	1.09161e-10	14.6691	0.0697039	0.185116	2.64409	0.00835546	0.026864	-5.39467	-0.162902	0.144696	-5.6073	3.69369e-08	2.51107e-07	6.34556
CCNI	0.227409	0.933765	3.93483	9.19779e-05	0.000447637	-1.0095	0.00464726	0.899819	0.0888379	0.929233	1	-8.87457	-0.0383872	0.855995	-0.505262	0.613635	0.808567	-8.72853
PRKAA1	0.226972	0.231505	7.12198	2.76097e-12	3.61554e-11	15.8015	0.0101058	0.161272	0.425624	0.670499	0.84538	-8.78785	-0.114954	0.168089	-3.37787	0.000797414	0.00258545	-3.21419
KDELR3	0.226955	0.191385	7.56646	1.2765e-13	1.90071e-12	18.8252	0.192269	0.197675	7.5081	1.64051e-13	3.27171e-12	18.3654	-0.0171134	0.180421	-0.453739	0.650247	0.845874	-8.75327
OAS2	0.226933	0.127875	8.45548	1.74724e-16	3.37058e-15	25.3285	0.136628	0.131076	5.70717	1.63143e-08	1.79839e-07	7.09407	-0.0075067	0.118553	-0.246195	0.805649	0.999795	-8.82604
SAP30BP	0.226044	0.244431	6.97477	7.38918e-12	9.30012e-11	14.8346	0.0815628	0.214471	2.81908	0.00493816	0.0171418	-4.92071	-0.0891957	0.25357	-2.01986	0.0440211	0.0947991	-6.82182
SUMO1	0.225804	0.715614	4.46215	9.52228e-06	5.49795e-05	1.14986	0.176982	0.742764	3.67973	0.000249523	0.00123735	-2.15905	-0.284746	0.732333	-3.99937	7.48289e-05	0.000294202	-0.988158
SORL1	0.225693	0.243588	6.90356	1.18228e-11	1.44615e-10	14.3732	-0.0325116	0.177786	-1.34147	0.180157	0.329194	-7.9788	-0.0614133	0.127267	-2.03205	0.0427665	0.0923867	-6.79731
STAT6	0.225608	0.308337	6.13291	1.47748e-09	1.47596e-08	9.64578	0.0599792	0.25687	1.97752	0.0483339	0.117253	-6.92598	-0.0846839	0.240052	-2.00138	0.0459827	0.098548	-6.8587
STXBP3	0.225319	0.189023	7.65815	6.64459e-14	1.01594e-12	19.4681	0.0638259	0.150288	2.85627	0.00440035	0.0155064	-4.81613	-0.0839743	0.161332	-2.59512	0.00978101	0.0249134	-5.50819
MANF	0.225307	0.546528	4.676	3.54114e-06	2.18679e-05	2.09846	0.0936622	0.468788	2.29872	0.0217843	0.0608052	-6.2425	-0.338166	0.568446	-5.46326	7.95185e-08	5.12125e-07	5.60001
RAC2	0.225156	0.146177	8.88944	5.68177e-18	1.22805e-16	28.7147	0.180618	0.167099	7.14096	2.12473e-12	3.76455e-11	15.8466	0.00448133	0.17764	0.121749	0.903155	1	-8.84898
STAT1	0.225123	0.33138	5.71146	1.68711e-08	1.46319e-07	7.27175	0.061634	0.254481	1.99528	0.0463593	0.113244	-6.89084	-0.21078	0.249962	-5.00044	8.364e-07	4.55824e-06	3.31973
MYD88	0.224909	0.156089	8.89427	5.46495e-18	1.18429e-16	28.7532	0.10947	0.119356	6.07367	1.95174e-09	2.44716e-08	9.16319	-0.0705271	0.111675	-2.77847	0.00570215	0.0153948	-5.02271
B3GALT5	0.224601	0.131139	8.98442	2.63774e-18	5.84658e-17	29.4737	0.111854	0.0932465	6.06635	2.03867e-09	2.55034e-08	9.12067	-0.080046	0.0855446	-3.75996	0.000193588	0.000708493	-1.88728
SPPL2B	0.224496	0.203457	7.46878	2.54135e-13	3.66189e-12	18.1473	0.0234145	0.182155	0.912749	0.361656	0.520257	-8.46173	-0.147554	0.202684	-4.0139	7.05226e-05	0.000278801	-0.931912
KTN1	0.224236	0.795503	4.22904	2.67445e-05	0.000142784	0.163585	-0.190579	0.685271	-4.04428	5.76945e-05	0.000333221	-0.776103	-0.547121	0.665126	-8.91933	1.38176e-17	2.89137e-16	27.7002
CDK2AP2	0.22416	0.541789	4.56479	5.95274e-06	3.54993e-05	1.59993	0.0749285	0.492555	1.69336	0.0907852	0.195531	-7.44585	-0.17046	0.50348	-2.75011	0.0062104	0.0166247	-5.09991
RBBP8NL	0.223789	0.301942	6.22661	8.42838e-10	8.66072e-09	10.1941	0.0268477	0.249752	0.903702	0.366432	0.526119	-8.46995	-0.0658562	0.202269	-1.67457	0.0947508	0.182272	-7.45591
EXD3	0.223727	0.130402	10.0189	4.18158e-22	1.22213e-20	38.1397	0.0850569	0.113353	4.27591	2.13936e-05	0.000135717	0.167604	-0.0255119	0.128553	-0.827817	0.408236	0.6027	-8.51331
SREK1	0.223665	0.323621	6.15298	1.31087e-09	1.31669e-08	9.76263	-0.069093	0.273905	-2.28892	0.0223502	0.062091	-6.26485	-0.236564	0.277814	-5.8056	1.25199e-08	9.12361e-08	7.39925
ATG4B	0.223582	0.261751	6.6198	7.39466e-11	8.40385e-10	12.5754	0.0880397	0.203098	3.45309	0.000584055	0.00265396	-2.95523	-0.122726	0.25734	-2.89417	0.0039962	0.0111922	-4.69993
UBL3	0.222868	0.234878	6.90844	1.14502e-11	1.40265e-10	14.4046	0.0550619	0.192971	2.15671	0.0313327	0.0821136	-6.55719	-0.0545817	0.153545	-1.6423	0.101262	0.193267	-7.50919
TES	0.222394	0.333096	6.12712	1.52925e-09	1.52583e-08	9.61215	-0.0460895	0.288016	-1.4765	0.140213	0.275987	-7.78883	-0.0997252	0.219715	-2.69751	0.00726242	0.0191054	-5.24104
EFNB1	0.222372	0.259678	7.30572	7.89227e-13	1.09059e-11	17.0325	0.041419	0.238662	1.4706	0.141801	0.278162	-7.7975	-0.111277	0.23554	-2.7994	0.0053517	0.0145417	-4.96528
DYNLL1	0.222106	1.75362	3.44319	0.000610809	0.0024886	-2.78891	0.129184	1.62774	2.03455	0.0422335	0.105047	-6.81204	-0.746975	1.55743	-8.09545	5.99623e-15	9.42109e-14	21.695
LTBP4	0.221865	0.179224	8.59127	6.06723e-17	1.21146e-15	26.3735	0.0842727	0.166037	3.4047	0.000696205	0.00310211	-3.1189	-0.106075	0.19807	-2.69678	0.00727811	0.0191405	-5.24298
IFIH1	0.221838	0.139331	8.67593	3.11668e-17	6.36952e-16	27.0319	0.120346	0.106583	6.24767	6.84482e-10	9.0859e-09	10.1865	-0.106606	0.0932955	-4.95025	1.06851e-06	5.72681e-06	3.08317
HKDC1	0.221689	0.214825	6.88553	1.33091e-11	1.62075e-10	14.257	0.086693	0.177329	3.46051	0.000568431	0.00258866	-2.92994	-0.105865	0.210668	-2.76365	0.00596287	0.0160194	-5.06315
CEACAM5	0.221313	1.19445	2.72747	0.00654992	0.020473	-4.96832	-0.460178	1.15643	-6.60087	7.54733e-11	1.11875e-09	12.3439	-0.0256288	0.896965	-0.257852	0.796645	0.990852	-8.8231
SLC38A2	0.221104	0.359326	5.76861	1.22315e-08	1.08242e-07	7.58474	-0.129143	0.278434	-4.31093	1.8338e-05	0.000118149	0.314621	-0.0712947	0.232398	-1.75553	0.079885	0.156705	-7.31771
EGLN1	0.220946	0.147684	9.55319	2.34377e-20	6.02845e-19	34.1495	0.0331377	0.11835	1.65681	0.0979597	0.207067	-7.50692	-0.0481346	0.107875	-1.9148	0.056185	0.117799	-7.02709
DPYSL2	0.220708	0.207621	7.02474	5.30036e-12	6.74305e-11	15.1608	0.058794	0.173793	2.30594	0.0213755	0.0598767	-6.22598	-0.133016	0.224807	-3.51182	0.000492425	0.00166117	-2.76426
MRPS36	0.220651	0.6928	4.39761	1.27344e-05	7.19164e-05	0.871801	0.330326	0.694776	7.16608	1.78941e-12	3.1979e-11	16.0154	-0.222711	0.717423	-3.17845	0.00158821	0.00484682	-3.85323
USH1C	0.220561	0.510983	4.95897	8.99901e-07	6.12281e-06	3.4174	0.154969	0.51602	3.77487	0.000172233	0.000884905	-1.81027	-0.172411	0.482309	-3.02598	0.00262796	0.0076657	-4.31679
ADIPOR1	0.220286	0.298246	6.15652	1.28351e-09	1.29157e-08	9.78322	0.131351	0.265126	4.36162	1.46425e-05	9.61015e-05	0.529487	-0.0264442	0.296021	-0.569279	0.569466	0.76319	-8.69408
HSH2D	0.220229	0.117785	9.41296	7.66318e-20	1.89434e-18	32.9762	0.0658565	0.0882738	3.81621	0.000146238	0.000769299	-1.65603	-0.0062304	0.0817836	-0.25429	0.799393	0.99378	-8.82401
TMEM248	0.220014	0.394865	5.76105	1.27646e-08	1.12778e-07	7.54321	0.0410979	0.351226	1.25196	0.210958	0.370236	-8.09475	-0.222949	0.298539	-5.37112	1.28766e-07	8.01478e-07	5.13193
ARSD	0.21996	0.287015	6.72128	3.86699e-11	4.5064e-10	13.2108	0.0750906	0.244033	2.56887	0.0103879	0.0323346	-5.58927	-0.0324525	0.236135	-0.794972	0.427071	0.625308	-8.53998
RAET1L	0.219939	0.0749185	9.45398	5.42632e-20	1.35971e-18	33.318	0.277819	0.13833	9.7847	2.09777e-21	7.855e-20	36.3244	0.206089	0.191753	4.30992	2.02895e-05	8.90117e-05	0.254563
COPB1	0.219516	0.313308	6.10372	1.75725e-09	1.73653e-08	9.47646	0.077234	0.287688	2.38441	0.0173444	0.0503355	-6.04303	-0.220569	0.318524	-4.76558	2.58511e-06	1.30225e-05	2.2312
B3GNT5	0.219372	0.14382	9.75779	4.06665e-21	1.09906e-19	35.8849	0.062075	0.124661	3.16045	0.00163608	0.006559	-3.91059	-0.0618696	0.125844	-2.1583	0.0314606	0.0701944	-6.53492
ATP8B1	0.219215	0.313344	6.13705	1.44148e-09	1.44174e-08	9.66986	0.0341233	0.251378	1.19435	0.232702	0.398984	-8.16515	-0.296442	0.247391	-7.97927	1.36591e-14	2.05234e-13	20.8822
VCL	0.219185	0.23075	6.94019	9.28806e-12	1.15579e-10	14.61	0.0154893	0.16314	0.667501	0.50465	0.678164	-8.65556	-0.200169	0.191211	-6.0477	3.20833e-09	2.53732e-08	8.72792
VEZT	0.21913	0.241218	6.90391	1.17957e-11	1.4439e-10	14.3754	-0.0132458	0.200797	-0.492688	0.622371	0.798553	-8.75704	-0.0622039	0.194797	-1.72412	0.0854088	0.166178	-7.37209
PPP6R1	0.218773	0.225781	6.67191	5.30641e-11	6.11052e-10	12.9006	0.0956569	0.169097	3.9792	7.55898e-05	0.000423267	-1.03222	-0.177068	0.231963	-4.48619	9.33146e-06	4.33641e-05	0.997848
AKAP9	0.218651	0.571377	4.63584	4.27707e-06	2.60521e-05	1.91712	-0.225146	0.477269	-5.74724	1.30068e-08	1.45512e-07	7.31454	-0.241156	0.432205	-4.54066	7.30231e-06	3.44228e-05	1.23299
SMAD2	0.21859	0.198077	7.62284	8.5502e-14	1.29058e-12	19.2198	0.0801785	0.152637	3.79124	0.00016146	0.000838949	-1.7494	-0.0533537	0.152123	-1.81655	0.0699858	0.139862	-7.2093
SRSF11	0.218328	0.614029	4.60523	4.93439e-06	2.97704e-05	1.77991	-0.191567	0.521702	-4.68405	3.31713e-06	2.4763e-05	1.95205	-0.581548	0.548626	-10.9826	6.91881e-25	2.88511e-23	44.3797
LEPROTL1	0.217568	0.282909	6.66147	5.67202e-11	6.51335e-10	12.8353	0.179313	0.281772	5.98504	3.29582e-09	3.98417e-08	8.65204	-0.156273	0.249108	-4.047	6.15766e-05	0.000245607	-0.803109
BUD31	0.217542	0.728145	4.02352	6.38937e-05	0.000320011	-0.66434	0.1936	0.657362	4.15149	3.66699e-05	0.000221481	-0.345588	-0.35762	0.692541	-5.2917	1.9404e-07	1.1724e-06	4.73409
APLP2	0.217091	0.57656	4.49885	8.0583e-06	4.717e-05	1.30969	-0.0457924	0.573603	-1.032	0.302393	0.476336	-8.34579	-0.230338	0.553188	-3.71225	0.000232601	0.000836134	-2.06026
HIGD2A	0.217088	1.027	3.6468	0.000286209	0.0012513	-2.07962	0.135676	0.976395	2.61566	0.00907756	0.0288099	-5.46888	-0.288997	0.91636	-3.82867	0.000148103	0.00055331	-1.63453
HBP1	0.217075	0.174566	7.37268	4.9677e-13	6.98737e-12	17.4878	-0.0220343	0.126345	-1.05692	0.290874	0.475895	-8.31977	-0.0229673	0.110932	-0.819937	0.412709	0.607837	-8.51981
SGMS2	0.217071	0.109237	10.8027	3.51174e-25	1.28295e-23	45.1667	0.108173	0.0906604	6.76448	2.62439e-11	4.06534e-10	13.3792	-0.0165698	0.0922747	-0.660773	0.509114	0.697445	-8.63774
PPP1CB	0.216593	0.561059	4.45388	9.88581e-06	5.67609e-05	1.114	0.0107806	0.520737	0.251662	0.801368	0.961464	-8.84682	-0.129663	0.487703	-2.15081	0.0320514	0.0713488	-6.55093
NDUFS4	0.216428	0.645951	4.25556	2.38374e-05	0.000128175	0.273258	0.35341	0.648362	7.75019	2.85848e-14	6.24367e-13	20.086	-0.27492	0.724758	-3.84105	0.000141066	0.000529296	-1.58853
LAMTOR1	0.216373	0.6564	4.37472	1.41051e-05	7.8937e-05	0.774092	0.194857	0.617548	4.41808	1.1365e-05	7.6679e-05	0.771661	-0.216372	0.574649	-3.49985	0.000514418	0.00172795	-2.80513
PKP3	0.216132	0.711684	3.98191	7.58691e-05	0.00037566	-0.827185	-0.0360318	0.62323	-0.752262	0.45212	0.622207	-8.59537	-0.43643	0.62776	-6.99409	1.03484e-11	1.12202e-10	14.3504
SEC22B	0.216044	0.258491	6.80023	2.32204e-11	2.76179e-10	13.7109	0.181768	0.280921	5.76377	1.18416e-08	1.33475e-07	7.40589	-0.0427665	0.283541	-0.910181	0.36324	0.547275	-8.44171
PSMD8	0.215966	0.867544	3.9468	8.76023e-05	0.000428869	-0.963367	0.417906	0.867399	8.58632	4.83477e-17	1.33954e-15	26.3834	-0.255568	0.898306	-3.52435	0.000470346	0.00159222	-2.72133
DPM3	0.215838	0.48224	4.98575	7.87648e-07	5.40134e-06	3.54596	0.189851	0.464083	4.84755	1.50845e-06	1.19986e-05	2.71006	-0.170213	0.426344	-3.09521	0.00209603	0.00624311	-4.10902
RBX1	0.215536	0.924101	3.75315	0.000189829	0.000861405	-1.69356	0.300658	0.848547	5.99661	3.07917e-09	3.74973e-08	8.71835	-0.453351	0.940137	-6.1439	1.84504e-09	1.5001e-08	9.26855
C4orf19	0.215181	0.132287	9.68565	7.56499e-21	2.0116e-19	35.2698	0.118636	0.0995729	6.81096	1.9362e-11	3.04211e-10	13.6774	-0.0164339	0.0991373	-0.646943	0.518016	0.707117	-8.6468
BAG1	0.215099	0.52172	4.8043	1.91922e-06	1.24332e-05	2.6875	0.0651279	0.424391	1.74755	0.0809345	0.178054	-7.35287	-0.364861	0.425144	-7.17021	3.31719e-12	3.81188e-11	15.4691
CTNND1	0.21506	0.425529	5.23429	2.22112e-07	1.64768e-06	4.76964	-0.0647044	0.345347	-1.92592	0.0544767	0.129584	-7.0263	-0.23838	0.325207	-5.57653	4.35699e-08	2.93182e-07	6.18489
STX5	0.215029	0.162423	8.24865	8.53181e-16	1.54819e-14	23.7627	0.0772921	0.161224	3.00373	0.00275216	0.0102495	-4.38831	-0.034674	0.145707	-1.05468	0.292169	0.458699	-8.29977
INSR	0.214932	0.225047	6.60941	7.89838e-11	8.95782e-10	12.5108	-0.0497748	0.193673	-1.83572	0.0667788	0.152414	-7.19537	-0.0389981	0.142445	-1.24501	0.213809	0.351972	-8.08113
IL6ST	0.21491	0.146449	8.55243	8.2218e-17	1.62985e-15	26.0733	0.0763169	0.124037	3.53068	0.000438794	0.002048	-2.68818	-0.0530332	0.105436	-2.02526	0.0434617	0.0937412	-6.81098
RTP4	0.214631	0.115001	9.45685	5.2963e-20	1.33117e-18	33.342	0.0955827	0.0917848	5.26397	1.8237e-07	1.70622e-06	4.75073	-0.0189581	0.082069	-0.77199	0.440547	0.634294	-8.55799
GLUD1	0.214327	0.298243	6.36855	3.55217e-10	3.79166e-09	11.0389	0.140947	0.303654	4.31545	1.79755e-05	0.00011604	0.333676	-0.129129	0.30643	-2.77474	0.00576688	0.0155424	-5.03293
PARD6B	0.21385	0.19853	7.41373	3.73417e-13	5.29745e-12	17.7686	-0.0104673	0.162976	-0.444856	0.656547	0.831616	-8.77948	-0.0144889	0.128675	-0.480261	0.631288	0.827272	-8.74087
SMG7	0.213823	0.183203	8.17194	1.52415e-15	2.68605e-14	23.19	0.0670364	0.149341	3.15039	0.00169275	0.00675053	-3.94197	-0.0587934	0.149751	-1.86694	0.062594	0.127559	-7.11703
ARPC1A	0.213746	0.650657	4.47603	8.94075e-06	5.18576e-05	1.21018	0.124029	0.677827	2.69024	0.00729277	0.0239414	-5.27259	-0.172276	0.66446	-2.52987	0.0117687	0.0293826	-5.67321
WLS	0.21349	0.178375	8.20129	1.22136e-15	2.17332e-14	23.4086	0.129546	0.173016	5.31301	1.40798e-07	1.34206e-06	5.00133	-0.036962	0.18039	-1.05691	0.291151	0.457616	-8.29742
AUP1	0.213467	0.588094	4.78033	2.15427e-06	1.3831e-05	2.57631	0.226324	0.573597	5.4343	7.35788e-08	7.35032e-07	5.63055	-0.29415	0.660906	-4.51156	8.32701e-06	3.88868e-05	1.10704
PDXDC1	0.212883	0.466919	4.91594	1.11326e-06	7.49418e-06	3.2122	-0.0468322	0.367973	-1.34173	0.180073	0.329151	-7.97846	-0.268369	0.400959	-5.29755	1.88304e-07	1.139e-06	4.76319
NUCB1	0.212213	0.311234	6.0986	1.81141e-09	1.78791e-08	9.44682	0.138242	0.311989	4.19581	3.03136e-05	0.000186407	-0.164453	-0.0300874	0.365438	-0.561255	0.574917	0.768371	-8.69863
SAMD9L	0.211677	0.0924454	9.89514	1.23585e-21	3.47069e-20	37.0654	0.121569	0.0922766	6.42129	2.34577e-10	3.28826e-09	11.2337	-0.0213366	0.0709239	-0.923884	0.356068	0.538385	-8.42914
MIEN1	0.211576	0.62076	4.35856	1.51563e-05	8.43535e-05	0.705411	0.164709	0.546701	4.0295	6.13674e-05	0.000350644	-0.834647	-0.255435	0.523313	-4.37856	1.50404e-05	6.75082e-05	0.540744
GPBP1L1	0.2114	0.295573	6.03726	2.60117e-09	2.51777e-08	9.09364	-0.0462686	0.240869	-1.64485	0.100403	0.211052	-7.52662	-0.138735	0.208564	-3.88906	0.000116653	0.000443333	-1.40885
HPGD	0.211299	0.271373	5.35398	1.18484e-07	9.17269e-07	5.37845	0.195059	0.280681	5.41679	8.08685e-08	8.02031e-07	5.53891	-0.0429701	0.23435	-0.90385	0.366584	0.551061	-8.44745
NUCB2	0.211025	0.284754	6.08743	1.93521e-09	1.90102e-08	9.38228	0.124321	0.270385	3.96453	8.02931e-05	0.000446875	-1.08939	-0.145589	0.28169	-3.17125	0.00162718	0.00495567	-3.87562
XPNPEP1	0.211024	0.235127	6.72566	3.75958e-11	4.39363e-10	13.2384	0.182078	0.221409	6.60833	7.19569e-11	1.07047e-09	12.3906	-0.108248	0.256299	-2.53641	0.0115543	0.0288911	-5.65685
DNAJC1	0.210791	0.307598	6.11647	1.62921e-09	1.61839e-08	9.55032	0.0978254	0.293295	3.08421	0.0021129	0.00815193	-4.14596	-0.239697	0.29426	-5.66683	2.67786e-08	1.86738e-07	6.65858
SMCO4	0.210698	0.271438	6.20475	9.61359e-10	9.78726e-09	10.0655	0.133053	0.256261	4.2109	2.83999e-05	0.000175395	-0.102362	-0.104815	0.269407	-2.35175	0.0191382	0.0454392	-6.1029
YIPF5	0.210662	0.205979	7.68275	5.57065e-14	8.58098e-13	19.6418	0.039309	0.163795	1.71847	0.086108	0.187438	-7.40314	-0.114652	0.131075	-4.12424	4.47082e-05	0.00018292	-0.498754
TAGLN2	0.210572	1.2831	3.13956	0.00176665	0.00638353	-3.77347	0.612686	1.32205	10.2196	4.27336e-23	1.77302e-21	40.1844	-0.229838	1.47513	-2.62482	0.0089801	0.0230584	-5.43172
ANXA13	0.210572	0.361872	4.60053	5.04349e-06	3.03842e-05	1.75892	0.219756	0.36492	5.23125	2.16492e-07	2.00305e-06	4.58467	-0.289	0.370589	-5.19404	3.19096e-07	1.87317e-06	4.25199
SAV1	0.210231	0.142018	8.21847	1.07249e-15	1.93198e-14	23.5369	0.0472423	0.0922547	2.69492	0.00719191	0.0236715	-5.26007	-0.0184394	0.135919	-0.573698	0.566474	0.760132	-8.69156
NPC1L1	0.210213	0.0760212	10.2526	5.26703e-23	1.65397e-21	40.1944	0.109714	0.0651154	6.6255	6.4467e-11	9.66011e-10	12.4983	0.0177672	0.0632823	0.757828	0.448972	0.634294	-8.56884
SNX3	0.210045	0.815542	3.75613	0.000187635	0.000852386	-1.68261	0.158087	0.805301	3.16182	0.00162849	0.00653071	-3.90631	-0.0654507	0.833741	-0.894055	0.371795	0.557575	-8.45626
IQGAP1	0.209807	0.501116	4.87038	1.39217e-06	9.2177e-06	2.99671	-0.0505227	0.455505	-1.33342	0.182783	0.332771	-7.98956	-0.266188	0.473344	-4.90676	1.3189e-06	6.96926e-06	2.87995
PIGR	0.209784	1.58759	2.04675	0.0410733	0.099086	-6.58118	-0.0126102	1.5538	-0.154191	0.877499	1	-8.86662	-0.537457	1.5608	-4.9788	9.2978e-07	5.03557e-06	3.21748
DAAM1	0.209732	0.193599	7.62073	8.67971e-14	1.30638e-12	19.205	0.0241566	0.154473	1.05103	0.29357	0.476336	-8.32598	-0.0037139	0.179987	-0.0968059	0.922926	1	-8.85171
SERPINB5	0.20955	0.128056	8.78358	1.32653e-17	2.79401e-16	27.8763	0.176554	0.135481	7.5645	1.09639e-13	2.2379e-12	18.7621	-0.122345	0.182753	-3.21206	0.00141751	0.00436622	-3.74813
MGAT1	0.209501	0.213786	7.40501	3.96807e-13	5.61e-12	17.7089	0.0586924	0.191319	2.27065	0.0234396	0.0645851	-6.30626	-0.0969425	0.173452	-3.04437	0.00247577	0.00727056	-4.26205
ABLIM1	0.209457	0.275185	6.22529	8.49569e-10	8.71903e-09	10.1863	0.0457159	0.241125	1.65423	0.0984836	0.207988	-7.51119	-0.265082	0.272267	-7.17211	3.27637e-12	3.77022e-11	15.4813
UBA6	0.209456	0.198811	6.93697	9.48766e-12	1.17885e-10	14.5892	0.0216909	0.157447	0.953283	0.340742	0.496091	-8.42392	-0.0824655	0.155333	-2.79971	0.00534665	0.0145332	-4.96442
CAMK2D	0.209429	0.191407	7.56074	1.32923e-13	1.97567e-12	18.7853	0.0319235	0.144765	1.46283	0.143916	0.281542	-7.80888	-0.0261741	0.15061	-0.783768	0.43361	0.633366	-8.54883
UBE2H	0.209407	0.243196	6.78938	2.49139e-11	2.94912e-10	13.6419	0.00681516	0.214138	0.26311	0.792535	0.95422	-8.84387	-0.00578792	0.188004	-0.155991	0.876114	1	-8.84422
BIRC3	0.209341	0.180671	6.0951	1.84935e-09	1.82427e-08	9.42658	0.0714613	0.149097	2.77545	0.00564436	0.0192739	-5.04165	0.019191	0.129457	0.553691	0.58008	0.773776	-8.70285
CTSS	0.209298	0.562247	4.17205	3.4178e-05	0.000178941	-0.0699498	0.128124	0.603747	2.80761	0.00511561	0.0176798	-4.95268	-0.0571298	0.508538	-0.895543	0.371001	0.556637	-8.45493
LMTK3	0.209084	0.108843	9.1978	4.60001e-19	1.07137e-17	31.2018	0.236427	0.146048	9.19196	3.42983e-19	1.11053e-17	31.2769	0.148006	0.188802	3.16414	0.00166648	0.00506975	-3.89765
DDRGK1	0.208788	0.454898	4.77056	2.25777e-06	1.44506e-05	2.53116	0.236441	0.490797	5.8339	7.93083e-09	9.20969e-08	7.79621	-0.228859	0.561808	-3.80749	0.00016092	0.00059808	-1.71291
POF1B	0.20858	0.332572	5.61068	2.95477e-08	2.4818e-07	6.72671	0.033737	0.289553	1.07342	0.283415	0.465628	-8.3022	-0.205743	0.235237	-5.60935	3.6532e-08	2.48764e-07	6.35628
EIF4G2	0.208033	1.06807	3.59704	0.000345641	0.00148287	-2.2566	-0.0146035	0.985008	-0.278138	0.78098	0.944302	-8.8398	-0.504275	0.98765	-6.88481	2.07372e-11	2.16047e-10	13.6674
SLC7A11	0.207928	0.146589	7.96028	7.39111e-15	1.2254e-13	21.6325	0.0327378	0.1063	1.60026	0.109946	0.226829	-7.59881	-0.0505592	0.123217	-1.67364	0.0949336	0.182602	-7.45746
LRCH4	0.207726	0.129436	8.91773	4.52378e-18	9.85505e-17	28.9401	0.122823	0.110453	6.6022	7.48361e-11	1.1113e-09	12.3522	0.00286835	0.102482	0.100636	0.919887	1	-8.85133
ABHD17C	0.207677	0.343834	5.40191	9.18089e-08	7.20894e-07	5.6258	-0.0336677	0.268921	-1.12039	0.262892	0.439609	-8.2507	-0.220313	0.247501	-5.46343	7.94469e-08	5.11864e-07	5.60089
NIPBL	0.207647	0.23119	6.98456	6.92417e-12	8.73483e-11	14.8984	-0.026994	0.192477	-1.02766	0.304427	0.476336	-8.35026	-0.207768	0.16602	-7.40704	6.94902e-13	8.60188e-12	17.0077
MYOF	0.207575	0.148018	8.04094	4.06515e-15	6.91326e-14	22.2221	0.112727	0.136369	4.90754	1.12306e-06	9.12202e-06	2.99432	0.028085	0.168682	0.75146	0.452789	0.634294	-8.57364
XRN1	0.20732	0.142316	8.7323	1.99477e-17	4.13815e-16	27.473	0.0341285	0.104226	1.81365	0.0701161	0.158693	-7.23553	-0.0526247	0.10468	-1.9549	0.0512458	0.108512	-6.95001
ERGIC1	0.207047	0.314541	5.9671	3.91963e-09	3.73269e-08	8.69364	0.0540179	0.284443	1.71666	0.0864372	0.187882	-7.40622	-0.0932704	0.252446	-2.15993	0.0313336	0.0699393	-6.53144
LRCH1	0.207001	0.13728	8.46508	1.62201e-16	3.14e-15	25.402	0.0753063	0.120636	3.68278	0.000246603	0.00122508	-2.14799	-0.119882	0.14138	-4.14059	4.1752e-05	0.000172105	-0.433646
DOCK5	0.206813	0.150174	8.08201	2.99307e-15	5.14303e-14	22.5241	0.0799882	0.120037	3.78055	0.000168422	0.000868294	-1.78919	-0.0285535	0.138087	-0.831198	0.406326	0.600486	-8.5105
ADGRE5	0.206752	0.258337	6.51032	1.4744e-10	1.63731e-09	11.8995	0.0578389	0.232704	2.04628	0.0410637	0.102647	-6.78822	-0.241555	0.292522	-5.77944	1.44653e-08	1.04582e-07	7.25847
SUCO	0.206625	0.142465	8.6274	4.56884e-17	9.21187e-16	26.6538	0.0412234	0.121566	2.10587	0.0355341	0.0912132	-6.66503	-0.0270266	0.105692	-0.927651	0.354112	0.536169	-8.42565
TMPRSS3	0.206523	0.102587	9.89566	1.23028e-21	3.46094e-20	37.0699	0.146711	0.0981333	7.66945	5.14553e-14	1.08668e-12	19.5069	0.00301003	0.124453	0.0988369	0.921314	1	-8.85151
TNFRSF14	0.206515	0.294003	5.89398	5.98357e-09	5.51377e-08	8.28122	0.00369193	0.233706	0.137444	0.890715	1	-8.86907	-0.0951512	0.206367	-2.63143	0.00881005	0.022657	-5.41459
SPARC	0.206452	0.120729	7.93359	8.99774e-15	1.48431e-13	21.4385	0.12314	0.104072	5.62438	2.59406e-08	2.79242e-07	6.64306	0.0441657	0.150921	1.14588	0.252486	0.405693	-8.19949
HSBP1	0.206414	1.23077	3.53116	0.000442204	0.00185852	-2.48726	0.365129	1.27483	6.79368	2.1685e-11	3.38454e-10	13.5663	-0.159625	1.29652	-1.93878	0.0531864	0.112184	-6.98119
OGT	0.206224	0.235698	6.50857	1.49073e-10	1.65322e-09	11.8887	-0.0166651	0.186486	-0.667059	0.504931	0.678375	-8.65586	-0.0516186	0.216373	-1.22104	0.222743	0.364534	-8.11064
RAB14	0.206123	0.344667	5.58866	3.33582e-08	2.78626e-07	6.60881	0.045346	0.275617	1.50587	0.132505	0.263589	-7.74511	-0.203559	0.277894	-4.86709	1.59603e-06	8.31136e-06	2.69595
DDAH1	0.206069	0.406342	4.97186	8.44091e-07	5.76923e-06	3.47917	0.159828	0.397701	4.27973	2.10384e-05	0.00013367	0.18357	-0.191202	0.400837	-3.65221	0.000292249	0.00103184	-2.275
IRF6	0.205916	0.178679	7.51327	1.85884e-13	2.72119e-12	18.4552	0.0705193	0.144318	3.27237	0.00111341	0.00467712	-3.55494	-0.0343444	0.134633	-1.22404	0.22161	0.362824	-8.10698
MAP3K13	0.205897	0.401422	4.79542	2.00322e-06	1.2957e-05	2.64628	0.00106444	0.303206	0.0337265	0.973104	1	-8.87795	-0.0488073	0.251404	-1.10435	0.270061	0.429336	-8.24617
CDC16	0.205789	0.264458	6.01597	2.947e-09	2.84085e-08	8.97184	-0.00911137	0.211641	-0.320714	0.748513	0.915434	-8.82704	-0.193442	0.221655	-5.35777	1.38005e-07	8.56397e-07	5.06468
TMEM9B	0.205748	0.340357	5.71776	1.62855e-08	1.41762e-07	7.30612	0.110072	0.319197	3.40813	0.00068762	0.003068	-3.10735	-0.130917	0.316812	-2.79935	0.00535243	0.0145417	-4.9654
SLC17A5	0.205664	0.149604	8.27786	6.83263e-16	1.25086e-14	23.9819	0.106198	0.14615	4.59337	5.0835e-06	3.68175e-05	1.54224	-0.0342035	0.124509	-1.15458	0.248909	0.400843	-8.1895
MCFD2	0.205664	0.266436	6.29108	5.70399e-10	5.96516e-09	10.5757	0.159546	0.246832	5.65821	2.14778e-08	2.33485e-07	6.82661	-0.164156	0.300046	-3.70692	0.000237391	0.000852552	-2.07945
FOXA3	0.205598	0.232293	6.47057	1.88974e-10	2.07897e-09	11.6565	0.0313967	0.188526	1.24843	0.212248	0.372065	-8.09916	-0.167576	0.201273	-4.99846	8.44537e-07	4.59652e-06	3.31038
FGFBP1	0.20543	0.113398	7.88461	1.28927e-14	2.0811e-13	21.0839	0.144012	0.104238	6.58279	8.47028e-11	1.24995e-09	12.2309	-0.0386982	0.10989	-1.20193	0.230058	0.374761	-8.13377
PSEN1	0.205393	0.166625	8.66346	3.43923e-17	6.99409e-16	26.9345	0.057703	0.166018	2.48764	0.013067	0.0395337	-5.79318	-0.10852	0.157109	-3.5531	0.000423132	0.00144752	-2.62227
PCDH1	0.205193	0.175872	7.81058	2.21288e-14	3.49678e-13	20.5514	0.0547093	0.141499	2.63338	0.00862119	0.0275788	-5.42272	-0.0978276	0.168159	-2.89154	0.00402919	0.0112731	-4.70742
CNDP2	0.204868	0.330461	5.75063	1.35376e-08	1.19224e-07	7.48598	0.214765	0.35099	6.23811	7.25497e-10	9.59947e-09	10.1296	-0.295736	0.390864	-6.02194	3.71625e-09	2.9125e-08	8.58438
TMC6	0.204802	0.180917	8.11093	2.41064e-15	4.18139e-14	22.7376	0.128974	0.159212	5.47359	5.94665e-08	6.05034e-07	5.8372	-0.0735604	0.19779	-2.00845	0.0452243	0.0971116	-6.84464
UBXN6	0.204429	0.215198	7.18835	1.76169e-12	2.36126e-11	16.243	0.0602856	0.198826	2.38141	0.0174852	0.0506817	-6.05013	-0.0144397	0.188313	-0.354768	0.722939	0.919218	-8.79335
KIAA2026	0.204194	0.197933	7.43676	3.17976e-13	4.53824e-12	17.9268	-0.0123663	0.15047	-0.588976	0.556048	0.732569	-8.70492	-0.0187813	0.153232	-0.555564	0.578799	0.77234	-8.70181
TIAL1	0.204172	0.261714	6.74745	3.26737e-11	3.83729e-10	13.376	-0.0416828	0.235775	-1.44344	0.149298	0.288603	-7.83702	-0.230083	0.246591	-6.05825	3.02053e-09	2.39338e-08	8.78685
GABARAP	0.204097	0.25853	5.78764	1.09825e-08	9.76075e-08	7.68961	0.116866	0.243191	4.04204	5.82369e-05	0.000335426	-0.784981	0.0611165	0.1913	1.5554	0.120591	0.225313	-7.6476
PHF11	0.203929	0.204141	6.39787	2.96551e-10	3.17778e-09	11.2155	0.0341833	0.169496	1.32288	0.186263	0.337143	-8.00354	-0.110287	0.119059	-4.15863	3.87067e-05	0.000160433	-0.361538
RDH10	0.203776	0.177129	7.52378	1.72614e-13	2.53366e-12	18.5281	0.0491975	0.136701	2.23023	0.0260157	0.0703219	-6.39674	-0.130125	0.171406	-3.79371	0.000169809	0.000628571	-1.76366
IFITM1	0.20376	0.310926	4.68569	3.38283e-06	2.10002e-05	2.1424	0.119927	0.322647	3.02446	0.00257245	0.00966088	-4.32649	-0.113409	0.272771	-2.17678	0.0300434	0.0673784	-6.49521
STK25	0.202632	0.253528	6.14761	1.35359e-09	1.35877e-08	9.7313	0.0911827	0.220665	3.28298	0.00107286	0.004531	-3.52057	-0.162437	0.263533	-4.00011	7.46046e-05	0.00029339	-0.985311
RNF126	0.202516	0.352389	5.09446	4.55735e-07	3.22017e-06	4.07439	0.180251	0.312154	5.36609	1.0615e-07	1.03413e-06	5.2751	-0.349456	0.387396	-6.80418	3.44474e-11	3.48548e-10	13.169
SMIM7	0.202494	0.399409	5.15338	3.37335e-07	2.43356e-06	4.36525	0.0438494	0.361323	1.28005	0.200907	0.356844	-8.05922	-0.267883	0.326485	-6.31538	6.76476e-10	5.82715e-09	10.25
PKN2	0.202428	0.284247	5.99895	3.25549e-09	3.12365e-08	8.87472	-0.0670227	0.20721	-2.52669	0.0117108	0.0358577	-5.69595	-0.169802	0.222216	-4.23696	2.77705e-05	0.000118925	-0.045068
FBXO7	0.202383	0.284155	6.05028	2.40938e-09	2.33898e-08	9.16838	0.0451856	0.251939	1.49116	0.136324	0.269493	-7.76711	-0.129284	0.253342	-3.0921	0.00211758	0.00630275	-4.11843
ZNF580	0.202107	0.178091	7.14419	2.37644e-12	3.13937e-11	15.9488	0.121501	0.149305	5.09648	4.34444e-07	3.81594e-06	3.911	-0.0913011	0.157077	-2.67919	0.00766489	0.0200174	-5.28957
ASAP2	0.202091	0.156279	8.21603	1.09254e-15	1.96099e-14	23.5186	0.0637298	0.108326	3.51621	0.00046302	0.00214711	-2.73842	-0.0684366	0.118189	-2.62979	0.00885204	0.0227508	-5.41885
SEC23A	0.20207	0.204067	7.05646	4.28803e-12	5.51036e-11	15.369	0.0364962	0.182168	1.47928	0.139469	0.274761	-7.78473	-0.0339832	0.154281	-0.969671	0.332759	0.509159	-8.38579
OSBPL1A	0.202016	0.11596	8.7906	1.25437e-17	2.64538e-16	27.9316	0.068618	0.1003	3.50446	0.000483613	0.00223405	-2.77908	-0.0296115	0.115664	-0.963515	0.335834	0.513199	-8.39174
ZDHHC20	0.201699	0.237875	6.97911	7.17927e-12	9.04971e-11	14.8629	0.0927501	0.207583	3.70933	0.00022254	0.00111256	-2.05148	-0.264003	0.259771	-6.36837	4.93982e-10	4.32968e-09	10.5578
YIPF4	0.20165	0.367036	5.53635	4.4427e-08	3.64488e-07	6.3304	-0.0815848	0.3239	-2.6351	0.008578	0.0274619	-5.41822	-0.152136	0.246897	-3.83353	0.000145301	0.00054357	-1.61648
NCOR1	0.201491	0.42344	5.08195	4.85604e-07	3.41952e-06	4.01304	-0.0196402	0.339144	-0.598854	0.549444	0.725705	-8.69905	-0.309756	0.331086	-7.09384	5.44725e-12	6.11908e-11	14.9813
TMEM41B	0.201451	0.209415	7.24471	1.19958e-12	1.62633e-11	16.6208	0.0265332	0.189791	1.08259	0.279324	0.46051	-8.29232	-0.139748	0.189079	-4.16657	3.74352e-05	0.000155631	-0.329726
RSF1	0.201113	0.322552	5.64875	2.39339e-08	2.03512e-07	6.93158	-0.0128726	0.256353	-0.44723	0.654833	0.830001	-8.77842	-0.22432	0.275654	-5.48203	7.20226e-08	4.6768e-07	5.69622
SEC13	0.201097	0.418665	5.01166	6.91978e-07	4.78703e-06	3.67096	0.248932	0.386731	7.02253	4.74378e-12	8.07567e-11	15.0577	-0.184398	0.411365	-3.52357	0.00047169	0.00159611	-2.724
GINM1	0.20097	0.170631	7.6667	6.24993e-14	9.58264e-13	19.5284	0.0681432	0.15916	3.12466	0.00184596	0.00728197	-4.02176	-0.0527364	0.151955	-1.65116	0.0994403	0.190383	-7.49466
SERPINB1	0.200798	0.82167	3.55314	0.00040749	0.00171962	-2.41077	0.252761	0.818229	4.86589	1.37883e-06	1.10527e-05	2.7966	-0.365884	0.846039	-4.87746	1.51858e-06	7.93806e-06	2.74393
BACH1	0.200566	0.11529	9.79066	3.06129e-21	8.35555e-20	36.1663	0.0481578	0.106643	2.58759	0.0098447	0.0308766	-5.54136	-0.0127232	0.086385	-0.551678	0.581458	0.775198	-8.70396
C3orf52	0.200425	0.103601	9.94017	8.34133e-22	2.37894e-20	37.4551	0.098279	0.100998	5.19359	2.63429e-07	2.39538e-06	4.39476	0.0229739	0.0883673	0.831792	0.405991	0.600083	-8.51001
TECR	0.200343	0.688534	3.87882	0.00011536	0.000550878	-1.2237	0.274905	0.743969	5.62573	2.57463e-08	2.77512e-07	6.65037	-0.357531	0.77151	-5.06787	5.99972e-07	3.34594e-06	3.64088
ARSA	0.200077	0.135544	8.21299	1.11794e-15	2.0044e-14	23.4959	0.195902	0.157467	7.92074	8.12099e-15	1.86772e-13	21.3262	0.10148	0.177034	2.47479	0.0137185	0.0336503	-5.80935
TGFA	0.200012	0.0924424	10.1607	1.19456e-22	3.63943e-21	39.3821	0.11959	0.0852985	7.616	7.57226e-14	1.57284e-12	19.1265	-0.00495584	0.0680146	-0.243843	0.807469	1	-8.82662
RHOG	0.199661	0.23155	6.41641	2.64465e-10	2.85619e-09	11.3275	0.101028	0.208392	3.76741	0.000177367	0.000908453	-1.83794	-0.0797348	0.199964	-2.13985	0.0329325	0.0731719	-6.57424
ADIPOR2	0.1996	0.204613	7.3102	7.6523e-13	1.06009e-11	17.0629	0.0447125	0.173064	1.95002	0.0515309	0.123808	-6.97977	-0.109956	0.173683	-3.6828	0.000260257	0.000926612	-2.16599
MICU1	0.199348	0.162299	8.0123	5.02939e-15	8.46589e-14	22.0122	0.0630709	0.139621	2.94876	0.0032858	0.0119881	-4.55026	-0.00737032	0.157537	-0.204227	0.838274	1	-8.83551
ALDOB	0.199192	0.124882	7.1745	1.93539e-12	2.58568e-11	16.1506	0.232551	0.151556	8.14349	1.51764e-15	3.75724e-14	22.9805	0.0269811	0.0976868	0.874731	0.382211	0.570501	-8.47336
STAP2	0.199085	0.411062	4.91831	1.10035e-06	7.41032e-06	3.22344	0.230151	0.43851	6.01312	2.79385e-09	3.425e-08	8.8132	-0.119365	0.406949	-2.09722	0.0365606	0.0802507	-6.66379
EMP2	0.198871	0.528474	3.9551	8.46826e-05	0.000415561	-0.931276	0.0112467	0.402778	0.290102	0.771815	0.936512	-8.8364	-0.628922	0.547053	-11.0843	2.86929e-25	1.23709e-23	45.2547
MPDU1	0.198779	0.25889	6.20804	9.42526e-10	9.60737e-09	10.0849	0.311684	0.308087	9.2636	1.87678e-19	6.19827e-18	31.8737	-0.120324	0.352549	-2.29998	0.0219302	0.0511705	-6.22206
DERL2	0.198694	0.181637	7.51596	1.82396e-13	2.6725e-12	18.4738	0.123306	0.174151	5.2185	2.3139e-07	2.12511e-06	4.52026	-0.0670741	0.162294	-2.15259	0.0319097	0.0710907	-6.54712
GTF3C6	0.1986	0.634556	3.99323	7.24168e-05	0.000359969	-0.783054	0.295027	0.659608	6.43983	2.08916e-10	2.95362e-09	11.347	-0.381557	0.74748	-5.47946	7.30078e-08	4.73518e-07	5.68302
COQ10B	0.198444	0.152027	7.33914	6.26689e-13	8.74769e-12	17.2593	0.0885293	0.128843	4.34871	1.55091e-05	0.000101426	0.474569	0.00900309	0.117719	0.313275	0.754225	0.950001	-8.80724
CCDC115	0.198318	0.221681	6.25367	7.15715e-10	7.4005e-09	10.3539	0.0751527	0.176098	3.09202	0.00205869	0.00798009	-4.12208	-0.0649703	0.161757	-1.90231	0.0578028	0.120823	-7.05078
EMC3	0.198182	0.296156	6.01538	2.95724e-09	2.8474e-08	8.96846	0.194365	0.285609	6.4664	1.76877e-10	2.52661e-09	11.5099	-0.170373	0.29604	-3.81804	0.000154408	0.000575041	-1.6739
KIAA1217	0.19815	0.161537	8.05955	3.53924e-15	6.04378e-14	22.3588	0.026779	0.121023	1.38118	0.16762	0.314936	-7.92482	-0.031552	0.132835	-1.02786	0.304597	0.474197	-8.32768
IL13RA1	0.198134	0.253162	6.44309	2.24176e-10	2.45641e-09	11.4893	0.0388668	0.23068	1.40247	0.161173	0.305457	-7.89523	0.00559159	0.269931	0.119113	0.905241	1	-8.8493
IFI44L	0.197968	0.11984	7.36591	5.20653e-13	7.30462e-12	17.4416	0.0816731	0.113313	3.39597	0.00071843	0.00318482	-3.14815	-0.0642761	0.0733796	-2.61279	0.00929715	0.0237911	-5.4628
PPP2CB	0.197964	0.253904	6.21849	8.85072e-10	9.04405e-09	10.1463	0.0394826	0.218115	1.44184	0.149747	0.289248	-7.83931	-0.0848396	0.236322	-1.98686	0.047576	0.101607	-6.88746
GRTP1	0.197874	0.283053	5.7792	1.15202e-08	1.02111e-07	7.64308	0.131269	0.224896	4.68736	3.26547e-06	2.44104e-05	1.96713	-0.226493	0.246715	-5.57581	4.37384e-08	2.94076e-07	6.18113
ABCA5	0.197862	0.167713	7.41088	3.80916e-13	5.3992e-12	17.7491	-0.00703052	0.13114	-0.335982	0.736974	0.905146	-8.82202	-0.0083697	0.0724247	-0.379858	0.704239	0.901062	-8.78412
TMEM127	0.19775	0.147839	8.3828	3.06099e-16	5.7833e-15	24.7748	0.0936882	0.122681	4.79714	1.92815e-06	1.5047e-05	2.47373	-0.0178103	0.118631	-0.640213	0.522377	0.711953	-8.65113
AP1G2	0.19758	0.173849	7.41997	3.57509e-13	5.08051e-12	17.8115	0.103948	0.148258	4.58166	5.36865e-06	3.86758e-05	1.48989	-0.0301039	0.155394	-0.921446	0.357337	0.539864	-8.43139
DDX60L	0.197516	0.111627	8.61377	5.08522e-17	1.0228e-15	26.548	0.085104	0.089871	4.3153	1.79868e-05	0.000116067	0.333073	0.00297323	0.0992701	0.0980762	0.921918	1	-8.85159
FNTA	0.197434	0.244801	6.16058	1.25275e-09	1.26215e-08	9.80692	-0.0162528	0.202718	-0.594897	0.552085	0.728452	-8.70142	-0.165467	0.179032	-5.13328	4.3318e-07	2.48286e-06	3.95603
RAP1A	0.196968	0.357434	4.89245	1.24958e-06	8.34383e-06	3.10084	0.0865451	0.337734	2.44802	0.0145837	0.0433599	-5.89032	-0.138703	0.290312	-3.07228	0.00226012	0.00668841	-4.17833
COL16A1	0.196964	0.110935	8.20605	1.17817e-15	2.10099e-14	23.4441	0.102395	0.0866106	5.80971	9.11136e-09	1.04629e-07	7.66106	0.0436327	0.117968	1.31758	0.188349	0.315086	-7.9883
KRAS	0.196897	0.391014	5.0581	5.47878e-07	3.83027e-06	3.89646	-0.0115098	0.328816	-0.337513	0.735821	0.904265	-8.82151	-0.177823	0.298264	-3.89054	0.000115968	0.000441035	-1.40327
UBE2J1	0.196845	0.318387	5.17828	2.96809e-07	2.15722e-06	4.48905	0.00447483	0.246732	0.14747	0.882799	1	-8.86764	-0.173449	0.247773	-4.26933	2.41735e-05	0.000104469	0.087301
TANK	0.196339	0.211754	6.67735	5.12492e-11	5.90564e-10	12.9347	0.0581957	0.186541	2.32602	0.020273	0.0573626	-6.17974	-0.149021	0.179169	-4.95841	1.02693e-06	5.52548e-06	3.12149
DR1	0.196276	0.218827	6.57447	9.85217e-11	1.11202e-09	12.2943	0.0554337	0.174226	2.23902	0.0254358	0.0690018	-6.37721	-0.0960902	0.203914	-2.48905	0.0131881	0.0324843	-5.77439
C12orf57	0.196197	0.599229	3.89865	0.000106504	0.000511997	-1.1482	0.210541	0.613368	4.40934	1.1822e-05	7.94531e-05	0.733969	-0.230269	0.645323	-3.3253	0.000959421	0.00307033	-3.38623
NFE2L1	0.196024	0.206363	6.7236	3.80966e-11	4.449e-10	13.2254	0.018717	0.188614	0.736731	0.461507	0.632931	-8.60693	-0.0334604	0.178894	-0.902975	0.367048	0.551708	-8.44824
ARF6	0.19601	0.528368	4.33567	1.67748e-05	9.27084e-05	0.608508	-0.103472	0.444927	-2.64735	0.00827624	0.0266821	-5.38613	-0.321267	0.406925	-6.74771	4.90177e-11	4.89081e-10	12.8227
PLOD3	0.195605	0.286531	5.90415	5.64309e-09	5.21749e-08	8.33833	0.212056	0.354439	6.0798	1.88181e-09	2.37028e-08	9.1988	-0.14629	0.421619	-2.64918	0.00836775	0.0216476	-5.36839
FUT2	0.195437	0.256794	6.04923	2.42431e-09	2.35209e-08	9.16235	0.0678812	0.198456	2.83969	0.00463313	0.0162091	-4.86291	-0.0862847	0.175162	-2.63776	0.00865012	0.0222908	-5.39816
NEDD4L	0.195326	0.164076	7.24421	1.20371e-12	1.63058e-11	16.6174	0.0492099	0.144935	2.00421	0.0453921	0.11131	-6.87305	-0.0476424	0.156329	-1.2683	0.205381	0.339996	-8.05191
CYP4F12	0.195178	0.161857	7.60564	9.66468e-14	1.45127e-12	19.0991	0.0979527	0.159972	4.0401	5.87131e-05	0.000337698	-0.792708	-0.0164597	0.153618	-0.455033	0.649316	0.84513	-8.75268
TRAK1	0.195144	0.183949	7.07681	3.74139e-12	4.83424e-11	15.5029	0.0305116	0.139354	1.39566	0.163212	0.308508	-7.90473	-0.0665693	0.158588	-2.06029	0.0399753	0.0868798	-6.73996
PPP4R3A	0.194962	0.200835	6.86228	1.54984e-11	1.87628e-10	14.1075	-0.0197676	0.146598	-0.928292	0.353543	0.510811	-8.44743	-0.18063	0.174558	-5.54777	5.08081e-08	3.38031e-07	6.03541
FNIP1	0.194873	0.232521	6.26711	6.59771e-10	6.84346e-09	10.4334	-0.0437439	0.182645	-1.79334	0.073306	0.164605	-7.27205	-0.0509583	0.179935	-1.50227	0.133766	0.247271	-7.72856
KCNK6	0.194796	0.183429	7.1544	2.21783e-12	2.94398e-11	16.0167	0.0034356	0.157796	0.150551	0.880369	1	-8.86718	0.0143281	0.129569	0.478063	0.63285	0.828962	-8.74192
SLC25A36	0.194674	0.215768	6.56633	1.03711e-10	1.16741e-09	12.244	-0.00555597	0.168283	-0.229257	0.818729	0.976643	-8.85221	-0.0570368	0.156879	-1.66703	0.0962404	0.184888	-7.46844
STX12	0.194663	0.194932	6.39939	2.93796e-10	3.15029e-09	11.2246	0.0767604	0.171976	3.09806	0.00201772	0.00784707	-4.1036	-0.0509487	0.151925	-1.51493	0.130529	0.241693	-7.70952
PLLP	0.194659	0.158549	7.62752	8.26997e-14	1.25057e-12	19.2526	0.201036	0.153048	8.71277	1.75902e-17	5.06923e-16	27.3826	-0.10422	0.169083	-2.76851	0.00587614	0.0158111	-5.0499
AFF4	0.194562	0.180888	7.54741	1.46081e-13	2.16345e-12	18.6924	-0.0375355	0.155248	-1.76267	0.0783472	0.173657	-7.32641	-0.010159	0.140858	-0.3243	0.74587	0.941704	-8.80372
LNX2	0.194489	0.114578	9.35096	1.28843e-19	3.11051e-18	32.4617	0.0602584	0.0931848	3.49714	0.00049687	0.00228801	-2.80434	-0.0506286	0.102134	-2.04807	0.041164	0.0891465	-6.76488
CRIM1	0.194355	0.184032	7.10575	3.08007e-12	4.02065e-11	15.694	0.0375651	0.16331	1.57679	0.115249	0.236001	-7.63601	-0.0744062	0.157156	-2.29814	0.0220356	0.0513929	-6.22625
ATL3	0.19432	0.179316	6.63587	6.67678e-11	7.61421e-10	12.6754	0.12076	0.167457	5.06491	5.10264e-07	4.41845e-06	3.75558	-0.095828	0.160115	-2.93301	0.00353746	0.0100058	-4.58874
ANKLE2	0.194305	0.209844	6.52977	1.30527e-10	1.45634e-09	12.0188	-0.0478895	0.156463	-2.16331	0.0308204	0.0810409	-6.54301	-0.150747	0.159898	-5.04157	6.83282e-07	3.76855e-06	3.51516
WASF2	0.194304	0.45464	4.74	2.61353e-06	1.65164e-05	2.39041	0.0445022	0.38317	1.24801	0.212402	0.372256	-8.09969	-0.372013	0.405348	-7.53401	2.95998e-13	3.82458e-12	17.8484
GLOD4	0.19417	0.356734	5.16609	3.16019e-07	2.29381e-06	4.42838	0.085378	0.318952	2.62066	0.00894669	0.0284587	-5.45589	-0.356217	0.343676	-8.07475	6.94783e-15	1.08338e-13	21.5496
ARL8B	0.194116	0.188974	6.80894	2.19438e-11	2.61631e-10	13.7664	0.0404744	0.159371	1.77978	0.0755009	0.168684	-7.29619	-0.0461127	0.15019	-1.46201	0.144473	0.264166	-7.78805
LGALS9	0.19404	0.325526	5.29599	1.60895e-07	1.21986e-06	5.08191	0.190508	0.327996	5.69635	1.73394e-08	1.90629e-07	7.03479	-0.164657	0.280108	-3.78563	0.000175239	0.00064621	-1.79336
P4HA2	0.193965	0.140013	7.97925	6.42439e-15	1.07158e-13	21.7707	0.101328	0.162999	3.99126	7.19177e-05	0.000405178	-0.985038	0.0437967	0.158966	1.1368	0.256257	0.410513	-8.20984
RPS6KA1	0.193672	0.242235	5.61535	2.87955e-08	2.42478e-07	6.75178	0.0793231	0.188839	3.01682	0.00263737	0.00987325	-4.34932	-0.184475	0.204226	-5.10548	4.97711e-07	2.82333e-06	3.82164
PSME1	0.193575	1.27935	3.11453	0.00192124	0.00687441	-3.85069	0.682418	1.39708	12.3834	2.77561e-32	1.8188e-30	61.1992	0.0680216	1.48973	0.788454	0.430868	0.630042	-8.54514
HOOK3	0.193298	0.136887	7.83666	1.83024e-14	2.92572e-13	20.7385	0.019169	0.0979127	1.06491	0.287244	0.471182	-8.31129	0.00638949	0.106019	0.222427	0.824088	1	-8.83162
CYFIP1	0.19305	0.211759	6.79899	2.34089e-11	2.77895e-10	13.703	0.1235	0.187858	4.86262	1.40112e-06	1.1215e-05	2.78116	-0.0582004	0.224773	-1.37142	0.170964	0.305892	-7.91607
TP53INP2	0.193035	0.0999707	8.19028	1.32723e-15	2.35408e-14	23.3265	0.0851684	0.076307	4.70318	3.02865e-06	2.27431e-05	2.03947	0.0854415	0.0680316	3.10111	0.00205563	0.00613605	-4.0911
SRSF10	0.192917	0.58711	4.05528	5.59839e-05	0.00028297	-0.538955	-0.108997	0.504983	-2.63924	0.00847494	0.0271899	-5.40739	-0.566193	0.508251	-10.889	1.54982e-24	6.13723e-23	43.5781
SSR2	0.192752	0.759024	3.77432	0.000174725	0.000801009	-1.61546	-0.0309956	0.693545	-0.690982	0.489782	0.662878	-8.63961	-0.463604	0.670439	-7.2791	1.6244e-12	1.92285e-11	16.1717
TPP2	0.192672	0.21808	6.27744	6.19716e-10	6.46046e-09	10.4947	0.017634	0.173303	0.720429	0.471477	0.643164	-8.61882	-0.20946	0.187578	-6.47518	2.60469e-10	2.36716e-09	11.1847
DNAJB2	0.192589	0.143721	7.73867	3.72527e-14	5.80239e-13	20.0382	0.070598	0.129775	3.28052	0.00108215	0.00456321	-3.52855	0.0648274	0.126852	1.89895	0.0582436	0.121519	-7.05712
CDK5RAP3	0.192482	0.241942	6.32902	4.52614e-10	4.7849e-09	10.8019	0.079142	0.214823	2.78193	0.00553409	0.0189398	-5.02382	-0.109011	0.268684	-2.45699	0.014407	0.0351252	-5.85271
FAM160A2	0.192202	0.187713	6.87183	1.45592e-11	1.76776e-10	14.1689	0.0191863	0.135671	0.898747	0.369064	0.529139	-8.47442	-0.0665728	0.142784	-2.28123	0.0230258	0.0533614	-6.26458
CUL4A	0.191786	0.36466	4.79177	2.0388e-06	1.3151e-05	2.62933	0.0571969	0.277919	1.85614	0.0638097	0.147102	-7.1578	-0.295804	0.332307	-6.64182	9.43931e-11	9.09931e-10	12.1798
CLDND1	0.191748	0.15315	7.66924	6.13703e-14	9.41829e-13	19.5464	0.0553281	0.124418	2.66936	0.00775748	0.0252114	-5.32807	-0.0628448	0.137208	-2.10033	0.0362852	0.0797309	-6.65733
NT5C2	0.19165	0.170822	6.70247	4.36355e-11	5.06718e-10	13.0923	0.0961099	0.148363	4.154	3.62783e-05	0.000219357	-0.335376	-0.0502613	0.161996	-1.51116	0.131486	0.243333	-7.71521
ERLEC1	0.191343	0.337917	5.52926	4.61792e-08	3.78065e-07	6.29282	-0.0482983	0.290193	-1.68587	0.0922206	0.197746	-7.45848	-0.183359	0.251094	-4.81881	2.00956e-06	1.02864e-05	2.47382
PCNP	0.1912	0.503905	4.29068	2.04486e-05	0.000111221	0.419495	0.084969	0.489711	2.0836	0.0375211	0.095365	-6.71148	-0.224216	0.49719	-3.82685	0.000149165	0.000557023	-1.64127
SEL1L3	0.190762	0.268809	6.2141	9.08771e-10	9.26902e-09	10.1205	0.00480024	0.214516	0.187056	0.851665	1	-8.86101	-0.0773352	0.226795	-1.88587	0.0599901	0.123395	-7.08172
SWAP70	0.190706	0.10962	8.81616	1.02273e-17	2.18477e-16	28.1335	0.0426692	0.0736578	2.77456	0.00565977	0.0193099	-5.04412	0.0207334	0.0761079	0.824436	0.410152	0.605042	-8.5161
HBA2	0.190619	0.0906622	7.08442	3.55515e-12	4.60079e-11	15.5531	0.0978506	0.0705438	4.54739	6.29453e-06	4.46293e-05	1.33735	-0.0305465	0.105362	-0.791855	0.428885	0.627518	-8.54245
ZNF91	0.190589	0.179877	7.0966	3.27569e-12	4.26253e-11	15.6335	-0.00701525	0.142376	-0.33346	0.738877	0.906873	-8.82287	-0.0279402	0.117986	-0.94534	0.34502	0.524759	-8.40909
SPP1	0.190416	0.114728	7.33624	6.39354e-13	8.9019e-12	17.2396	0.138716	0.126952	5.23111	2.16646e-07	2.00306e-06	4.58398	0.0197588	0.156925	0.468826	0.639433	0.835163	-8.7463
NLRC5	0.190313	0.120502	7.90793	1.08658e-14	1.77299e-13	21.2525	0.0381997	0.0878586	2.14019	0.0326486	0.0850224	-6.59251	-0.0249746	0.130959	-0.818503	0.413526	0.608769	-8.52098
PTPRF	0.190233	0.358786	4.9344	1.01635e-06	6.86985e-06	3.30002	-0.0598063	0.286645	-1.97708	0.0483846	0.117358	-6.92686	-0.154548	0.313402	-3.29699	0.00105887	0.00334797	-3.47783
FBXL3	0.189727	0.178018	7.10653	3.06402e-12	4.00286e-11	15.6992	0.0538377	0.130878	2.73087	0.00645933	0.0216311	-5.16336	-0.0735089	0.158231	-2.41887	0.0159854	0.0386539	-5.94456
SRP54	0.189643	0.249921	5.62132	2.78607e-08	2.34846e-07	6.78386	0.101196	0.22665	3.46744	0.000554198	0.00253153	-2.90628	-0.0767296	0.228004	-1.86213	0.063271	0.128624	-7.12595
BLZF1	0.189386	0.111066	8.74576	1.79247e-17	3.74198e-16	27.5787	0.0637296	0.0907066	3.81458	0.000147188	0.000773592	-1.66214	-0.0363292	0.0879042	-1.76049	0.0790398	0.15525	-7.30903
CFLAR	0.189296	0.310348	5.70115	1.78736e-08	1.54366e-07	7.21558	-0.0464223	0.279427	-1.52635	0.127327	0.255474	-7.71411	-0.108853	0.215148	-2.93751	0.00348753	0.00987985	-4.57576
NPTN	0.189161	0.188835	6.69411	4.60365e-11	5.331e-10	13.0398	0.0439581	0.157749	1.80915	0.0708128	0.159966	-7.24366	-0.123362	0.179481	-3.61466	0.000336571	0.00117427	-2.40763
CHP1	0.189053	0.341653	4.81488	1.82354e-06	1.18552e-05	2.73674	0.118474	0.29082	3.87241	0.000116788	0.000628185	-1.44376	-0.108283	0.269513	-2.48867	0.0132018	0.0325131	-5.77531
PPP1R12A	0.188937	0.256267	5.98802	3.47005e-09	3.31987e-08	8.81246	0.0343792	0.213446	1.32984	0.183959	0.334183	-7.99432	-0.235823	0.197053	-7.70064	9.50326e-14	1.29052e-12	18.9683
TXNRD1	0.18873	0.256667	5.67414	2.07818e-08	1.78548e-07	7.06893	0.00533972	0.195474	0.198091	0.843025	0.998487	-8.85888	-0.0994895	0.231193	-2.36628	0.0184131	0.0438529	-6.06901
GJB4	0.188707	0.0666756	11.3345	2.33483e-27	9.35803e-26	50.146	0.119346	0.0648855	7.53819	1.32358e-13	2.66865e-12	18.5767	0.0249581	0.0723193	1.06992	0.285261	0.450249	-8.28359
DTX3L	0.188582	0.181058	6.79314	2.43134e-11	2.88425e-10	13.6658	0.00412159	0.151131	0.184118	0.853969	1	-8.86155	-0.153612	0.145345	-5.20905	2.95764e-07	1.74489e-06	4.32554
APH1A	0.188456	0.400411	4.79322	2.02459e-06	1.30798e-05	2.63606	0.0792157	0.366663	2.28324	0.0226842	0.0628182	-6.27776	-0.242562	0.3446	-5.43646	9.15485e-08	5.83683e-07	5.46316
KIDINS220	0.188439	0.1215	8.2928	6.09767e-16	1.12128e-14	24.0943	0.00209692	0.0948644	0.11778	0.906272	1	-8.87158	-0.052049	0.0973029	-2.19372	0.0287931	0.0649003	-6.45852
ZNF90	0.188333	0.294999	4.78849	2.07124e-06	1.33239e-05	2.61414	0.241906	0.34058	6.3693	3.24118e-10	4.47131e-09	10.9174	-0.266089	0.427713	-4.78547	2.3536e-06	1.19255e-05	2.32156
PAIP2	0.188274	0.420489	4.5305	6.97119e-06	4.12156e-05	1.44853	0.0309258	0.393183	0.854399	0.393146	0.556603	-8.51329	-0.138051	0.376371	-2.71816	0.00683162	0.0180844	-5.18594
FZD5	0.187995	0.180925	7.29395	8.55803e-13	1.17766e-11	16.9528	0.0331875	0.157375	1.45623	0.14573	0.284348	-7.81849	-0.142045	0.161713	-4.97531	9.45758e-07	5.1154e-06	3.20102
MAPK8	0.187857	0.117573	9.08325	1.17926e-18	2.68224e-17	30.2702	0.0733136	0.102626	4.04243	5.81421e-05	0.000334997	-0.783436	-0.00549107	0.127715	-0.178914	0.85809	1	-8.84037
CRYL1	0.187777	0.425704	4.48268	8.67471e-06	5.04385e-05	1.2391	0.27551	0.439717	6.75379	2.81379e-11	4.35058e-10	13.3108	-0.0537058	0.413154	-0.921209	0.357461	0.540001	-8.43161
SUMO3	0.187585	0.478391	4.33247	1.70133e-05	9.39288e-05	0.595027	0.0856297	0.448944	2.20859	0.027493	0.073604	-6.44452	-0.278013	0.455489	-5.1232	4.55586e-07	2.59686e-06	3.90722
MPST	0.187482	0.872484	3.2405	0.00125246	0.00469295	-3.45592	-0.128598	0.747675	-2.51843	0.0119867	0.0366346	-5.71664	-0.418711	0.628454	-6.62261	1.06222e-10	1.01625e-09	12.064
RAB20	0.18706	0.247196	6.12648	1.53508e-09	1.53072e-08	9.60843	0.0288248	0.237635	0.964078	0.335305	0.489818	-8.41357	-0.230513	0.23632	-5.90383	7.24454e-09	5.48003e-08	7.93278
GMFB	0.186909	0.183694	6.48851	1.68982e-10	1.8615e-09	11.7659	0.0796363	0.177775	3.06905	0.00222175	0.00850435	-4.19209	-0.117689	0.169699	-3.5079	0.000499533	0.00168377	-2.77767
CPD	0.186866	0.228482	6.41507	2.6667e-10	2.87811e-09	11.3194	-0.00843633	0.202079	-0.320509	0.748668	0.915534	-8.8271	-0.088328	0.185315	-2.38545	0.017493	0.0419004	-6.02395
SRP19	0.186682	0.259543	5.69182	1.88305e-08	1.62375e-07	7.16484	0.0973429	0.229562	3.42144	0.000655307	0.00294211	-3.06252	-0.199314	0.237958	-5.07265	5.85942e-07	3.28181e-06	3.66377
CTSZ	0.186482	0.48358	4.2738	2.20155e-05	0.000119038	0.349068	0.00142516	0.415614	0.039036	0.968872	1	-8.87776	-0.17101	0.429466	-3.02557	0.00263142	0.00767445	-4.318
MAPK3	0.186145	0.354058	5.01743	6.72262e-07	4.65844e-06	3.69886	0.141999	0.362779	3.94893	8.55988e-05	0.000473691	-1.14997	-0.066323	0.385362	-1.24285	0.214604	0.352998	-8.08381
SLC30A7	0.186093	0.156554	7.80798	2.25523e-14	3.55689e-13	20.5327	0.0341886	0.14011	1.63064	0.10337	0.216179	-7.54984	-0.0932612	0.14064	-2.95286	0.00332209	0.00947293	-4.53137
ZNHIT1	0.185892	0.962043	3.26831	0.00113742	0.00431675	-3.36673	0.211637	0.938034	4.231	2.60281e-05	0.000162128	-0.0192947	-0.130007	0.934962	-1.72141	0.0858996	0.166976	-7.37673
SREK1IP1	0.185764	0.377687	4.602	5.009e-06	3.01875e-05	1.76551	-0.051113	0.308171	-1.54032	0.123887	0.249877	-7.69273	-0.207172	0.307481	-4.4635	1.03279e-05	4.77183e-05	0.900614
ZNF518A	0.185655	0.258056	5.82593	8.83523e-09	7.95942e-08	7.90149	-0.0396103	0.203944	-1.55731	0.119801	0.24333	-7.66647	-0.152783	0.176061	-4.92126	1.22971e-06	6.54617e-06	2.94752
SOD2	0.185554	0.470739	4.14852	3.77873e-05	0.000196344	-0.165461	0.0903092	0.473467	2.18099	0.0294818	0.0781685	-6.50479	-0.141407	0.470509	-2.33366	0.0200762	0.0474819	-6.14483
OTUB1	0.185544	0.339471	5.1585	3.28599e-07	2.37781e-06	4.39062	0.106244	0.307714	3.35548	0.00083056	0.00362065	-3.28302	-0.195153	0.330258	-4.31313	2.00091e-05	8.78285e-05	0.267854
MACF1	0.185445	0.190496	6.74361	3.34934e-11	3.9281e-10	13.3517	-0.00167502	0.152812	-0.0718985	0.942701	1	-8.87593	-0.10048	0.180149	-2.82003	0.00502531	0.0137503	-4.90823
SRD5A3	0.185407	0.141377	7.86327	1.50715e-14	2.42097e-13	20.93	0.150664	0.136591	7.1311	2.27273e-12	3.99676e-11	15.7805	-0.00557911	0.108381	-0.201229	0.840615	1	-8.83612
TRIM25	0.185287	0.152304	7.40706	3.91176e-13	5.53512e-12	17.7229	0.0720531	0.132395	3.28387	0.00106955	0.00451815	-3.5177	-0.0278487	0.147968	-0.766766	0.443644	0.634294	-8.56202
GNAI3	0.18513	0.29265	5.28413	1.71229e-07	1.29287e-06	5.0216	0.0959524	0.277208	3.10143	0.00199515	0.00776844	-4.09326	-0.212737	0.270549	-5.1777	3.46537e-07	2.01847e-06	4.17209
CTNNBIP1	0.184967	0.235256	5.93796	4.64187e-09	4.35271e-08	8.52873	0.187627	0.270654	5.92262	4.74765e-09	5.6442e-08	8.29617	-0.0664466	0.318028	-1.3294	0.184424	0.309272	-7.97269
OXSR1	0.184948	0.130694	8.26659	7.4442e-16	1.3598e-14	23.8973	0.0359412	0.109903	1.86589	0.0624311	0.144651	-7.13972	-0.0488084	0.118427	-1.75867	0.0793493	0.155746	-7.31222
NAMPT	0.184777	0.41277	4.48685	8.5114e-06	4.95588e-05	1.2573	-0.110825	0.321815	-3.34711	0.000855685	0.00371547	-3.31071	-0.20678	0.261214	-5.28163	2.04322e-07	1.23093e-06	4.68402
UBXN1	0.18445	0.56409	3.85289	0.000127992	0.000604556	-1.32185	-0.0275922	0.48992	-0.66623	0.505461	0.678923	-8.65641	-0.125484	0.476282	-2.13201	0.0335756	0.0744008	-6.59084
CNBP	0.184241	0.813273	3.34094	0.000881487	0.00343626	-3.1303	-0.0811957	0.689607	-1.70921	0.0878092	0.190313	-7.41896	-0.672235	0.741726	-10.4715	5.39519e-23	1.81448e-21	40.051
FCGBP	0.184119	0.16251	5.68995	1.90281e-08	1.63993e-07	7.15469	0.0720722	0.117115	2.87132	0.00419834	0.0149187	-4.77344	-0.12185	0.141002	-3.72846	0.000218578	0.000790838	-2.0017
NEMF	0.184092	0.277528	5.29669	1.60302e-07	1.21648e-06	5.08548	-0.0681633	0.202981	-2.71202	0.00683456	0.0226716	-5.21422	-0.219816	0.2174	-5.79706	1.31255e-08	9.54389e-08	7.3532
MKRN1	0.183928	0.397352	4.6655	3.72086e-06	2.28618e-05	2.05091	-0.0917652	0.330331	-2.77415	0.00566676	0.0193213	-5.04523	-0.092292	0.287199	-2.05147	0.0408298	0.0885621	-6.75795
POR	0.18387	0.271264	5.63915	2.52428e-08	2.1398e-07	6.87981	0.108817	0.278841	3.52241	0.000452487	0.00210508	-2.71691	-0.0350598	0.312832	-0.706679	0.480151	0.66377	-8.60632
ADGRG6	0.183836	0.103488	8.99498	2.42113e-18	5.38816e-17	29.5585	0.0997547	0.0862475	5.73357	1.4054e-08	1.56595e-07	7.23918	-0.0855072	0.112684	-3.09758	0.00207969	0.00620338	-4.10181
PTBP3	0.183794	0.464566	4.12782	4.12611e-05	0.000212787	-0.249093	-0.184205	0.364185	-5.13897	3.49384e-07	3.11353e-06	4.12163	-0.228943	0.330971	-4.82283	1.97158e-06	1.01171e-05	2.49221
BBX	0.183763	0.261728	5.57576	3.58088e-08	2.9834e-07	6.53992	-0.075857	0.218812	-2.7501	0.00609563	0.0205675	-5.11111	-0.139767	0.209117	-3.7033	0.000240694	0.000863362	-2.09246
KCTD3	0.183653	0.17763	6.40062	2.91558e-10	3.13036e-09	11.2321	0.00743427	0.118174	0.362369	0.717174	0.887559	-8.8128	-0.238971	0.149368	-8.9617	1.00033e-17	2.11775e-16	28.02
FAM177A1	0.183559	0.774633	3.39848	0.000717899	0.00287316	-2.93941	0.0136266	0.731536	0.280039	0.779522	0.943436	-8.83927	-0.116584	0.587883	-1.78362	0.0751946	0.148741	-7.26826
CHMP1A	0.183558	0.282398	5.24706	2.0783e-07	1.54939e-06	4.83398	0.092378	0.252966	3.10678	0.00195984	0.00764896	-4.07684	-0.145462	0.278286	-3.32629	0.000956122	0.00306037	-3.38303
CMPK2	0.183522	0.083406	8.88278	5.99445e-18	1.29394e-16	28.6617	0.15718	0.0975382	7.96808	5.70397e-15	1.33602e-13	21.6746	-0.00302309	0.0604915	-0.1452	0.884622	1	-8.84584
WDR45	0.183485	0.204352	6.31732	4.86121e-10	5.11946e-09	10.7321	0.0971791	0.193597	3.69486	0.000235364	0.00117242	-2.10416	0.0156022	0.173413	0.420743	0.674154	0.869915	-8.76772
SEMA3B	0.183316	0.116243	7.84221	1.75769e-14	2.8152e-13	20.7784	0.0870049	0.109637	4.24207	2.48047e-05	0.000155269	0.0265762	0.145132	0.131017	3.97132	8.38556e-05	0.000326582	-1.09618
RBM8A	0.183239	0.754414	3.44551	0.000605679	0.00247075	-2.78104	0.0471693	0.6428	1.01236	0.311679	0.482764	-8.36586	-0.621253	0.681162	-10.1296	9.2992e-22	2.84894e-20	37.2241
ERN2	0.183092	0.177667	6.70073	4.41232e-11	5.11661e-10	13.0814	0.0488825	0.148294	2.13189	0.033328	0.0864778	-6.61017	-0.169515	0.171145	-5.54084	5.27207e-08	3.4977e-07	5.99948
LGALS8	0.182923	0.170458	7.30911	7.70967e-13	1.06625e-11	17.0555	0.0509982	0.146643	2.33409	0.0198437	0.0563409	-6.16103	-0.0683529	0.139361	-2.32393	0.0205974	0.04852	-6.16727
GTF2A2	0.182701	0.534986	3.87654	0.000116422	0.000555147	-1.23236	0.238354	0.50213	5.68774	1.82004e-08	1.99491e-07	6.98764	-0.364246	0.496425	-6.18565	1.44803e-09	1.19437e-08	9.50545
TMED7	0.182366	0.229968	6.29535	5.55767e-10	5.81952e-09	10.6011	-0.00940979	0.195945	-0.381928	0.702619	0.875318	-8.80551	-0.15547	0.200072	-4.34171	1.76711e-05	7.83786e-05	0.386601
TRANK1	0.182296	0.0709967	10.2414	5.8201e-23	1.81335e-21	40.0953	0.0612176	0.0428413	5.33591	1.24677e-07	1.19767e-06	5.11917	0.0189546	0.0307522	1.35425	0.176371	0.305892	-7.93941
ASH1L	0.182237	0.246232	6.03174	2.68679e-09	2.5971e-08	9.06204	-0.0854513	0.19706	-3.42453	0.000648014	0.00291403	-3.05209	-0.199023	0.184046	-5.8899	7.83219e-09	5.8761e-08	7.85669
PPP1R11	0.182223	0.27211	5.67021	2.12422e-08	1.82314e-07	7.04761	0.0602097	0.273479	1.90651	0.0569514	0.134406	-7.06338	-0.0230092	0.238828	-0.540791	0.588933	0.783493	-8.70992
B4GALT1	0.182157	0.19644	6.16362	1.23021e-09	1.24171e-08	9.82465	0.0134416	0.169389	0.550982	0.581804	0.759052	-8.72659	-0.0382424	0.174288	-1.0441	0.297029	0.464562	-8.31087
GALNT1	0.181782	0.216011	6.30829	5.13661e-10	5.39573e-09	10.6782	0.133866	0.20087	5.07581	4.82741e-07	4.21327e-06	3.80915	-0.122041	0.219003	-3.31282	0.00100212	0.00318845	-3.42669
EFNB2	0.181782	0.271834	5.4032	9.11739e-08	7.16249e-07	5.63253	0.0276639	0.212643	1.0313	0.302719	0.476336	-8.34651	-0.129289	0.228191	-3.12204	0.00191797	0.00576264	-4.02727
SLC25A23	0.181749	0.154144	7.6883	5.35303e-14	8.2689e-13	19.681	0.0554001	0.141017	2.75416	0.00602128	0.0203457	-5.10003	0.0120046	0.129231	0.389664	0.696979	0.892948	-8.78034
GNB1	0.181603	0.421927	4.64435	4.10975e-06	2.51256e-05	1.95544	0.0846005	0.387719	2.37203	0.017932	0.0518241	-6.07228	-0.214187	0.412192	-4.26746	2.43689e-05	0.000105259	0.0796152
RAB25	0.181595	0.81857	3.29968	0.00101943	0.00390486	-3.26524	0.258975	0.795156	5.06509	5.09804e-07	4.41679e-06	3.75645	-0.216669	0.736997	-3.03633	0.00254123	0.00744692	-4.286
MED8	0.181316	0.209705	5.93399	4.74976e-09	4.44221e-08	8.50633	0.0499852	0.159692	2.12015	0.0343079	0.0885475	-6.635	-0.0960782	0.178665	-3.00196	0.00283978	0.0082096	-4.38784
MT-ND1	0.181286	3.45192	1.73856	0.0825735	0.176336	-7.16206	0.0745393	3.62217	0.957908	0.338406	0.493343	-8.4195	-0.0219689	3.70116	-0.215221	0.829698	1	-8.8332
PELI1	0.181247	0.134479	7.82247	2.02951e-14	3.22553e-13	20.6367	0.0404024	0.103412	2.25082	0.0246746	0.0673491	-6.35086	-0.033459	0.113849	-1.16657	0.244036	0.394186	-8.1756
HP1BP3	0.181209	0.418108	4.44166	1.04471e-05	5.96309e-05	1.06116	-0.0746033	0.352925	-2.08624	0.0372807	0.0948278	-6.70599	-0.416959	0.439697	-7.77931	5.5233e-14	7.7573e-13	19.5035
ALG5	0.181194	0.560354	3.88282	0.000113517	0.000542706	-1.20848	0.160277	0.550481	3.78827	0.000163361	0.000846966	-1.76044	-0.573538	0.59764	-9.57345	8.45142e-20	2.16706e-18	32.7501
RHBDF1	0.181084	0.113694	8.09493	2.71753e-15	4.68909e-14	22.6194	0.058837	0.0881676	3.50688	0.000479295	0.00221584	-2.7707	-0.01864	0.10159	-0.76474	0.444848	0.634294	-8.56357
HEXB	0.180809	0.481085	4.12252	4.21977e-05	0.000217143	-0.27043	0.223358	0.53884	5.18704	2.72541e-07	2.47007e-06	4.36186	-0.170925	0.586403	-2.54102	0.0114055	0.0285609	-5.64531
TBC1D15	0.180743	0.178222	6.31092	5.05497e-10	5.31335e-09	10.6938	-0.0109144	0.138882	-0.481162	0.630536	0.806573	-8.76265	-0.0397607	0.149151	-1.16092	0.246323	0.397375	-8.18216
UFL1	0.180727	0.247607	5.85008	7.69744e-09	6.99548e-08	8.03579	-0.0256526	0.201803	-0.971821	0.331441	0.485504	-8.40607	-0.174975	0.187388	-5.31044	1.76228e-07	1.07438e-06	4.82748
ZNF655	0.1807	0.163273	6.98847	6.74683e-12	8.51762e-11	14.9239	0.031168	0.141721	1.38171	0.167457	0.314694	-7.92409	-0.030892	0.11945	-1.0763	0.282399	0.446501	-8.27674
ARID4A	0.180677	0.162586	6.56082	1.07377e-10	1.20702e-09	12.21	-0.012362	0.117711	-0.634137	0.526177	0.701329	-8.67729	-0.0712657	0.103858	-2.66616	0.00796319	0.0207113	-5.32389
SREBF2	0.180617	0.178023	6.82115	2.02681e-11	2.43055e-10	13.8443	0.0805081	0.161941	3.45359	0.000583004	0.00265065	-2.95355	-0.051555	0.202464	-1.27197	0.204076	0.338073	-8.04726
ACHE	0.180486	0.0677986	8.99089	2.50285e-18	5.56253e-17	29.5256	0.0904421	0.0543867	5.64085	2.36658e-08	2.55922e-07	6.73228	0.0423827	0.037648	2.01083	0.0449713	0.0966438	-6.8399
ARPC4	0.1803	0.654737	3.47224	0.000549441	0.00226088	-2.69013	0.28303	0.668629	5.99072	3.18775e-09	3.86486e-08	8.68455	-0.262549	0.658123	-3.9576	8.86349e-05	0.000343656	-1.14873
RHBDD2	0.180217	0.203142	6.23676	7.92746e-10	8.16123e-09	10.254	0.0468883	0.171352	1.97687	0.0484081	0.117398	-6.92727	-0.0571087	0.208181	-1.48266	0.138902	0.255336	-7.75774
IL22RA1	0.180105	0.0941834	9.45901	5.20083e-20	1.30917e-18	33.36	0.0963065	0.0865606	5.58829	3.16957e-08	3.35077e-07	6.44831	0.00930871	0.0815889	0.362823	0.716917	0.913531	-8.79046
PAPOLA	0.180071	0.73949	3.43005	0.000640636	0.00259922	-2.83335	-0.191902	0.639156	-4.23521	2.55565e-05	0.000159431	-0.00187432	-0.5205	0.634761	-8.92371	1.33645e-17	2.80417e-16	27.7332
DIAPH1	0.180005	0.237686	5.81088	9.62564e-09	8.62443e-08	7.81804	0.066034	0.207677	2.51018	0.0122681	0.0374114	-5.73724	-0.212079	0.260915	-5.16047	3.77943e-07	2.18521e-06	4.08808
PRKCSH	0.179924	0.448116	4.5098	7.66492e-06	4.50749e-05	1.35763	0.0321579	0.419	0.896788	0.370109	0.530291	-8.47618	-0.281529	0.437866	-5.43307	9.31899e-08	5.92775e-07	5.4459
HPS1	0.179898	0.25081	5.66186	2.22529e-08	1.90198e-07	7.0024	0.117466	0.234365	4.37003	1.41025e-05	9.29267e-05	0.565384	-0.18302	0.264627	-4.62945	4.87058e-06	2.35892e-05	1.62185
ZCCHC10	0.179857	0.237401	6.05107	2.39832e-09	2.33074e-08	9.17287	0.00898287	0.195164	0.358488	0.720075	0.890548	-8.8142	-0.182224	0.164839	-5.62266	3.40055e-08	2.32615e-07	6.42602
ITPKA	0.17967	0.111283	7.41705	3.64861e-13	5.18053e-12	17.7914	0.0767184	0.0738145	4.89852	1.17428e-06	9.49601e-06	2.95134	-0.00342909	0.122686	-0.100192	0.920239	1	-8.85138
FUCA2	0.179639	0.286879	5.58396	3.42319e-08	2.85635e-07	6.58368	0.0969525	0.285629	3.18155	0.00152285	0.00616042	-3.84445	-0.14445	0.259634	-3.43526	0.000649838	0.00214573	-3.02343
PHYKPL	0.179631	0.17543	6.40662	2.80957e-10	3.02244e-09	11.2683	0.0449802	0.132005	2.28707	0.0224586	0.0623291	-6.26906	-0.0298734	0.141957	-0.91036	0.363146	0.547237	-8.44155
CDC42EP5	0.179166	0.183244	6.06416	2.22028e-09	2.16176e-08	9.24815	0.0521651	0.149852	2.11633	0.0346331	0.0892399	-6.64307	-0.0648135	0.154822	-1.87497	0.0614788	0.125675	-7.1021
SNRNP48	0.178838	0.152124	7.09137	3.3929e-12	4.40117e-11	15.599	0.0383829	0.137483	1.70757	0.0881135	0.190772	-7.42175	-0.118885	0.112586	-4.97587	9.4317e-07	5.10474e-06	3.20367
PTPRK	0.17864	0.263367	5.67526	2.06533e-08	1.77537e-07	7.07496	-0.0631796	0.217423	-2.40361	0.0164664	0.0481681	-5.99735	-0.0951923	0.185552	-2.61964	0.00911537	0.0233694	-5.44511
ZNF385A	0.178604	0.067339	9.24261	3.17516e-19	7.47952e-18	31.5688	0.11455	0.0637378	7.03678	4.30925e-12	7.36632e-11	15.152	0.0752173	0.0825389	2.56164	0.01076	0.0271391	-5.59338
MAF1	0.178367	0.376078	4.45879	9.66836e-06	5.57255e-05	1.13529	0.0729503	0.325492	2.16848	0.0304237	0.0801638	-6.53187	-0.179488	0.324826	-3.71544	0.000229779	0.000826834	-2.04877
LARP7	0.17828	0.378568	4.30055	1.95822e-05	0.000107003	0.460799	-0.0130062	0.304986	-0.390069	0.696592	0.86945	-8.80237	-0.326671	0.295963	-7.65395	1.30896e-13	1.75303e-12	18.6526
PYGB	0.178124	0.423799	4.13559	3.99235e-05	0.000206534	-0.217758	0.0513017	0.418319	1.29598	0.195367	0.349333	-8.03873	-0.0192059	0.401383	-0.34659	0.72907	0.925304	-8.79623
ORC4	0.178077	0.192074	6.32466	4.64829e-10	4.90148e-09	10.7759	0.0116456	0.170154	0.469041	0.639171	0.814652	-8.76842	-0.0928503	0.16195	-2.82035	0.00502048	0.0137439	-4.90736
SMPD1	0.17775	0.103664	8.25732	7.98817e-16	1.45413e-14	23.8277	0.109674	0.0983216	5.8136	8.91036e-09	1.02537e-07	7.68279	0.107889	0.094556	3.59468	0.000362655	0.00125651	-2.47768
MPC1	0.177521	0.501258	3.67608	0.00025587	0.00112968	-1.97438	0.137665	0.434588	3.49465	0.000501442	0.00230778	-2.8129	-0.244661	0.457277	-4.2191	2.99682e-05	0.000127411	-0.117704
SH3BGRL2	0.177439	0.251127	5.50277	5.33335e-08	4.32774e-07	6.15294	0.0595086	0.195997	2.36915	0.0180714	0.0521702	-6.07908	-0.114083	0.199279	-2.74563	0.00629432	0.0168239	-5.11203
USP53	0.177406	0.265092	5.34967	1.21221e-07	9.37573e-07	5.35631	-0.0762207	0.23103	-2.75804	0.00595093	0.0201533	-5.08942	-0.0382638	0.180658	-1.02253	0.307107	0.47698	-8.33314
SFT2D1	0.177205	0.586579	3.87801	0.000115737	0.000552518	-1.22678	-0.0060549	0.548867	-0.143948	0.885579	1	-8.86815	-0.444993	0.510374	-8.30503	1.32939e-15	2.27956e-14	23.1832
TUBB4B	0.177021	1.32305	2.368	0.0181686	0.049834	-5.87639	0.0922175	1.09384	1.37641	0.169091	0.315535	-7.93139	-1.15884	1.17609	-13.1004	3.34767e-33	3.02365e-31	63.4363
RAB8A	0.176976	0.338658	4.5965	5.13884e-06	3.09135e-05	1.74095	0.144419	0.305602	4.53003	6.81997e-06	4.79634e-05	1.26051	-0.159539	0.319862	-3.40786	0.000716789	0.00234346	-3.11488
TMEM123	0.176874	0.690747	3.50546	0.000486325	0.00202642	-2.57617	-0.213148	0.671869	-4.57635	5.50299e-06	3.94889e-05	1.46619	-0.471333	0.654503	-7.5235	3.17791e-13	4.09336e-12	17.7784
ANAPC16	0.176778	0.869825	3.33269	0.000907584	0.00352551	-3.15739	0.0443005	0.795698	0.925464	0.355011	0.512528	-8.45005	-0.324445	0.746903	-4.85257	1.71088e-06	8.84801e-06	2.62894
TNKS1BP1	0.176678	0.104061	8.21856	1.0718e-15	1.93198e-14	23.5375	0.0313126	0.0819993	1.98189	0.0478423	0.116299	-6.91737	-0.0158921	0.0676517	-0.850779	0.395369	0.587221	-8.49403
THRAP3	0.176466	0.424977	4.33679	1.66921e-05	9.23406e-05	0.613228	-0.00191432	0.329	-0.058285	0.953537	1	-8.87682	-0.411921	0.386517	-9.09868	3.49636e-18	7.71864e-17	29.061
ZC3H13	0.176286	0.390967	4.33785	1.66137e-05	9.19377e-05	0.617723	-0.0897676	0.304138	-2.85568	0.00440852	0.0155252	-4.81781	-0.368242	0.319317	-8.65378	1.02218e-16	1.96498e-15	25.7197
PARM1	0.176221	0.182733	5.90679	5.55816e-09	5.14472e-08	8.35311	0.0758631	0.149115	3.05764	0.00230705	0.00877594	-4.22667	0.0346056	0.107352	1.06667	0.286721	0.452381	-8.28705
HEXA	0.176219	0.22196	6.09449	1.85598e-09	1.82863e-08	9.42309	0.108308	0.219235	3.91079	0.000100003	0.000543745	-1.29711	-0.00905261	0.223171	-0.215897	0.829171	1	-8.83305
BLVRB	0.175698	0.78084	3.28243	0.00108279	0.00412841	-3.32114	0.352358	0.820224	7.1912	1.5061e-12	2.72701e-11	16.1848	-0.0720553	0.821837	-0.9691	0.333043	0.509547	-8.38634
FRK	0.175568	0.130168	7.55318	1.40234e-13	2.08057e-12	18.7326	0.0749673	0.112895	3.7766	0.000171065	0.000879998	-1.80386	-0.0126257	0.103992	-0.475188	0.634895	0.83055	-8.74329
SECTM1	0.175552	0.0586306	9.68045	7.90998e-21	2.08988e-19	35.2256	0.0859056	0.0507707	6.0995	1.67326e-09	2.11729e-08	9.31345	0.0311103	0.0277818	2.01419	0.0446157	0.095942	-6.83318
FLOT1	0.175435	0.35851	4.51621	7.44365e-06	4.38676e-05	1.3857	0.0640201	0.303463	2.04266	0.0414219	0.103444	-6.79558	-0.0555432	0.283794	-1.24329	0.214444	0.352841	-8.08327
CDC42EP2	0.175108	0.123412	7.17498	1.92912e-12	2.5794e-11	16.1538	0.0578919	0.0922253	3.5378	0.000427321	0.0020018	-2.6634	-0.00630859	0.114154	-0.226582	0.820857	1	-8.83069
HERC4	0.175085	0.164889	6.16127	1.24756e-09	1.25769e-08	9.81097	-0.0191378	0.121609	-0.866428	0.386522	0.548981	-8.50294	-0.0270662	0.118688	-0.928932	0.353449	0.535389	-8.42446
ELOF1	0.175067	0.324352	4.53244	6.90953e-06	4.08657e-05	1.45705	-0.00206311	0.271832	-0.0637577	0.94918	1	-8.87649	-0.208358	0.25341	-5.30393	1.8223e-07	1.10672e-06	4.79499
CHTOP	0.174855	0.363733	4.45885	9.66555e-06	5.57255e-05	1.13557	0.0353757	0.28707	1.14073	0.254333	0.428027	-8.22772	-0.340292	0.347422	-8.13174	4.62823e-15	7.34159e-14	21.9508
MANSC1	0.174702	0.247049	5.62268	2.76516e-08	2.33203e-07	6.79119	-0.00890907	0.218665	-0.342676	0.731935	0.900842	-8.81975	-0.163932	0.187538	-4.92978	1.18001e-06	6.30191e-06	2.98734
SNX6	0.174653	0.391399	4.33173	1.70697e-05	9.42083e-05	0.591871	0.182993	0.387303	4.93483	9.80996e-07	8.0996e-06	3.12471	-0.159231	0.383116	-2.98727	0.00297685	0.0085654	-4.43101
ARL14	0.174566	0.15761	6.32571	4.61853e-10	4.87322e-09	10.7821	0.0876475	0.112313	4.37289	1.39236e-05	9.18921e-05	0.577582	0.00480418	0.102935	0.171345	0.864034	1	-8.8417
LIMA1	0.174442	0.528467	3.7391	0.000200525	0.000905211	-1.74516	-0.107138	0.454635	-2.72249	0.00662373	0.0220831	-5.18601	-0.322586	0.400007	-6.23349	1.09525e-09	9.17596e-09	9.77854
CERS2	0.174433	0.201458	6.38175	3.27536e-10	3.49844e-09	11.1183	0.11365	0.209739	4.11879	4.21521e-05	0.000250741	-0.478052	-0.0504279	0.254713	-1.12991	0.25915	0.414405	-8.21765
CDIPT	0.174401	0.193289	6.82123	2.02585e-11	2.43055e-10	13.8448	0.0788225	0.185333	3.18603	0.00149979	0.00607755	-3.83036	-0.00503813	0.195673	-0.13428	0.893244	1	-8.84737
ATP1B3	0.17431	0.599245	3.42947	0.000641973	0.00260337	-2.83529	0.114751	0.619039	2.46623	0.0138684	0.0415699	-5.84587	-0.646844	0.649362	-10.4142	8.72537e-23	2.88742e-21	39.5736
MMP14	0.17425	0.111924	7.49166	2.16412e-13	3.14253e-12	18.3055	0.0550711	0.106058	2.6328	0.00863581	0.0276202	-5.42423	0.0747026	0.113428	2.30687	0.0215392	0.0503435	-6.20635
TMEM263	0.174219	0.140854	6.97031	7.6107e-12	9.54981e-11	14.8056	0.0277923	0.108167	1.50372	0.133057	0.264496	-7.74833	-0.0673015	0.0928733	-2.72608	0.00667257	0.0177116	-5.1647
TNFRSF10B	0.173816	0.160211	6.60976	7.8809e-11	8.94415e-10	12.513	-0.0192073	0.130114	-0.9133	0.361367	0.519931	-8.46123	0.00119933	0.141908	0.0338108	0.973044	1	-8.85584
RNF10	0.173723	0.262229	5.54041	4.3452e-08	3.57494e-07	6.35195	0.030506	0.23008	1.04609	0.295841	0.476336	-8.33115	-0.118474	0.210983	-3.31887	0.00098122	0.0031322	-3.40711
TMEM70	0.173534	0.27776	4.6095	4.8371e-06	2.92047e-05	1.79902	0.0368247	0.220739	1.18385	0.236831	0.404509	-8.17763	-0.233805	0.240004	-5.82095	1.14996e-08	8.41354e-08	7.48212
PGM3	0.173334	0.146465	6.44891	2.16232e-10	2.37252e-09	11.5246	0.03126	0.133772	1.37992	0.168007	0.314936	-7.92655	-0.0640428	0.160759	-1.87826	0.0610262	0.124971	-7.09596
BAZ1A	0.17327	0.309305	4.87318	1.37325e-06	9.10165e-06	3.00989	-0.0119175	0.237567	-0.419217	0.675173	0.849911	-8.79056	-0.364017	0.259434	-10.0679	1.54498e-21	4.64703e-20	36.7202
GOLGA2	0.173235	0.256606	5.29482	1.61884e-07	1.2268e-06	5.07597	-0.0219496	0.195297	-0.854428	0.39313	0.556603	-8.51327	-0.035681	0.169911	-0.989605	0.322927	0.497109	-8.36626
VPS13A	0.173209	0.19511	6.19042	1.04778e-09	1.06474e-08	9.98144	-0.00760759	0.137662	-0.367324	0.713477	0.883977	-8.81099	-0.135956	0.142742	-4.56572	6.51781e-06	3.09544e-05	1.34206
KLHDC2	0.173185	0.279662	4.95395	9.22598e-07	6.26949e-06	3.39337	0.00229581	0.234722	0.0827308	0.934087	1	-8.87509	-0.144759	0.181748	-4.51421	8.2284e-06	3.84917e-05	1.11846
FGFR1OP2	0.173161	0.22021	5.93844	4.62886e-09	4.34298e-08	8.53147	-0.0233834	0.184168	-0.919776	0.357974	0.515948	-8.45529	-0.0959278	0.156179	-3.06386	0.00232324	0.0068629	-4.20365
RDH11	0.173156	0.218685	5.87187	6.7944e-09	6.2124e-08	8.15738	0.112429	0.23373	3.72484	0.000209514	0.00105254	-1.99475	-0.193001	0.297502	-4.16089	3.83399e-05	0.000159152	-0.352469
MPZL3	0.173092	0.0911051	8.35819	3.69794e-16	6.91928e-15	24.5881	0.0773601	0.0702921	5.0046	6.92154e-07	5.83735e-06	3.46118	0.0534859	0.0780928	1.98838	0.0474073	0.101286	-6.88446
RRAS	0.173004	0.271604	4.79005	2.05576e-06	1.32449e-05	2.62136	0.082366	0.25779	2.59281	0.00969774	0.0304736	-5.52793	0.00178055	0.230033	0.0427186	0.965946	1	-8.85549
IRX2	0.172918	0.112667	7.28756	8.94224e-13	1.22746e-11	16.9097	0.0558286	0.0860122	3.0863	0.00209823	0.00810672	-4.13956	-0.0530331	0.101728	-1.97371	0.0490582	0.104408	-6.91332
MGAT4B	0.172878	0.382241	4.21191	2.87996e-05	0.000152915	0.0930614	0.0744775	0.320968	2.20299	0.0278868	0.0744896	-6.45681	-0.200451	0.371347	-3.91454	0.000105377	0.000403079	-1.31263
MMP1	0.172834	0.0837356	8.35812	3.69995e-16	6.91928e-15	24.5875	0.173787	0.110104	6.88831	1.16272e-11	1.88977e-10	14.1777	0.0104266	0.132121	0.279625	0.779901	0.975298	-8.81723
SERTAD1	0.172766	0.212132	5.78259	1.13013e-08	1.00248e-07	7.66176	0.0232929	0.183692	0.93571	0.349712	0.506738	-8.44051	-0.0484824	0.152144	-1.49858	0.134721	0.248814	-7.73408
FBLIM1	0.172699	0.169894	6.61643	7.55451e-11	8.57961e-10	12.5544	0.0509413	0.133177	2.51728	0.0120256	0.0367329	-5.71951	-0.0275265	0.139875	-0.851283	0.395089	0.586858	-8.4936
ESYT2	0.172639	0.200175	5.93321	4.7713e-09	4.45888e-08	8.50192	0.0161653	0.167732	0.644028	0.519746	0.694551	-8.67096	-0.13972	0.184747	-4.15549	3.9222e-05	0.000162365	-0.374131
STOM	0.172519	0.145481	6.5709	1.00761e-10	1.13497e-09	12.2723	0.084334	0.157768	3.19694	0.00144489	0.00588332	-3.79594	0.0814622	0.138503	2.09069	0.0371456	0.0813941	-6.67736
SGPP2	0.172492	0.10783	8.34945	3.95432e-16	7.36995e-15	24.5219	0.10379	0.0870197	6.60731	7.24309e-11	1.07655e-09	12.3842	-0.076098	0.0943046	-3.50777	0.000499757	0.00168393	-2.77809
SAT2	0.172294	0.457132	3.89207	0.000109369	0.0005247	-1.1733	-0.095212	0.384887	-2.5811	0.0100301	0.0313798	-5.55801	-0.0360944	0.291872	-0.758961	0.448294	0.634294	-8.56798
VAMP3	0.172206	0.312169	4.83024	1.69272e-06	1.10657e-05	2.80842	0.181829	0.350289	5.30052	1.50417e-07	1.42667e-06	4.9373	-0.0511945	0.328651	-1.0148	0.310776	0.481859	-8.34102
LENG1	0.171996	0.141969	7.65542	6.7756e-14	1.03502e-12	19.4489	0.0643351	0.131032	3.07009	0.0022141	0.00848384	-4.18892	-0.123302	0.147009	-4.10157	4.91378e-05	0.000199708	-0.588627
MAPK6	0.171697	0.164437	7.12528	2.70029e-12	3.54653e-11	15.8233	0.0102155	0.135755	0.495725	0.620228	0.796843	-8.75553	-0.0616251	0.145942	-2.02474	0.043515	0.0938366	-6.81202
AIP	0.171686	0.249137	5.21552	2.44846e-07	1.8053e-06	4.6753	0.0454171	0.217155	1.60389	0.109142	0.225565	-7.593	-0.0978406	0.220164	-2.59086	0.00990096	0.0251879	-5.51908
UGDH	0.171649	0.240201	5.42365	8.17244e-08	6.46939e-07	5.73868	0.0584675	0.215354	2.08792	0.0371289	0.0945428	-6.70252	-0.0907833	0.226082	-2.23292	0.0260713	0.0595045	-6.37257
MYO1B	0.17151	0.156293	6.24678	7.46198e-10	7.70123e-09	10.3131	0.0446075	0.11795	2.19108	0.0287411	0.0765117	-6.48285	-0.0485179	0.104243	-1.81739	0.0698569	0.139655	-7.20778
ENO2	0.17119	0.0798651	7.68646	5.42438e-14	8.36347e-13	19.668	0.018305	0.0382987	1.56529	0.11792	0.240455	-7.65404	-0.00402939	0.0665426	-0.170922	0.864366	1	-8.84177
IRF2	0.171181	0.161449	7.04753	4.55195e-12	5.82686e-11	15.3103	0.0466817	0.146467	2.14128	0.0325609	0.084834	-6.59021	-0.0462268	0.139445	-1.5452	0.123039	0.229228	-7.66337
NUMB	0.171086	0.190617	6.51108	1.46743e-10	1.63066e-09	11.9041	0.0561898	0.17028	2.39407	0.0168974	0.0492373	-6.02008	-0.0616452	0.176561	-1.82922	0.0680636	0.136679	-7.18634
TOR1B	0.170609	0.0999137	8.31296	5.22785e-16	9.64552e-15	24.2462	0.0643308	0.085843	3.54197	0.000420731	0.00197485	-2.64886	-0.0430883	0.0812574	-1.75804	0.0794556	0.155918	-7.31331
DNASE1	0.170588	0.222554	5.36752	1.10267e-07	8.58079e-07	5.44813	0.0916733	0.241398	2.79501	0.00531725	0.0182848	-4.98767	-0.00877655	0.158981	-0.22392	0.822926	1	-8.83129
USO1	0.170383	0.238014	5.63851	2.53319e-08	2.14516e-07	6.87638	0.0320064	0.194283	1.28086	0.200624	0.356495	-8.05819	-0.176812	0.194644	-5.47545	7.45708e-08	4.82708e-07	5.66243
COL17A1	0.170351	0.176487	6.21907	8.81984e-10	9.01808e-09	10.1497	0.0464301	0.143765	2.0318	0.0425117	0.105484	-6.8176	0.0145319	0.120642	0.464149	0.642777	0.838668	-8.74849
CDK10	0.170334	0.247282	5.2836	1.71705e-07	1.29587e-06	5.01892	-0.00932349	0.173149	-0.378788	0.704949	0.877369	-8.80671	-0.141133	0.189587	-3.95297	9.03072e-05	0.000349729	-1.16644
FUT4	0.169987	0.152167	6.40218	2.88774e-10	3.1045e-09	11.2415	0.107821	0.129527	5.02115	6.36801e-07	5.39533e-06	3.54164	-0.111113	0.144862	-3.6037	0.000350648	0.00121952	-2.44609
AP1AR	0.169951	0.12399	7.29998	8.20996e-13	1.13354e-11	16.9937	0.0236447	0.0982067	1.23544	0.217038	0.378413	-8.11528	-0.0401598	0.0885534	-1.61863	0.106264	0.20144	-7.54763
LATS2	0.169622	0.0757915	9.48704	4.10508e-20	1.03968e-18	33.5943	0.0751433	0.0598889	5.32978	1.28812e-07	1.23595e-06	5.08754	0.0299754	0.065419	1.37107	0.171074	0.305892	-7.91655
CSRP1	0.169578	0.284633	4.7555	2.4268e-06	1.54486e-05	2.46171	0.257321	0.305378	7.74912	2.88083e-14	6.27588e-13	20.0783	-0.048523	0.350025	-0.923545	0.356244	0.538557	-8.42945
EMC4	0.169552	0.377654	4.45474	9.84719e-06	5.65785e-05	1.11775	0.218658	0.387707	6.20571	8.83283e-10	1.16035e-08	9.93736	-0.138561	0.393536	-2.61752	0.00917144	0.0234985	-5.45061
NEU1	0.169397	0.32888	4.40113	1.25356e-05	7.08664e-05	0.886843	-0.0539613	0.310698	-1.60706	0.108446	0.224352	-7.58793	0.0865698	0.231294	1.89492	0.0587781	0.121686	-7.06473
DSP	0.169351	0.459623	4.07916	5.06606e-05	0.000258117	-0.444095	-0.110943	0.409311	-3.07567	0.0021736	0.00835295	-4.17197	-0.313453	0.426879	-5.86476	9.01343e-09	6.71352e-08	7.71966
BRK1	0.169267	0.817469	3.17707	0.00155632	0.00569835	-3.65661	0.290108	0.837931	6.0032	2.96201e-09	3.61772e-08	8.75619	-0.119938	0.836525	-1.60471	0.109295	0.206616	-7.56997
PIGS	0.169079	0.204266	6.09459	1.85491e-09	1.82863e-08	9.42365	0.158446	0.194987	6.11793	1.49872e-09	1.90812e-08	9.421	-0.160078	0.230877	-3.93624	9.65968e-05	0.000372079	-1.23024
TRIM33	0.168969	0.189682	5.93769	4.64925e-09	4.35715e-08	8.52718	-0.0277754	0.123429	-1.39805	0.162497	0.307578	-7.90141	-0.129187	0.156465	-3.96632	8.55686e-05	0.000332783	-1.11536
PXN	0.168912	0.218704	5.3226	1.39865e-07	1.07025e-06	5.21764	0.0631552	0.193126	2.43222	0.0152305	0.0450639	-5.92862	-0.0487641	0.182149	-1.26277	0.207361	0.342792	-8.0589
DLGAP4	0.168859	0.224665	5.80355	1.00349e-08	8.97649e-08	7.77749	0.0210307	0.195433	0.846178	0.397713	0.561607	-8.52029	-0.0975665	0.196245	-2.7098	0.00700324	0.0184854	-5.20831
ZBTB20	0.16872	0.107537	7.91804	1.00881e-14	1.651e-13	21.3258	0.0302777	0.0829308	1.97085	0.0490941	0.118748	-6.9391	0.0161297	0.0565904	0.904924	0.366015	0.550406	-8.44648
KDSR	0.168707	0.179688	6.44076	2.27444e-10	2.49057e-09	11.4751	-0.000952872	0.163088	-0.0398686	0.968208	1	-8.87773	-0.0879894	0.168106	-2.64864	0.00838082	0.021672	-5.36979
MYADM	0.168663	0.229476	5.27626	1.78432e-07	1.34418e-06	4.98169	0.0658448	0.246056	2.15985	0.031088	0.0815628	-6.55045	0.0029448	0.241214	0.0664319	0.947065	1	-8.8542
TGIF1	0.168607	0.311456	4.48828	8.45635e-06	4.9273e-05	1.26352	0.0122823	0.220532	0.441469	0.658996	0.834189	-8.78098	-0.157648	0.23458	-4.22083	2.97488e-05	0.000126642	-0.1107
JAK1	0.168383	0.308638	5.01044	6.96237e-07	4.81447e-06	3.66503	0.018618	0.279461	0.635499	0.525289	0.700428	-8.67642	-0.112501	0.255286	-2.8869	0.00408784	0.0114218	-4.72058
TMEM222	0.168303	0.151262	6.66669	5.48624e-11	6.3044e-10	12.8679	0.0872496	0.153165	3.52162	0.000453823	0.00210979	-2.71967	0.0196902	0.169235	0.532496	0.594659	0.789294	-8.71438
MAN1A2	0.168299	0.207925	6.13474	1.46148e-09	1.46086e-08	9.65641	0.0187359	0.157447	0.878661	0.379856	0.541531	-8.49227	-0.161979	0.183702	-5.03232	7.15165e-07	3.93258e-06	3.47107
TMUB1	0.168152	0.305836	4.84491	1.57628e-06	1.03455e-05	2.87705	0.0514531	0.270626	1.67095	0.0951317	0.202359	-7.48345	-0.246508	0.280083	-5.99916	4.23038e-09	3.2889e-08	8.45785
ACSS2	0.168149	0.295331	4.68984	3.31697e-06	2.06224e-05	2.16129	0.021767	0.260177	0.727638	0.467054	0.638766	-8.61359	-0.149248	0.203225	-4.05942	5.85076e-05	0.000234215	-0.754539
UBE2K	0.168088	0.36334	4.56848	5.85195e-06	3.4974e-05	1.61631	-0.00266393	0.311167	-0.0837222	0.933299	1	-8.87501	-0.349499	0.34627	-7.98568	1.30556e-14	1.96346e-13	20.9268
HMGCR	0.168025	0.185605	5.65652	2.29229e-08	1.9552e-07	6.97355	0.00937592	0.137913	0.419959	0.674631	0.849423	-8.79025	-0.178617	0.171568	-5.33196	1.57717e-07	9.69974e-07	4.93513
LTBR	0.16791	0.315741	4.84181	1.60024e-06	1.04985e-05	2.86252	-0.0315416	0.2623	-1.08618	0.277733	0.458473	-8.28843	-0.11968	0.287172	-2.57637	0.0103191	0.0261388	-5.55604
JTB	0.167843	0.966736	2.90248	0.00382429	0.0126987	-4.48087	0.0744235	0.890655	1.46391	0.143622	0.281066	-7.80731	-0.630554	0.850602	-9.11147	3.1679e-18	7.03111e-17	29.1587
LSS	0.167807	0.12582	6.58432	9.2577e-11	1.04779e-09	12.3552	0.107077	0.130138	4.68095	3.36633e-06	2.51076e-05	1.93791	-0.0431518	0.178289	-1.08233	0.279717	0.442556	-8.27024
RPL28	0.167706	3.97762	5.16055	3.25152e-07	2.35574e-06	4.40083	0.379153	4.08548	12.3122	5.8151e-32	3.76568e-30	60.4636	0.464385	4.20687	9.57996	8.02397e-20	2.06708e-18	32.8016
VWA5A	0.167653	0.103786	7.96493	7.14168e-15	1.18523e-13	21.6664	0.0995701	0.0863143	6.00615	2.91096e-09	3.558e-08	8.77315	0.00652515	0.0734089	0.259792	0.795149	0.98992	-8.82259
CLIC1	0.167621	1.87333	2.59706	0.00960958	0.028638	-5.31226	0.245384	1.7699	3.92262	9.53056e-05	0.00052101	-1.25161	-0.538869	1.74675	-6.00888	4.00296e-09	3.12534e-08	8.51181
MAD1L1	0.167433	0.0964497	8.36316	3.55957e-16	6.67491e-15	24.6257	0.082913	0.0867227	4.91448	1.08516e-06	8.84867e-06	3.02742	0.0170701	0.0807194	0.760667	0.447275	0.634294	-8.56668
GALE	0.167253	0.45957	3.89493	0.000108112	0.00051912	-1.16237	0.187607	0.430874	4.82297	1.7007e-06	1.34051e-05	2.59455	-0.282976	0.458059	-5.07482	5.79664e-07	3.25136e-06	3.67418
HERC6	0.167221	0.0742973	9.74544	4.52342e-21	1.22051e-19	35.7794	0.0981414	0.0749508	5.5034	5.05504e-08	5.20735e-07	5.99489	-0.0234828	0.0578396	-1.16535	0.244528	0.394826	-8.17701
BCAS1	0.167039	0.179102	5.46038	6.70809e-08	5.3616e-07	5.93029	0.0351952	0.144584	1.45754	0.145369	0.283812	-7.81659	0.0494497	0.0759856	1.91241	0.0564918	0.118307	-7.03164
PLA2G2F	0.16694	0.0524025	9.96056	6.97832e-22	2.00754e-20	37.632	0.0887794	0.0432544	6.65001	5.50836e-11	8.31322e-10	12.6524	0.0712697	0.0456857	3.50685	0.000501448	0.0016885	-2.78125
NPSR1	0.16683	0.0618801	9.98487	5.63947e-22	1.63376e-20	37.8432	0.100508	0.0585684	7.13226	2.25477e-12	3.9779e-11	15.7883	-0.0269383	0.0563703	-1.31314	0.189842	0.317422	-7.99414
B3GNT7	0.166625	0.127525	5.64542	2.43796e-08	2.07195e-07	6.91364	0.107452	0.0879406	5.55006	3.91415e-08	4.09078e-07	6.24331	0.0402974	0.09848	1.23426	0.217786	0.357412	-8.09444
ATP6V1F	0.166508	0.912071	2.92291	0.00358511	0.012001	-4.42204	0.187511	0.870224	3.72884	0.000206278	0.00103755	-1.9801	-0.0833777	0.776469	-1.12192	0.262528	0.419014	-8.22664
SMIM15	0.1665	0.41009	4.1674	3.48631e-05	0.00018224	-0.0888368	-0.0755868	0.35617	-2.23063	0.0259888	0.0702724	-6.39585	-0.323047	0.335042	-7.75962	6.32913e-14	8.81222e-13	19.3692
SLC35C1	0.166328	0.149541	7.07497	3.78789e-12	4.89049e-11	15.4908	0.10189	0.13602	4.79923	1.90875e-06	1.49098e-05	2.48346	-0.10127	0.137395	-3.68978	0.000253436	0.000904861	-2.141
TRAPPC3	0.166086	0.323033	4.64711	4.05695e-06	2.48212e-05	1.96785	0.113507	0.292222	3.68309	0.000246314	0.00122401	-2.14689	-0.112038	0.29469	-2.52354	0.0119793	0.0298498	-5.689
IFIT5	0.165988	0.0960622	8.5256	1.01354e-16	1.99244e-15	25.8665	0.0502801	0.0784071	3.12599	0.00183775	0.00725132	-4.01766	-0.0354407	0.0784117	-1.46261	0.144308	0.263893	-7.78717
ARF3	0.165977	0.335768	4.70279	3.11966e-06	1.94763e-05	2.22023	0.110269	0.344147	3.37556	0.00077306	0.00339961	-3.21633	-0.127547	0.319831	-2.81149	0.00515809	0.0140708	-4.93188
PVR	0.165968	0.119071	7.24526	1.19514e-12	1.62163e-11	16.6245	0.0588528	0.104742	3.03942	0.0024495	0.00925809	-4.28161	-0.0411647	0.108058	-1.6416	0.101408	0.193456	-7.51034
ACAA1	0.165749	0.324954	4.27229	2.2161e-05	0.000119746	0.342788	0.129969	0.302366	3.89751	0.000105535	0.000571	-1.34801	-0.0387477	0.327205	-0.788423	0.430886	0.630042	-8.54516
DPP7	0.165713	0.370739	4.43127	1.09483e-05	6.22981e-05	1.01633	0.161784	0.385484	4.53785	6.57818e-06	4.65006e-05	1.2951	-0.178036	0.372086	-3.51205	0.000492012	0.00166011	-2.76347
ZFYVE27	0.165669	0.0990073	8.37414	3.27177e-16	6.16039e-15	24.709	0.0379556	0.0801594	2.31935	0.0206333	0.0582026	-6.19513	-0.0386704	0.0854673	-1.70053	0.0897587	0.173456	-7.41229
INSIG2	0.165549	0.138737	6.96033	8.13077e-12	1.01715e-10	14.7407	0.0396389	0.105479	2.23127	0.0259467	0.0702046	-6.39445	-0.0153941	0.126275	-0.523753	0.600722	0.79523	-8.719
BBIP1	0.165529	0.166053	5.94445	4.47062e-09	4.20886e-08	8.56538	0.133363	0.171378	5.08594	4.58451e-07	4.014e-06	3.85903	-0.0741526	0.188485	-1.96397	0.0501806	0.106549	-6.93235
SMAD3	0.165161	0.131886	6.71697	3.97574e-11	4.62659e-10	13.1836	0.0537283	0.096471	2.93858	0.0033944	0.0123435	-4.57993	-0.0110287	0.0956468	-0.391377	0.695714	0.891812	-8.77967
ARHGAP27	0.165015	0.242512	5.16388	3.19637e-07	2.31702e-06	4.41737	-0.0270718	0.199779	-1.08127	0.279911	0.461387	-8.29375	-0.0661298	0.197701	-1.73332	0.0837596	0.16353	-7.35626
NRBP1	0.16493	0.221511	5.10866	4.2398e-07	3.01516e-06	4.1442	0.0961381	0.211297	3.49926	0.000492999	0.00227145	-2.79704	-0.0918035	0.214525	-2.43213	0.0154199	0.0374015	-5.91277
CNOT2	0.164753	0.250077	5.23085	2.26121e-07	1.67441e-06	4.75232	-0.0560044	0.199751	-2.3079	0.0212651	0.0595979	-6.22146	-0.157203	0.199124	-4.6337	4.77626e-06	2.31903e-05	1.64064
CREB3	0.164731	0.18869	5.80819	9.77381e-09	8.74769e-08	7.80316	0.118633	0.185176	4.57096	5.64267e-06	4.04416e-05	1.44215	-0.0274471	0.156161	-0.7807	0.435411	0.634294	-8.55123
COPS5	0.164707	0.328802	4.46186	9.53476e-06	5.50323e-05	1.1486	0.0263042	0.258008	0.921013	0.357328	0.515102	-8.45416	-0.321607	0.265674	-8.57847	1.78962e-16	3.36968e-15	25.1657
SAA1	0.164691	0.07737	6.54826	1.16211e-10	1.30277e-09	12.1325	0.170884	0.113487	6.0985	1.68334e-09	2.1284e-08	9.30759	0.130337	0.113637	3.00002	0.00285752	0.00825666	-4.39355
NEK7	0.164391	0.103503	8.77394	1.43252e-17	3.00957e-16	27.8003	0.0268734	0.0818539	1.67253	0.0948214	0.201919	-7.48083	-0.00144124	0.0858412	-0.061183	0.951242	1	-8.85453
KIAA0040	0.16436	0.10886	8.15545	1.72567e-15	3.02826e-14	23.0675	0.0808351	0.0855046	4.84959	1.4935e-06	1.18922e-05	2.71966	-0.0723482	0.109592	-3.05218	0.00241353	0.00710801	-4.23867
PRRG4	0.164355	0.188394	5.79734	1.03952e-08	9.27024e-08	7.74313	0.00419172	0.167383	0.165184	0.868842	1	-8.86486	-0.188108	0.181814	-5.65068	2.92286e-08	2.02625e-07	6.57335
USP3	0.164341	0.17932	5.83535	8.37288e-09	7.56126e-08	7.95385	-0.0108453	0.144376	-0.483367	0.628971	0.805007	-8.76159	-0.110735	0.135418	-3.96671	8.54332e-05	0.000332334	-1.11385
PLP2	0.164158	0.974946	2.57833	0.0101409	0.0300138	-5.36031	0.505636	1.06773	8.69899	1.96508e-17	5.65321e-16	27.2731	-0.262057	1.29974	-2.9655	0.00319125	0.00912819	-4.49464
DUSP3	0.163963	0.170993	6.26513	6.67762e-10	6.92201e-09	10.4217	0.107218	0.173425	4.4266	1.09361e-05	7.40113e-05	0.808454	0.0106842	0.150549	0.316693	0.751631	0.947747	-8.80616
C18orf32	0.163946	0.113224	7.67556	5.86545e-14	9.02668e-13	19.591	0.0825292	0.104831	4.4801	8.57628e-06	5.93546e-05	1.04104	0.0028997	0.0957568	0.105842	0.915758	1	-8.8508
KMT5B	0.163711	0.167648	5.99395	3.35196e-09	3.21434e-08	8.84623	-0.0165093	0.12087	-0.827692	0.408098	0.573769	-8.53576	-0.0768939	0.142514	-2.25821	0.024436	0.0561603	-6.31632
FN1	0.163696	0.0965484	6.83527	1.84873e-11	2.22508e-10	13.9345	0.0478305	0.0729079	2.55817	0.0107101	0.0331564	-5.61649	0.0895562	0.122213	2.40524	0.0165861	0.039925	-5.97708
BCAR1	0.163661	0.20194	5.46098	6.68635e-08	5.34941e-07	5.93344	0.0291406	0.154493	1.35353	0.176279	0.324334	-7.96258	-0.0698319	0.171317	-2.06195	0.0398164	0.0865777	-6.73657
RB1CC1	0.163588	0.166611	6.54553	1.18224e-10	1.32355e-09	12.1157	-0.0199007	0.125215	-1.02143	0.307368	0.477476	-8.35664	-0.048083	0.139127	-1.47294	0.141503	0.25954	-7.77206
RNF145	0.163515	0.43844	4.00382	6.93214e-05	0.000345207	-0.74165	-0.0278393	0.376874	-0.781619	0.434675	0.602619	-8.57284	-0.259298	0.376486	-5.28374	2.02134e-07	1.21863e-06	4.69447
PSTPIP1	0.163365	0.0623784	8.23948	9.14684e-16	1.65798e-14	23.694	0.0671505	0.0506979	3.92922	9.27768e-05	0.000509316	-1.22617	0.0318039	0.0444629	1.40289	0.161376	0.291777	-7.87252
GNS	0.163088	0.171971	6.35328	3.90124e-10	4.12956e-09	10.9472	0.0146752	0.164954	0.640624	0.521955	0.696601	-8.67315	-0.0598031	0.127141	-2.215	0.0272869	0.0619319	-6.41206
SFI1	0.163084	0.125578	7.30976	7.67565e-13	1.06243e-11	17.0599	0.0352601	0.0893492	2.23076	0.0259808	0.0702621	-6.39558	-0.0426612	0.0846249	-1.95821	0.0508553	0.107829	-6.94358
NAB1	0.162924	0.12163	7.35665	5.55183e-13	7.77586e-12	17.3785	0.0329197	0.0945778	1.86262	0.0628907	0.14545	-7.14579	-0.114217	0.118313	-4.55869	6.72946e-06	3.1868e-05	1.31139
USP16	0.162904	0.411625	4.04486	5.84714e-05	0.000294821	-0.580212	-0.110042	0.350411	-3.23311	0.00127597	0.00528204	-3.68106	-0.315958	0.322696	-7.12739	4.38275e-12	4.98432e-11	15.1951
PDGFA	0.162901	0.13557	6.68647	4.83459e-11	5.59058e-10	12.9918	0.0305814	0.119274	1.50051	0.133887	0.26589	-7.75315	0.0505279	0.11149	1.7752	0.0765764	0.150968	-7.28316
SEL1L	0.162844	0.161338	5.83742	8.27491e-09	7.49143e-08	7.96531	-0.0133084	0.110617	-0.659234	0.50994	0.684049	-8.66105	-0.0678461	0.112354	-2.56906	0.0105357	0.0266508	-5.57458
TPCN1	0.162636	0.11751	7.31825	7.23929e-13	1.00456e-11	17.1174	0.00159182	0.0780866	0.103925	0.917256	1	-8.87311	-0.0463703	0.0986047	-1.85588	0.0641593	0.130155	-7.1375
CTTNBP2NL	0.162543	0.136461	7.01532	5.64351e-12	7.15206e-11	15.0992	0.0155837	0.125901	0.753271	0.451514	0.621684	-8.59461	-0.0045543	0.119045	-0.147831	0.882546	1	-8.84546
SPATA13	0.162421	0.175909	6.1579	1.27294e-09	1.28171e-08	9.7913	0.0142164	0.138928	0.680946	0.496107	0.669573	-8.64649	-0.0926506	0.147179	-2.94914	0.00336144	0.009562	-4.54213
ARMCX6	0.162326	0.135294	6.86437	1.52879e-11	1.85351e-10	14.121	0.0674578	0.118813	3.26452	0.00114428	0.00478974	-3.58026	0.000610794	0.120512	0.019313	0.9846	1	-8.85622
CWC15	0.162219	0.507468	3.55864	0.000399207	0.00168682	-2.39155	-0.0423973	0.391275	-1.2079	0.227451	0.392138	-8.14889	-0.4843	0.404608	-11.1095	2.30519e-25	1.00437e-23	45.4723
UBAC2	0.162143	0.296876	4.76944	2.26991e-06	1.45114e-05	2.526	0.125106	0.300843	3.65693	0.000272379	0.00133505	-2.24137	-0.141088	0.328435	-2.84969	0.00458777	0.0126643	-4.82553
STAT3	0.162097	0.340334	4.34937	1.57876e-05	8.76891e-05	0.666436	-0.0639585	0.258314	-2.23035	0.0260077	0.0703119	-6.39648	-0.153132	0.222658	-4.01407	7.04734e-05	0.000278737	-0.93125
UBE2D2	0.161911	0.667893	3.31292	0.000973094	0.00374736	-3.22208	0.128812	0.575958	3.05345	0.0023391	0.00887332	-4.23932	-0.578919	0.608472	-9.88996	6.61605e-21	1.86435e-19	35.2769
UGT8	0.161619	0.172068	6.08494	1.96392e-09	1.92693e-08	9.36791	0.0899171	0.150425	3.78084	0.000168226	0.000867665	-1.78809	-0.21548	0.200415	-6.08625	2.57246e-09	2.05909e-08	8.94373
R3HDM4	0.161583	0.178988	5.9927	3.37646e-09	3.23596e-08	8.83913	0.109634	0.183456	4.26067	2.28703e-05	0.000144089	0.103963	-0.0302216	0.196654	-0.758554	0.448538	0.634294	-8.56828
PARP8	0.161522	0.0791295	8.39912	2.69988e-16	5.11275e-15	24.8987	0.0384762	0.0519981	3.05752	0.00230791	0.00877719	-4.22701	-0.0156485	0.0345016	-1.22669	0.220614	0.361538	-8.10374
AKR1C3	0.161435	0.635175	2.79297	0.00537234	0.0171626	-4.78936	0.209277	0.566999	4.24973	2.39899e-05	0.000150626	0.0584054	-0.477494	0.594887	-7.00806	9.46282e-12	1.03447e-10	14.4383
BLOC1S1	0.1613	0.941409	2.8144	0.00503085	0.0161875	-4.72991	0.41711	0.974113	8.30474	4.40099e-16	1.12672e-14	24.2022	-0.0537491	1.04996	-0.692666	0.488895	0.67439	-8.61614
CTBP2	0.161208	0.385928	4.26567	2.28103e-05	0.000123053	0.31525	-0.0431318	0.301812	-1.38738	0.165722	0.312287	-7.91625	-0.333043	0.333032	-7.54349	2.77603e-13	3.59252e-12	17.9116
STX4	0.16118	0.258746	4.63569	4.28006e-06	2.60607e-05	1.91645	0.0622987	0.212154	2.28922	0.0223329	0.0620742	-6.26417	-0.0103529	0.192674	-0.287069	0.774199	0.969613	-8.81512
VAT1	0.160984	0.082697	8.40242	2.6321e-16	4.9901e-15	24.9238	0.0459931	0.0839715	2.6719	0.00769956	0.0250577	-5.32135	0.0970398	0.108166	2.98955	0.00295521	0.00850609	-4.42433
AP2A1	0.160888	0.135286	6.82361	1.9947e-11	2.39553e-10	13.86	0.129166	0.121337	6.34604	3.74288e-10	5.1249e-09	10.7766	-0.0292164	0.165196	-0.804012	0.421837	0.618742	-8.53274
VGLL4	0.160887	0.224603	5.54293	4.286e-08	3.53168e-07	6.36528	0.0325238	0.189446	1.39309	0.163989	0.309693	-7.90832	-0.0979686	0.213345	-2.58228	0.0101468	0.0257497	-5.541
DNAJB6	0.16083	0.576608	3.4055	0.000699999	0.00281093	-2.9159	-0.149186	0.453901	-3.93705	8.98576e-05	0.000495763	-1.19592	-0.243752	0.422168	-4.63499	4.74797e-06	2.30802e-05	1.64635
FAM102A	0.160792	0.181511	5.63763	2.54563e-08	2.15459e-07	6.87161	-0.00706745	0.140115	-0.353207	0.724029	0.893866	-8.81608	0.0306135	0.132821	0.996076	0.319777	0.493042	-8.35984
SLU7	0.160657	0.2447	4.91527	1.11695e-06	7.516e-06	3.209	0.0226583	0.182196	0.915249	0.360344	0.518616	-8.45945	-0.177637	0.209646	-5.05925	6.26156e-07	3.48139e-06	3.59957
LRP5	0.160533	0.167066	5.93973	4.59464e-09	4.31332e-08	8.5387	0.0378819	0.130997	1.82014	0.0691206	0.156804	-7.22377	-0.0648027	0.177903	-1.72338	0.0855424	0.166416	-7.37335
GBA2	0.160494	0.156619	6.22486	8.5176e-10	8.73609e-09	10.1838	0.0375202	0.122746	1.93181	0.053745	0.12825	-7.015	-0.0961786	0.135985	-3.31284	0.00100207	0.00318845	-3.42664
KIF13B	0.160431	0.142614	7.01605	5.61626e-12	7.12298e-11	15.104	0.0351915	0.107556	2.08624	0.0372811	0.0948278	-6.706	-0.0357401	0.104492	-1.43467	0.152113	0.276635	-7.82755
NOSTRIN	0.160318	0.168988	5.93248	4.7914e-09	4.4726e-08	8.49782	0.0210882	0.141362	0.891635	0.372863	0.533497	-8.48078	-0.0798145	0.129345	-2.52802	0.01183	0.0295177	-5.67783
FAM83H	0.160311	0.215963	5.30812	1.5096e-07	1.14822e-06	5.14367	-0.0043236	0.17088	-0.18101	0.856407	1	-8.86212	-0.205624	0.204754	-5.97728	4.78923e-09	3.70073e-08	8.33671
CCNG2	0.16006	0.104653	7.83088	1.909e-14	3.04574e-13	20.697	0.0639252	0.0873495	3.88149	0.000112595	0.000607408	-1.40921	0.0168288	0.0560937	0.820974	0.412119	0.607184	-8.51895
APPL2	0.159696	0.141102	6.74989	3.21636e-11	3.78019e-10	13.3914	0.0268152	0.1327	1.32636	0.185109	0.335545	-7.99894	0.0388268	0.108893	1.20205	0.23001	0.374719	-8.13362
NR1D1	0.159633	0.116491	6.32856	4.53893e-10	4.79536e-09	10.7991	0.0277809	0.0853338	1.59088	0.112041	0.230575	-7.61374	-0.0062331	0.0471649	-0.299283	0.76487	0.960625	-8.81153
UBALD2	0.159588	0.258756	4.75646	2.41566e-06	1.53841e-05	2.46613	0.0449291	0.225365	1.56043	0.119063	0.24213	-7.66162	-0.184684	0.279271	-4.23964	2.74546e-05	0.000117664	-0.0341533
PCSK5	0.159572	0.0715861	9.26315	2.67764e-19	6.34374e-18	31.7375	0.0609611	0.0406542	5.39861	8.91795e-08	8.78653e-07	5.44402	0.0151799	0.0427381	0.787436	0.431463	0.630676	-8.54594
CGGBP1	0.159569	0.198819	5.53633	4.44326e-08	3.64488e-07	6.33027	0.0331217	0.142406	1.51457	0.130286	0.260399	-7.73199	-0.12431	0.166253	-3.61895	0.000331201	0.00115675	-2.39253
TMCC3	0.159512	0.073084	8.87463	6.4001e-18	1.3797e-16	28.597	0.0932897	0.0678418	6.27595	5.75891e-10	7.66293e-09	10.3553	0.0581637	0.0554019	2.68583	0.00751677	0.0196992	-5.27202
ELOVL7	0.159381	0.0764394	8.70758	2.42663e-17	4.99016e-16	27.2792	0.0809023	0.0744569	4.74809	2.44304e-06	1.86769e-05	2.24603	-0.0544163	0.071258	-2.36184	0.0186321	0.0443458	-6.07938
ATG12	0.159204	0.290065	4.61251	4.76965e-06	2.88397e-05	1.81249	0.0152253	0.275843	0.473825	0.635757	0.811742	-8.76616	-0.202371	0.236652	-5.40557	1.07615e-07	6.78004e-07	5.30613
TTC14	0.158991	0.167758	6.26737	6.58721e-10	6.83687e-09	10.435	0.0024059	0.123625	0.122706	0.902371	1	-8.87098	-0.122067	0.131342	-4.37883	1.50222e-05	6.74448e-05	0.541903
SLC50A1	0.158876	0.208653	5.26956	1.84801e-07	1.389e-06	4.94771	0.182676	0.227579	6.30779	4.73746e-10	6.40178e-09	10.5462	0.00942651	0.245055	0.204385	0.83815	1	-8.83548
HELZ2	0.158785	0.199441	5.24083	2.14683e-07	1.59615e-06	4.80257	-0.0378248	0.157884	-1.59539	0.11103	0.228723	-7.60657	-0.0169462	0.0979654	-0.716721	0.473938	0.656879	-8.59917
ATP2A3	0.15861	0.141109	6.18061	1.11127e-09	1.12649e-08	9.92397	0.0626545	0.127597	2.72091	0.00665517	0.0221745	-5.19027	-0.0283901	0.156905	-0.767031	0.443487	0.634294	-8.56181
RNF6	0.158554	0.188873	5.47274	6.27496e-08	5.03491e-07	5.99508	0.0212972	0.169743	0.821401	0.411669	0.577673	-8.54095	-0.125812	0.179334	-3.42679	0.000669889	0.00220708	-3.05178
DPF2	0.158407	0.104224	7.37301	4.95664e-13	6.97774e-12	17.49	0.0355742	0.0768151	2.069	0.0388752	0.0981719	-6.74167	-0.0600497	0.0935787	-2.16102	0.0312483	0.0697678	-6.52909
DCTN6	0.158263	0.277838	4.45863	9.67537e-06	5.57465e-05	1.13459	0.0748723	0.251621	2.48537	0.01315	0.0397413	-5.79879	-0.164394	0.212559	-4.78113	2.40231e-06	1.2156e-05	2.30183
SCFD1	0.158191	0.198465	5.4949	5.56614e-08	4.49895e-07	6.11146	0.0638991	0.184969	2.5943	0.00965616	0.0303661	-5.5241	-0.128484	0.182006	-3.78806	0.000173587	0.000640942	-1.78442
GGPS1	0.158179	0.218302	5.39929	9.31017e-08	7.29657e-07	5.61224	0.0314355	0.182142	1.23571	0.216938	0.378288	-8.11495	-0.149653	0.180201	-4.70876	3.37371e-06	1.67297e-05	1.97492
SLC7A1	0.158138	0.212096	5.5399	4.35755e-08	3.58169e-07	6.34919	0.0278193	0.189382	1.15136	0.249935	0.422104	-8.21554	-0.228128	0.265126	-5.6062	3.71566e-08	2.52393e-07	6.33979
APOBEC1	0.158022	0.113344	7.28109	9.34881e-13	1.27901e-11	16.8659	0.0732362	0.0969842	4.01821	6.4317e-05	0.000365851	-0.879164	0.00220437	0.092008	0.07993	0.93633	1	-8.85321
POLR2B	0.157893	0.209249	5.17647	2.99586e-07	2.17549e-06	4.48005	-0.0130362	0.162421	-0.513481	0.60776	0.784426	-8.74657	-0.191268	0.202014	-5.22554	2.72025e-07	1.61117e-06	4.40661
CDC42SE2	0.157768	0.285183	4.68221	3.43877e-06	2.13075e-05	2.12664	-0.0522708	0.215929	-2.04081	0.0416054	0.103812	-6.79934	-0.226191	0.192785	-7.35618	9.75202e-13	1.18583e-11	16.674
KLK6	0.157607	0.158934	5.28737	1.68346e-07	1.27343e-06	5.03805	0.235579	0.194701	7.4519	2.44484e-13	4.76643e-12	17.9727	0.0625844	0.268479	1.18208	0.23783	0.38552	-8.1574
CIDEC	0.157569	0.0581105	9.44162	6.02149e-20	1.49974e-18	33.2149	0.153771	0.0792897	8.34535	3.21232e-16	8.32733e-15	24.513	0.029167	0.0569911	1.22606	0.220853	0.361836	-8.10452
DHPS	0.157565	0.296274	4.48841	8.45108e-06	4.92597e-05	1.26411	0.0562386	0.288525	1.72678	0.0846026	0.184895	-7.38885	-0.0839954	0.273076	-1.87704	0.0611937	0.125247	-7.09824
NAGK	0.15702	0.128369	7.13768	2.48337e-12	3.27277e-11	15.9056	0.137725	0.135225	6.39573	2.75068e-10	3.82104e-09	11.0779	-0.0191172	0.139522	-0.595345	0.551928	0.74412	-8.67888
AQP3	0.156808	0.135755	5.61136	2.94371e-08	2.47376e-07	6.73036	0.14662	0.138358	5.75217	1.2648e-08	1.41886e-07	7.34176	-0.206018	0.237138	-4.36589	1.58995e-05	7.11706e-05	0.487615
TST	0.15666	0.594197	2.9925	0.00286914	0.00984173	-4.21863	0.240671	0.519128	5.61727	2.69879e-08	2.88821e-07	6.60459	-0.297169	0.468502	-5.32343	1.64814e-07	1.01067e-06	4.89243
FAM135A	0.156504	0.141376	6.41918	2.5997e-10	2.81316e-09	11.3443	0.0277926	0.107339	1.49427	0.13551	0.268243	-7.76248	-0.0758782	0.121871	-2.77138	0.00582553	0.0156903	-5.04208
MAP2K3	0.156501	0.280741	4.82965	1.6976e-06	1.10932e-05	2.80564	0.127311	0.272888	4.40342	1.21411e-05	8.13991e-05	0.708503	-0.153562	0.268571	-3.65466	0.000289551	0.00102297	-2.26628
C16orf72	0.156457	0.190593	5.66346	2.20554e-08	1.88607e-07	7.01107	-0.0374583	0.161137	-1.67564	0.0942092	0.201036	-7.47563	-0.0870781	0.159119	-2.74584	0.00629028	0.0168158	-5.11145
KCMF1	0.156373	0.193977	5.64429	2.45333e-08	2.08394e-07	6.90753	0.0188324	0.165371	0.809951	0.418215	0.584956	-8.55029	-0.172561	0.150516	-6.14493	1.83403e-09	1.49262e-08	9.2744
TCEAL8	0.156344	0.421489	3.66404	0.000267958	0.00118051	-2.01775	-0.0080954	0.350254	-0.232024	0.81658	0.974854	-8.85157	-0.241313	0.317736	-5.12906	4.42424e-07	2.53145e-06	3.93559
MYRF	0.156299	0.0895783	7.79449	2.48732e-14	3.908e-13	20.4362	0.0893915	0.0796878	5.502	5.09393e-08	5.24414e-07	5.98745	-0.0354599	0.117302	-1.12761	0.260116	0.415606	-8.22024
ZMYM5	0.156204	0.13823	5.71311	1.67159e-08	1.45126e-07	7.28074	0.0450091	0.11526	2.11856	0.0344431	0.0888548	-6.63836	0.000609895	0.123809	0.0200595	0.984005	1	-8.85621
IFT20	0.156028	0.272846	4.7457	2.54331e-06	1.61034e-05	2.41661	0.0488978	0.23758	1.74208	0.0818888	0.179746	-7.36239	-0.0449343	0.219963	-1.06262	0.288555	0.454754	-8.29137
PRKAB2	0.155945	0.114804	7.18329	1.82329e-12	2.44185e-11	16.2092	0.0193994	0.0912015	1.1174	0.264165	0.441191	-8.25404	-0.0278236	0.0793013	-1.11386	0.265963	0.423637	-8.23563
METRNL	0.155779	0.165156	5.51731	4.92812e-08	4.02264e-07	6.22968	0.0351487	0.138929	1.50688	0.132247	0.263202	-7.74359	-0.0122125	0.155119	-0.340111	0.73394	0.930341	-8.79845
TBRG1	0.1556	0.213565	5.0133	6.86319e-07	4.74987e-06	3.67889	0.0254456	0.15433	1.0637	0.287794	0.471931	-8.31259	-0.152539	0.181846	-4.34002	1.7802e-05	7.89377e-05	0.379551
GAN	0.155543	0.128108	7.22889	1.33659e-12	1.80615e-11	16.5145	-0.0103485	0.100311	-0.570048	0.568809	0.745575	-8.7159	-0.041088	0.0962738	-1.6276	0.104346	0.198373	-7.53313
SPSB3	0.155454	0.191375	5.527	4.67508e-08	3.82366e-07	6.28087	0.0274718	0.166344	1.19429	0.232728	0.398984	-8.16523	0.0145491	0.165047	0.39357	0.694094	0.889943	-8.77881
SPTLC2	0.155356	0.178246	6.11178	1.67524e-09	1.66145e-08	9.52312	0.0204474	0.160078	0.902723	0.366952	0.526682	-8.47084	-0.158672	0.168018	-5.07149	5.89308e-07	3.29649e-06	3.65823
NCOA4	0.155302	0.264077	4.80786	1.88645e-06	1.22304e-05	2.70409	0.0447451	0.267904	1.44371	0.149221	0.288555	-7.83662	-0.164973	0.213043	-4.44398	1.12656e-05	5.17323e-05	0.817363
FLNA	0.155122	0.142187	5.31971	1.42013e-07	1.08518e-06	5.20287	0.100989	0.135852	3.95318	8.4121e-05	0.000466294	-1.13348	0.0417323	0.212813	0.933292	0.351196	0.532633	-8.4204
RDH13	0.155111	0.187858	4.99495	7.52308e-07	5.17188e-06	3.59026	0.0403378	0.127221	1.958	0.0505857	0.121856	-6.96424	-0.107119	0.157335	-3.29297	0.00107372	0.00339011	-3.49075
SCNM1	0.155106	0.165721	5.82736	8.76352e-09	7.90344e-08	7.90943	0.0813314	0.146768	3.60059	0.000337564	0.00162418	-2.44264	-0.0412551	0.157936	-1.26475	0.206651	0.341722	-8.0564
MACC1	0.155095	0.390914	3.45804	0.00057868	0.00237174	-2.73851	-0.198644	0.36029	-5.19389	2.63016e-07	2.39293e-06	4.39628	-0.283715	0.331322	-5.48244	7.18686e-08	4.67047e-07	5.6983
TMEM181	0.155094	0.206379	5.65071	2.36751e-08	2.01519e-07	6.94215	-0.0350266	0.165655	-1.60875	0.108075	0.223751	-7.58521	-0.144868	0.179698	-4.35509	1.66685e-05	7.43909e-05	0.442448
LMF2	0.155039	0.135775	6.5058	1.51674e-10	1.68093e-09	11.8717	0.110187	0.140312	4.76378	2.2655e-06	1.74163e-05	2.3186	-0.0870766	0.184347	-2.46406	0.0141301	0.0345521	-5.83553
PML	0.155027	0.15964	5.80079	1.01932e-08	9.0984e-08	7.76224	0.0294883	0.128101	1.42647	0.154133	0.29537	-7.86133	-0.070908	0.139015	-2.2784	0.0231955	0.0536754	-6.27098
EAPP	0.154974	0.375183	3.9236	9.62714e-05	0.000466744	-1.05267	-0.0252979	0.291466	-0.809325	0.418575	0.585284	-8.5508	-0.246078	0.253758	-6.26534	9.08624e-10	7.69441e-09	9.96129
TAOK3	0.154968	0.359853	4.26362	2.30151e-05	0.000124077	0.306725	-0.107561	0.315416	-3.31476	0.00095954	0.00410702	-3.41706	-0.1964	0.26108	-4.84538	1.77072e-06	9.13462e-06	2.59579
UFC1	0.154955	0.721522	3.03668	0.00248517	0.00865811	-4.08707	0.0418303	0.721244	0.876395	0.381085	0.542862	-8.49426	-0.255557	0.634064	-3.89521	0.000113831	0.000433708	-1.38568
TRNP1	0.15492	0.0603187	10.2157	7.31704e-23	2.25843e-21	39.8683	0.0936611	0.0596619	6.00709	2.89481e-09	3.54089e-08	8.77857	0.011416	0.072515	0.42064	0.674229	0.869944	-8.76777
SF3B2	0.154918	0.580223	3.22216	0.00133411	0.00496959	-3.51433	-0.0571191	0.49319	-1.42616	0.154223	0.295474	-7.86178	-0.458417	0.530561	-8.43398	5.19272e-16	9.29007e-15	24.1124
TRIM15	0.154727	0.155375	5.91047	5.44129e-09	5.04221e-08	8.37382	0.00719328	0.122805	0.331589	0.740289	0.908187	-8.82349	-0.0417712	0.106345	-1.55903	0.119729	0.223931	-7.64197
SFXN1	0.154709	0.183139	5.89261	6.03089e-09	5.55427e-08	8.27355	0.106369	0.188799	4.08882	4.7852e-05	0.000281223	-0.598548	-0.172234	0.238543	-4.12023	4.54645e-05	0.000185784	-0.514715
MRPL57	0.154635	1.22841	2.5853	0.00994034	0.0294738	-5.34248	0.101339	1.15	1.8248	0.0684134	0.155549	-7.2153	-0.717444	1.17933	-8.88939	1.73493e-17	3.59009e-16	27.4749
TVP23B	0.154603	0.0757697	9.30182	1.94151e-19	4.63967e-18	32.0557	0.135693	0.0896763	7.48917	1.87694e-13	3.72075e-12	18.2329	0.00704428	0.0987751	0.247388	0.804727	0.999036	-8.82574
OCEL1	0.154385	0.11577	6.36806	3.56289e-10	3.80065e-09	11.036	0.0626907	0.121561	2.76743	0.00578376	0.0196476	-5.06369	-0.00729047	0.0790243	-0.304699	0.760743	0.956461	-8.80989
MCU	0.154347	0.144632	6.42087	2.57275e-10	2.78948e-09	11.3545	0.033369	0.116777	1.70433	0.0887166	0.191877	-7.42726	-0.0800954	0.131269	-3.10807	0.0020089	0.00600633	-4.06993
RAP2B	0.154346	0.13032	6.05208	2.38409e-09	2.31852e-08	9.17867	0.042784	0.0991137	2.3589	0.0185745	0.0533426	-6.10315	0.0108811	0.113629	0.370196	0.71142	0.907998	-8.78775
KIAA1191	0.154215	0.189359	5.87491	6.67657e-09	6.11482e-08	8.17443	0.036166	0.179434	1.38538	0.166331	0.31322	-7.91901	-0.0483667	0.165155	-1.2961	0.195641	0.32597	-8.01632
CYTH1	0.154198	0.118363	6.38429	3.22454e-10	3.44862e-09	11.1336	0.0326855	0.0859516	2.07311	0.0384894	0.0973317	-6.73318	0.0135858	0.0979787	0.48396	0.628662	0.824682	-8.73908
GOLT1B	0.154194	0.166655	5.66541	2.18169e-08	1.86761e-07	7.02165	0.0134453	0.149357	0.607321	0.543814	0.719552	-8.69394	-0.0601196	0.139183	-1.99037	0.0471869	0.100867	-6.88053
ALG2	0.154164	0.174254	5.82537	8.86332e-09	7.98037e-08	7.8984	0.0160818	0.138717	0.806784	0.420036	0.586758	-8.55285	-0.0828738	0.110677	-3.32928	0.000946144	0.00303372	-3.37328
TP53I13	0.154144	0.167331	6.36679	3.59077e-10	3.82587e-09	11.0283	0.071745	0.158501	3.23453	0.0012697	0.00525872	-3.6765	-0.0118893	0.149309	-0.367868	0.713154	0.909578	-8.78861
DNAJC12	0.15414	0.100511	6.52725	1.32602e-10	1.47849e-09	12.0033	0.0683953	0.0874548	3.55384	0.000402475	0.00190051	-2.60736	0.00762497	0.0760463	0.289955	0.771991	0.967435	-8.81429
PNN	0.154122	0.443197	3.4658	0.00056252	0.00230894	-2.71208	-0.163083	0.339506	-4.82547	1.68016e-06	1.32558e-05	2.60625	-0.622279	0.406124	-14.0494	3.93447e-37	4.95953e-35	72.4555
FTH1	0.15407	4.13582	2.32427	0.0204105	0.0549728	-5.97828	0.10177	4.11019	1.72675	0.0846079	0.184895	-7.3889	0.315335	3.99094	3.46065	0.000593062	0.00197007	-2.93808
NFKBIZ	0.154005	0.337366	3.80516	0.000154729	0.000716703	-1.50089	-0.104799	0.26447	-3.3123	0.0009679	0.00413974	-3.42511	-0.0442183	0.183638	-1.163	0.245479	0.396186	-8.17975
NBR1	0.153991	0.241887	5.13802	3.64969e-07	2.61237e-06	4.2891	-0.0577253	0.209785	-2.24376	0.0251272	0.0683229	-6.36663	-0.0803866	0.159241	-2.5443	0.0113005	0.0283422	-5.63707
PCMTD1	0.153954	0.18043	5.2536	2.00863e-07	1.50287e-06	4.867	-0.0266339	0.132837	-1.26114	0.207635	0.365998	-8.08322	0.00254074	0.110014	0.0858602	0.931618	1	-8.85271
DNAJC10	0.153842	0.2151	4.91	1.14631e-06	7.70097e-06	3.18399	0.0738839	0.206352	2.74156	0.00625482	0.0210315	-5.13436	-0.142312	0.217685	-3.58691	0.000373305	0.00128989	-2.50483
KRT7	0.153669	0.0780564	8.14467	1.87143e-15	3.27361e-14	22.9875	0.204094	0.115216	8.97278	2.12023e-18	6.53196e-17	29.4747	0.0687851	0.167636	1.70759	0.0884384	0.171266	-7.40032
GADD45A	0.153624	0.296219	4.33325	1.69552e-05	9.3639e-05	0.598297	-0.057926	0.257583	-1.97887	0.0481814	0.116934	-6.92332	-0.189223	0.230012	-4.69351	3.62199e-06	1.78911e-05	1.90661
MAST2	0.153582	0.112281	6.94486	9.00646e-12	1.12244e-10	14.6403	0.0441619	0.0894504	2.42221	0.0156531	0.0461571	-5.95275	-0.0681643	0.115226	-2.24842	0.0250579	0.0573978	-6.33816
TAPBPL	0.153517	0.229377	5.06292	5.34696e-07	3.74128e-06	3.91999	0.0526524	0.210432	2.0257	0.0431355	0.106791	-6.82994	-0.0735462	0.179663	-2.11814	0.0347395	0.0767225	-6.62006
UACA	0.153516	0.149361	5.7178	1.62815e-08	1.41762e-07	7.30636	0.0195089	0.114855	0.946267	0.344305	0.500441	-8.43058	-0.0889248	0.140538	-2.57775	0.0102785	0.026048	-5.55252
RAB3IP	0.153346	0.182982	5.82056	9.10965e-09	8.18877e-08	7.8717	0.0703364	0.167379	3.13198	0.00180113	0.00712042	-3.99913	-0.139531	0.189504	-4.24681	2.66254e-05	0.000114317	-0.00489482
MOB2	0.153209	0.184624	5.10039	4.42194e-07	3.13657e-06	4.10354	0.0520984	0.149906	2.32701	0.0202198	0.0572611	-6.17744	-0.0102654	0.167276	-0.282531	0.777673	0.973521	-8.81641
LUZP1	0.153072	0.21803	5.06428	5.31015e-07	3.72026e-06	3.92666	-0.00302394	0.160709	-0.130187	0.896452	1	-8.87004	-0.211805	0.1973	-6.07518	2.74131e-09	2.18471e-08	8.88161
PON2	0.153069	0.413934	3.77299	0.000175638	0.000804302	-1.62037	0.17911	0.460283	4.62852	4.3118e-06	3.15187e-05	1.70022	-0.117399	0.422497	-2.19264	0.0288719	0.0650514	-6.46089
C1orf210	0.153011	0.14478	6.64856	6.1588e-11	7.04295e-10	12.7546	0.0556656	0.134215	2.84408	0.00457045	0.0160169	-4.85055	-0.0682366	0.126491	-2.3136	0.0211633	0.0495912	-6.19097
FEM1C	0.152928	0.126728	6.20055	9.85936e-10	1.00313e-08	10.0409	0.0129458	0.0986059	0.725239	0.468523	0.640351	-8.61534	-0.00104684	0.0757226	-0.0445815	0.964462	1	-8.85541
ITGB8	0.15282	0.0752439	8.2738	7.04725e-16	1.28872e-14	23.9514	0.0401649	0.0745946	2.39347	0.0169249	0.0492998	-6.02151	0.011495	0.0584548	0.584842	0.558962	0.751824	-8.68509
MFSD6	0.152648	0.115648	6.82031	2.038e-11	2.44042e-10	13.8389	0.0954931	0.118028	4.90404	1.14268e-06	9.25863e-06	2.97763	-0.036071	0.133107	-1.18831	0.235372	0.382022	-8.15003
ASNS	0.152647	0.188362	4.99161	7.64966e-07	5.25453e-06	3.57416	0.0966996	0.189466	3.58928	0.000352304	0.00168969	-2.48269	-0.0471692	0.181713	-1.26612	0.206161	0.340979	-8.05467
MTRNR2L8	0.15224	0.366524	3.14571	0.00173043	0.00626873	-3.75439	-0.0985661	0.339727	-2.51848	0.0119852	0.0366346	-5.71653	0.153683	0.294677	2.77865	0.00569906	0.0153923	-5.02222
TMEM159	0.152193	0.174694	5.30148	1.56324e-07	1.18739e-06	5.10983	-0.0310942	0.146392	-1.35954	0.174367	0.321913	-7.95443	0.0190482	0.123048	0.578426	0.563281	0.756401	-8.68883
TMEM140	0.152159	0.0537382	9.86863	1.55674e-21	4.34966e-20	36.8366	0.0745415	0.0475404	5.52588	4.4699e-08	4.63058e-07	6.11435	0.0600317	0.0424811	2.94048	0.00345493	0.00980431	-4.56719
VPS37B	0.152132	0.219047	4.97484	8.31665e-07	5.68902e-06	3.49348	-0.0276851	0.172279	-1.17865	0.238897	0.407447	-8.18377	-0.109122	0.183404	-3.13641	0.00182849	0.00551888	-3.98323
SHC1	0.152022	0.125184	7.12532	2.69951e-12	3.54653e-11	15.8236	0.022262	0.102524	1.19248	0.233435	0.399867	-8.16739	-0.047389	0.0984232	-1.92194	0.0552772	0.116146	-7.01347
PCSK9	0.151919	0.121485	6.33479	4.36902e-10	4.62176e-09	10.8365	0.0438455	0.115849	1.96718	0.0495161	0.119593	-6.9463	-0.157546	0.174902	-4.29761	2.13992e-05	9.35752e-05	0.203697
SH3BP2	0.151823	0.112035	6.94955	8.73146e-12	1.09064e-10	14.6707	0.0235718	0.084394	1.30882	0.190981	0.343724	-8.02202	-0.00998906	0.103854	-0.325781	0.74475	0.940721	-8.80323
RABGAP1	0.151793	0.13371	6.15375	1.30489e-09	1.31148e-08	9.76709	0.0399374	0.0887155	2.59414	0.00966071	0.0303746	-5.52452	-0.0867696	0.10004	-3.85733	0.000132292	0.000498412	-1.52784
PIP5K1B	0.151715	0.19747	5.34864	1.2188e-07	9.41352e-07	5.35105	0.0489424	0.170475	2.05722	0.0399971	0.100495	-6.76586	-0.0829978	0.128098	-2.89901	0.00393628	0.011045	-4.68617
PRKAR1A	0.151642	0.307707	4.32413	1.76515e-05	9.72245e-05	0.559872	0.0348348	0.302545	1.07954	0.280678	0.46216	-8.29561	-0.044749	0.297139	-0.93714	0.349216	0.530213	-8.4168
CFL1	0.151566	2.63154	2.6961	0.00719252	0.0222458	-5.05257	0.679087	2.68736	15.2685	3.00194e-46	3.67192e-44	93.2241	-0.0211548	2.66226	-0.261282	0.794001	0.989101	-8.8222
LIMCH1	0.151405	0.0962979	7.50085	2.02874e-13	2.96203e-12	18.3691	0.0225365	0.0616076	1.50204	0.133491	0.2652	-7.75086	-0.0140911	0.0807573	-0.55734	0.577587	0.771283	-8.70082
BMP2	0.151197	0.0750824	7.45821	2.7367e-13	3.91943e-12	18.0744	0.0439912	0.0462655	3.45922	0.000571117	0.00259946	-2.93434	0.0165105	0.0484303	0.839678	0.401558	0.595023	-8.50342
USP15	0.151189	0.161302	5.66798	2.15081e-08	1.84405e-07	7.03551	0.0269904	0.132443	1.30122	0.193565	0.347202	-8.03192	-0.0941297	0.117825	-3.43386	0.000653118	0.0021557	-3.02813
CACFD1	0.151187	0.0966166	7.72339	4.15924e-14	6.4611e-13	19.9296	0.0962212	0.105575	5.36439	1.07121e-07	1.04298e-06	5.26627	0.0457093	0.104253	1.51024	0.131721	0.243738	-7.7166
SREBF1	0.151187	0.178624	5.65248	2.34431e-08	1.9975e-07	6.95173	0.0120806	0.152238	0.492626	0.622415	0.798553	-8.75707	-0.143638	0.182071	-4.13381	4.29553e-05	0.00017636	-0.460691
MAP2K1	0.150925	0.147412	6.4398	2.28808e-10	2.50219e-09	11.4693	0.0705223	0.137565	3.15125	0.0016878	0.00673531	-3.93928	-0.108432	0.151349	-3.71339	0.000231587	0.000833159	-2.05615
PPP1R2	0.150903	0.40057	3.7909	0.000163689	0.000753975	-1.55396	0.0121214	0.35852	0.349787	0.726593	0.896058	-8.81728	-0.137051	0.309741	-2.94589	0.00339624	0.00965102	-4.55154
TOX4	0.150844	0.26135	4.52906	7.01775e-06	4.1476e-05	1.44215	-0.0153078	0.215379	-0.598948	0.549381	0.725696	-8.699	-0.1541	0.211634	-4.38072	1.48983e-05	6.69246e-05	0.54983
ACSL1	0.150712	0.0952002	7.33976	6.24005e-13	8.71759e-12	17.2635	0.0402432	0.0735263	2.3863	0.0172563	0.0501327	-6.03856	-0.0304286	0.112657	-1.00035	0.317706	0.49049	-8.35557
LAIR2	0.15068	0.09725	6.81336	2.13225e-11	2.54407e-10	13.7946	0.255368	0.164106	9.32281	1.1372e-19	3.80134e-18	32.3696	0.0542531	0.215964	1.16284	0.245544	0.396235	-8.17994
EDEM3	0.150647	0.168855	6.06916	2.15572e-09	2.10386e-08	9.27695	0.0404131	0.147839	1.89468	0.0585037	0.137168	-7.08577	-0.156973	0.1409	-5.77408	1.48994e-08	1.07438e-07	7.22965
RGS2	0.15057	0.101952	5.65009	2.37561e-08	2.02104e-07	6.93883	0.0233837	0.102107	1.05959	0.289658	0.474281	-8.31695	-0.0151337	0.083463	-0.579102	0.562825	0.75585	-8.68844
EPC1	0.150436	0.186188	5.60741	3.00851e-08	2.52308e-07	6.70919	-0.0601617	0.151383	-2.67679	0.00758912	0.0247495	-5.30837	-0.105792	0.120924	-4.07257	5.54159e-05	0.000222865	-0.702948
MFSD1	0.150352	0.154515	5.83717	8.28674e-09	7.49802e-08	7.96392	0.0654873	0.152345	2.86773	0.00424566	0.015048	-4.78362	-0.0064161	0.129094	-0.200721	0.841012	1	-8.83622
POGZ	0.150319	0.155621	5.79169	1.07333e-08	9.55469e-08	7.71196	-0.0144859	0.107337	-0.784754	0.432836	0.600573	-8.57039	-0.107683	0.129324	-3.75396	0.000198129	0.000723507	-1.90914
NME3	0.150261	0.382392	3.75272	0.000190152	0.000862632	-1.69516	0.0696224	0.354231	2.02408	0.0433021	0.107107	-6.8332	-0.165309	0.370963	-3.12103	0.00192445	0.00577686	-4.03038
MYCBP2	0.150249	0.272024	4.4434	1.03653e-05	5.92488e-05	1.06868	-0.062128	0.241758	-2.02663	0.0430394	0.106601	-6.82805	-0.31135	0.248188	-8.05267	8.12759e-15	1.25548e-13	21.3947
ZRANB2	0.150133	0.359118	3.57733	0.000372223	0.00158456	-2.32602	-0.0656416	0.267992	-2.0927	0.0366985	0.0936635	-6.69257	-0.414467	0.345952	-8.95773	1.03114e-17	2.18019e-16	27.99
GBP2	0.150104	0.135909	6.10535	1.74034e-09	1.72085e-08	9.48589	0.0984851	0.16155	3.88013	0.000113211	0.000610334	-1.41437	0.0292554	0.118058	0.948257	0.343534	0.52303	-8.40632
BAZ2A	0.149598	0.221728	5.19048	2.78711e-07	2.03374e-06	4.54993	-0.0379094	0.191109	-1.575	0.115662	0.236685	-7.63883	-0.129507	0.153394	-4.38206	1.48107e-05	6.65856e-05	0.55547
PTP4A2	0.149538	0.803658	2.72872	0.00652545	0.0204004	-4.96494	-0.148076	0.683296	-3.06045	0.0022857	0.00870701	-4.21813	-0.656159	0.670509	-11.2584	6.29106e-26	2.9429e-24	46.7635
NCOA2	0.149533	0.100851	7.28355	9.19213e-13	1.25862e-11	16.8826	0.0212123	0.0639338	1.51131	0.131115	0.261503	-7.73692	-0.0119701	0.068881	-0.527355	0.598221	0.79281	-8.7171
PARP12	0.149322	0.130696	6.4404	2.27949e-10	2.49444e-09	11.4729	0.0740027	0.109353	3.8607	0.000122419	0.000656121	-1.48824	-0.0199344	0.119517	-0.67218	0.501832	0.688954	-8.63013
RRAGA	0.149197	0.24927	4.69871	3.18056e-06	1.98341e-05	2.20165	0.0439652	0.202622	1.72314	0.0852588	0.185981	-7.39511	-0.127937	0.214509	-3.4022	0.000731414	0.00238787	-3.13371
CCL20	0.149182	0.372146	2.6955	0.00720534	0.0222771	-5.05417	-0.0703262	0.366493	-1.4217	0.155513	0.29729	-7.86811	-0.160163	0.342487	-2.40811	0.0164579	0.0396396	-5.97025
CHCHD1	0.149052	0.516923	3.27422	0.00111427	0.0042396	-3.34769	0.185806	0.474004	4.60563	4.80027e-06	3.48579e-05	1.59724	-0.337039	0.470422	-6.0799	2.66803e-09	2.13043e-08	8.90808
PRKD2	0.149047	0.133087	6.17224	1.16834e-09	1.18288e-08	9.87505	0.0445021	0.105692	2.42436	0.0155615	0.045895	-5.94757	-0.0241283	0.0847217	-1.0556	0.291749	0.458257	-8.2988
VSIG10	0.148606	0.206266	5.18131	2.92212e-07	2.12648e-06	4.50416	0.00588082	0.168817	0.246638	0.805253	0.96482	-8.84807	-0.0826421	0.187647	-2.24492	0.0252837	0.0578187	-6.34595
INPP5K	0.148496	0.0884447	7.33868	6.28673e-13	8.76797e-12	17.2562	0.0781787	0.0753873	4.79741	1.92564e-06	1.50345e-05	2.47498	0.00395299	0.0735473	0.171146	0.86419	1	-8.84173
PTPRJ	0.148462	0.0814448	7.98694	6.06906e-15	1.01436e-13	21.8269	0.0233567	0.0469166	1.87228	0.0615411	0.14301	-7.12782	0.00964282	0.0670255	0.404428	0.6861	0.881816	-8.77447
STAT2	0.148437	0.10044	7.03317	5.01047e-12	6.38903e-11	15.2161	0.0413225	0.0769966	2.81176	0.00505074	0.0174812	-4.94113	0.0181441	0.0735032	0.766527	0.443786	0.634294	-8.5622
BSDC1	0.148391	0.165479	5.91216	5.38862e-09	4.99901e-08	8.3833	0.0206027	0.133181	1.00249	0.316416	0.485072	-8.3758	-0.0557827	0.145618	-1.82397	0.0688546	0.137935	-7.19587
DYNC1H1	0.148343	0.298685	4.21716	2.81544e-05	0.000149924	0.114641	-0.00120961	0.275822	-0.0386173	0.969205	1	-8.87777	-0.211985	0.321229	-4.55943	6.70687e-06	3.17883e-05	1.31462
SLC25A24	0.14829	0.22101	4.81802	1.79601e-06	1.169e-05	2.75138	0.0687503	0.203338	2.45338	0.0143699	0.0428127	-5.87727	-0.140968	0.236622	-3.28116	0.00111856	0.00351759	-3.52872
TMEM139	0.148188	0.151769	5.68515	1.95442e-08	1.68266e-07	7.12865	-0.00255756	0.13912	-0.112293	0.91062	1	-8.87221	-0.0179751	0.107375	-0.660199	0.509482	0.697833	-8.63812
ITFG1	0.14807	0.200726	5.45106	7.05356e-08	5.62955e-07	5.88155	0.0771669	0.208605	2.92223	0.00357576	0.0129035	-4.62738	-0.010078	0.162298	-0.291169	0.771063	0.966616	-8.81393
SLC7A7	0.147945	0.0797097	8.3461	4.05715e-16	7.52761e-15	24.4965	0.123228	0.0896053	6.85792	1.42151e-11	2.27675e-10	13.9805	-0.00900476	0.0731594	-0.400481	0.689003	0.884651	-8.77606
ZNF524	0.147935	0.226587	4.86709	1.41476e-06	9.35598e-06	2.9812	0.0321915	0.194213	1.32035	0.187107	0.338337	-8.00689	-0.0973731	0.179114	-2.83512	0.00479814	0.0131811	-4.86625
CBLB	0.147888	0.0916711	7.62062	8.68653e-14	1.30638e-12	19.2042	0.0054951	0.0606563	0.380012	0.70404	0.876626	-8.80624	0.00628898	0.0479673	0.363658	0.716293	0.912948	-8.79015
LYST	0.147305	0.0916003	7.55339	1.40031e-13	2.07944e-12	18.734	0.0510582	0.0795874	3.0256	0.00256282	0.0096291	-4.32306	-0.00323473	0.0682765	-0.154728	0.877109	1	-8.84441
LAD1	0.147197	0.511649	3.24927	0.00121506	0.00456733	-3.42787	0.13783	0.486086	3.38508	0.000747113	0.00329516	-3.18458	-0.34726	0.506302	-6.17212	1.56651e-09	1.2876e-08	9.42855
SRRM1	0.147191	0.660464	2.86187	0.00434333	0.0142051	-4.5966	-0.151978	0.513061	-3.62104	0.000312378	0.00151536	-2.36994	-0.632009	0.558317	-11.2241	8.48878e-26	3.85097e-24	46.4656
NSMF	0.146909	0.18839	4.81615	1.81233e-06	1.1787e-05	2.74267	0.0324401	0.138429	1.47793	0.13983	0.275341	-7.78672	-0.0215399	0.180007	-0.567113	0.570935	0.764248	-8.69532
GTPBP1	0.146898	0.113214	6.93308	9.73466e-12	1.20592e-10	14.5639	0.0610164	0.0933272	3.38807	0.000739136	0.00326521	-3.17459	-0.0402121	0.0970091	-1.44395	0.149485	0.272395	-7.81422
HNF4G	0.146728	0.118276	6.75113	3.19064e-11	3.75264e-10	13.3993	0.0130029	0.0855195	0.7895	0.43006	0.597474	-8.56665	-0.0393766	0.0975313	-1.36806	0.172012	0.305892	-7.92066
ITSN1	0.146718	0.08301	7.64543	7.27725e-14	1.10653e-12	19.3785	0.040788	0.054197	3.09993	0.0020052	0.00780203	-4.09788	-0.00610988	0.0583024	-0.337679	0.735771	0.931852	-8.79928
ATRAID	0.146671	0.62264	3.03438	0.00250395	0.0087158	-4.09397	0.0994951	0.611364	2.31758	0.0207299	0.0584053	-6.19921	-0.289087	0.57057	-4.72229	3.16716e-06	1.57575e-05	2.03571
LUM	0.146602	0.110591	5.87595	6.63696e-09	6.08529e-08	8.18022	0.0897191	0.104891	3.9131	9.90691e-05	0.000539376	-1.28824	0.0273325	0.125289	0.733314	0.463769	0.644957	-8.58713
PTS	0.146584	0.351227	3.85236	0.000128265	0.000605326	-1.32387	0.134877	0.329851	3.84992	0.00012783	0.000681619	-1.52908	-0.234573	0.344324	-4.9657	9.91108e-07	5.35367e-06	3.15578
MVD	0.146459	0.241515	4.3116	1.86538e-05	0.000102268	0.507152	0.0556579	0.222777	1.84407	0.0655521	0.150279	-7.18007	-0.139736	0.24301	-3.1661	0.0016556	0.00503757	-3.8916
SEMA4B	0.146341	0.117178	7.14493	2.36458e-12	3.12871e-11	15.9538	0.0412634	0.0977124	2.51837	0.011989	0.0366347	-5.71681	-0.112484	0.119239	-4.29802	2.1361e-05	9.34396e-05	0.205401
MFSD12	0.146277	0.162755	5.75862	1.29415e-08	1.14219e-07	7.52981	0.093972	0.140766	4.32526	1.72116e-05	0.000111588	0.375121	-0.0208423	0.192161	-0.538993	0.590172	0.7846	-8.71089
BID	0.146143	0.396721	3.64375	0.000289557	0.0012646	-2.09053	0.257776	0.424982	6.8107	1.93955e-11	3.04379e-10	13.6757	-0.271634	0.431294	-4.93233	1.16556e-06	6.22876e-06	2.99923
SETD5	0.146121	0.23652	4.71677	2.91932e-06	1.83087e-05	2.28403	-0.114774	0.190845	-4.71724	2.83215e-06	2.14234e-05	2.10394	-0.0988914	0.19472	-2.74136	0.00637517	0.0170207	-5.12356
PCMT1	0.14612	0.459414	3.32482	0.000933157	0.00361125	-3.18319	0.0529226	0.443598	1.33732	0.181509	0.33103	-7.98436	-0.46495	0.456168	-9.0635	4.58471e-18	1.00275e-16	28.7926
ZDHHC13	0.146015	0.157807	5.31079	1.48846e-07	1.13372e-06	5.15733	-0.000832296	0.104416	-0.0435543	0.965271	1	-8.87757	-0.109271	0.128975	-3.7438	0.000206054	0.000749316	-1.94611
DDX58	0.145959	0.0719883	7.88512	1.28451e-14	2.07546e-13	21.0876	0.0619866	0.0570078	4.41049	1.17608e-05	7.90741e-05	0.738929	-0.0497135	0.0449522	-3.108	0.00200932	0.0060065	-4.07012
TUG1	0.14592	0.260568	4.49528	8.19076e-06	4.78606e-05	1.29408	-0.0649946	0.205119	-2.62897	0.00873293	0.0278822	-5.43425	-0.130875	0.197036	-3.80687	0.000161311	0.000599397	-1.71519
ATP6V0A1	0.145917	0.175149	5.55278	4.06123e-08	3.35988e-07	6.41761	0.00609803	0.143616	0.278493	0.780708	0.944179	-8.8397	0.00630743	0.147086	0.175558	0.860725	1	-8.84097
UBQLN1	0.145831	0.300457	4.19415	3.10883e-05	0.000163908	0.0202394	-0.0379802	0.24535	-1.28361	0.199659	0.355163	-8.05466	-0.253987	0.259777	-6.77221	4.2075e-11	4.22104e-10	12.9727
RASGRP3	0.145814	0.0578164	9.40074	8.49143e-20	2.09595e-18	32.8745	0.0724632	0.0477755	5.81827	8.67505e-09	1.00176e-07	7.70885	0.011433	0.0312184	0.820087	0.412624	0.607795	-8.51968
UBE2L3	0.14563	0.811877	2.68173	0.00750529	0.0230748	-5.09083	0.273008	0.775422	5.5953	3.04883e-08	3.22726e-07	6.48605	-0.62586	0.802269	-9.51133	1.38498e-19	3.45993e-18	32.2604
HHLA2	0.145573	0.093046	7.16224	2.1032e-12	2.80534e-11	16.0689	0.0795796	0.0708418	5.81459	8.86012e-09	1.02098e-07	7.68829	0.0139661	0.0573024	0.658026	0.510876	0.699183	-8.63956
PUDP	0.145472	0.16955	5.0953	4.53774e-07	3.20769e-06	4.07855	0.080635	0.156337	3.42197	0.000654066	0.00293734	-3.06075	-0.0527191	0.13597	-1.79094	0.0740104	0.14682	-7.25524
TACC2	0.145439	0.166632	5.92596	4.97567e-09	4.63675e-08	8.46103	-0.0161201	0.128969	-0.785668	0.4323	0.599981	-8.56967	-0.133533	0.12745	-4.95284	1.05514e-06	5.66067e-06	3.09532
ZNF24	0.145425	0.161793	5.62485	2.7323e-08	2.30549e-07	6.80281	0.00477098	0.124825	0.235631	0.813781	0.972356	-8.85073	-0.107944	0.149878	-3.57108	0.000395898	0.00136197	-2.55993
POLR2J3	0.145424	0.279764	4.42425	1.12998e-05	6.41655e-05	0.986098	-0.0870259	0.21894	-3.31214	0.000968461	0.00414017	-3.42565	-0.0930355	0.201788	-2.38473	0.0175266	0.041971	-6.02564
PKDCC	0.14524	0.110718	6.71748	3.96256e-11	4.61451e-10	13.1868	0.021606	0.0979513	1.04842	0.294771	0.476336	-8.32872	-0.0414332	0.110359	-1.38383	0.167132	0.300965	-7.89901
MICAL1	0.145216	0.108393	6.54572	1.18077e-10	1.3228e-09	12.1169	0.0615181	0.090508	3.35449	0.000833488	0.00363093	-3.28629	0.0199791	0.102203	0.69829	0.485376	0.670095	-8.61222
CREB5	0.145147	0.0654824	6.62436	7.18369e-11	8.17535e-10	12.6037	0.0337367	0.042167	2.64673	0.00829113	0.0267068	-5.38775	0.0404533	0.0579513	1.62983	0.103875	0.197628	-7.52952
EPB41L5	0.145079	0.114714	6.57418	9.86982e-11	1.11325e-09	12.2925	0.0446319	0.102434	2.38961	0.0171025	0.0497382	-6.03069	-0.0290582	0.103002	-0.988432	0.3235	0.497806	-8.36742
TBCA	0.145075	1.33909	2.49424	0.0128634	0.0368999	-5.57181	0.404763	1.41714	7.48676	1.90945e-13	3.77614e-12	18.216	-0.195156	1.43286	-2.28317	0.0229103	0.0531197	-6.2602
GGT1	0.145042	0.112378	6.16847	1.19503e-09	1.20769e-08	9.85299	0.0729017	0.113555	3.39529	0.000720206	0.00319012	-3.15045	0.0594487	0.0988434	1.91424	0.0562564	0.117933	-7.02815
RSL24D1	0.144877	0.738751	2.76902	0.00577865	0.0182802	-4.85528	-0.170065	0.59837	-3.87642	0.000114918	0.000618729	-1.42851	-0.498266	0.546588	-8.93232	1.2516e-17	2.63282e-16	27.7981
PUM1	0.144842	0.303532	4.19815	3.05572e-05	0.000161314	0.036647	-0.115153	0.229273	-4.40665	1.19659e-05	8.03549e-05	0.7224	-0.228658	0.251468	-5.83019	1.09248e-08	8.03215e-08	7.53211
RELA	0.144802	0.182032	5.05571	5.54518e-07	3.87178e-06	3.88482	0.0391978	0.131639	1.8905	0.0590614	0.138259	-7.09366	-0.0500713	0.139039	-1.63695	0.102377	0.195191	-7.51793
PPP2R5A	0.144771	0.197981	4.87417	1.36662e-06	9.074e-06	3.01455	0.0640653	0.15237	2.80752	0.00511702	0.017681	-4.95293	-0.0626369	0.183722	-1.68062	0.0935673	0.180226	-7.4458
SECISBP2	0.144757	0.246444	4.63461	4.30176e-06	2.61639e-05	1.9116	-0.048532	0.198906	-1.94776	0.0518015	0.124367	-6.98416	-0.113166	0.1863	-3.22198	0.00137044	0.00423625	-3.71688
TMEM63B	0.144308	0.0912544	7.05492	4.33252e-12	5.56309e-11	15.3588	0.0755837	0.104287	3.60101	0.000337027	0.00162207	-2.44115	0.0418771	0.104717	1.27948	0.20142	0.334243	-8.03768
MINK1	0.144267	0.141281	6.1473	1.35608e-09	1.36045e-08	9.7295	0.0429998	0.1034	2.58682	0.00986638	0.0309387	-5.54333	-0.0427461	0.126708	-1.48086	0.13938	0.256016	-7.7604
MICALL2	0.144072	0.171555	5.10212	4.38312e-07	3.11171e-06	4.11206	0.00843589	0.138228	0.374689	0.707994	0.879315	-8.80825	-0.0609798	0.164522	-1.54539	0.122992	0.229177	-7.66307
CDR2L	0.144038	0.0679329	8.54868	8.46579e-17	1.67621e-15	26.0444	0.0884611	0.0610999	5.89389	5.61004e-09	6.6076e-08	8.13349	0.0040446	0.0646334	0.180127	0.857138	1	-8.84015
USP8	0.143865	0.217967	4.90447	1.17794e-06	7.90062e-06	3.15775	-0.0279457	0.185519	-1.08485	0.278323	0.459238	-8.28987	-0.165971	0.143317	-6.11044	2.23832e-09	1.80299e-08	9.07969
KLC1	0.143803	0.120314	6.3835	3.24014e-10	3.46307e-09	11.1288	0.0288605	0.110372	1.45851	0.145102	0.283424	-7.81518	-0.0636068	0.132165	-2.31619	0.0210199	0.0493394	-6.18503
FBXO32	0.143786	0.0986246	6.36457	3.64016e-10	3.87306e-09	11.015	0.0455544	0.072162	2.74286	0.00623031	0.0209747	-5.13082	0.0220716	0.0576379	1.09667	0.273402	0.433937	-8.25462
HYOU1	0.143591	0.145248	6.09072	1.89795e-09	1.86775e-08	9.40126	0.0355412	0.122753	1.70021	0.0894894	0.193287	-7.43426	-0.0730572	0.156583	-2.10074	0.0362485	0.0796765	-6.65646
HECTD1	0.143487	0.19068	5.26943	1.84927e-07	1.38931e-06	4.94706	-0.0419569	0.15032	-1.95692	0.0507131	0.122109	-6.96635	-0.227421	0.172897	-7.97492	1.40852e-14	2.11061e-13	20.8518
FKBP1B	0.143467	0.0634831	8.10915	2.44314e-15	4.23333e-14	22.7244	0.113961	0.064623	7.4996	1.74278e-13	3.46729e-12	18.3059	0.0359421	0.0680853	1.47899	0.13988	0.256792	-7.76316
PRKCZ	0.14342	0.147385	5.36332	1.12752e-07	8.77002e-07	5.42653	0.050227	0.131416	2.27283	0.0233076	0.0643071	-6.30135	0.00409883	0.133837	0.12643	0.899451	1	-8.8484
ITSN2	0.143384	0.162003	5.72402	1.57231e-08	1.37348e-07	7.34032	0.0531873	0.155819	2.30847	0.0212333	0.0595376	-6.22016	-0.0801376	0.149868	-2.44584	0.0148536	0.0361234	-5.87971
MED15	0.143351	0.164999	5.47644	6.15092e-08	4.94258e-07	6.01447	0.0724595	0.139299	3.46534	0.00055848	0.00254897	-2.91346	-0.034081	0.174174	-0.914568	0.360934	0.54465	-8.43771
DYRK2	0.143258	0.190136	5.51352	5.0308e-08	4.10037e-07	6.20965	-0.038855	0.159658	-1.8096	0.070742	0.159847	-7.24283	-0.097939	0.143545	-3.36136	0.000845331	0.0027333	-3.2685
CNPPD1	0.143256	0.155643	5.55626	3.98465e-08	3.30148e-07	6.4361	0.0616418	0.130106	2.93832	0.00339726	0.0123511	-4.58069	-0.0312167	0.149027	-1.00733	0.314345	0.486389	-8.34857
THAP4	0.143251	0.215273	4.58216	5.49279e-06	3.29587e-05	1.67705	0.127779	0.158467	5.73708	1.37777e-08	1.5362e-07	7.2585	-0.211804	0.235423	-5.30578	1.80503e-07	1.09703e-06	4.80423
LRRC1	0.143224	0.130683	5.87682	6.6039e-09	6.06171e-08	8.18509	0.0324367	0.0939979	1.85127	0.0645078	0.14838	-7.1668	-0.0172186	0.103918	-0.595676	0.551707	0.74401	-8.67869
C4BPB	0.143156	0.131727	6.23753	7.89067e-10	8.12842e-09	10.2585	0.144175	0.131698	6.86758	1.33365e-11	2.14437e-10	14.0431	-0.0249648	0.132219	-0.82307	0.410927	0.605969	-8.51723
TRAPPC4	0.143114	0.364811	3.50847	0.000480955	0.00200606	-2.56579	0.122454	0.352067	3.38204	0.000755326	0.00332783	-3.19475	-0.337516	0.3247	-7.53389	2.96234e-13	3.82464e-12	17.8476
ENY2	0.143079	0.78145	2.63831	0.00852629	0.0257913	-5.20526	0.0151852	0.679531	0.320461	0.748705	0.915534	-8.82712	-0.610256	0.732155	-9.38719	3.69369e-19	8.8397e-18	31.288
IFIT2	0.142991	0.0653872	7.33131	6.61514e-13	9.19493e-12	17.2061	0.0925519	0.066684	4.63164	4.24901e-06	3.10735e-05	1.7143	0.0237905	0.0287031	1.56104	0.119255	0.22312	-7.63885
FAM177B	0.142958	0.0573982	7.91684	1.01775e-14	1.66397e-13	21.3171	0.0613699	0.0326078	6.17223	1.08149e-09	1.39848e-08	9.7396	-0.00259454	0.0327852	-0.170706	0.864536	1	-8.84181
SLC9A1	0.142953	0.0964109	7.43308	3.26249e-13	4.64827e-12	17.9015	0.0566414	0.0800856	3.33093	0.000906258	0.00390834	-3.36404	0.00377109	0.0849922	0.160444	0.872607	1	-8.84351
PJA2	0.142886	0.153072	5.35551	1.17521e-07	9.10666e-07	5.38636	0.0157709	0.113951	0.843073	0.399446	0.563813	-8.52291	-0.0417752	0.103165	-1.5803	0.114778	0.215819	-7.6087
AIDA	0.142864	0.200125	4.53921	6.69767e-06	3.9698e-05	1.48689	0.0965458	0.208969	3.36619	0.000799418	0.00350061	-3.2475	-0.0643324	0.228748	-1.49238	0.136338	0.251323	-7.74333
SHOC2	0.142736	0.168267	5.57964	3.50535e-08	2.92343e-07	6.56063	-0.000512142	0.149986	-0.0230462	0.981619	1	-8.87825	-0.0652454	0.151355	-2.16964	0.0305845	0.0684701	-6.5106
RBM22	0.142505	0.206187	4.77019	2.26177e-06	1.44706e-05	2.52946	-0.0231933	0.15162	-1.09077	0.275713	0.455968	-8.28344	-0.150126	0.146221	-5.32078	1.67089e-07	1.02228e-06	4.87913
PPIG	0.14245	0.567387	3.05281	0.00235716	0.0082676	-4.03857	-0.202224	0.483472	-5.04384	5.67833e-07	4.85161e-06	3.65233	-0.54517	0.410403	-12.1344	2.53653e-29	1.64258e-27	54.54
CORO1C	0.142396	0.246395	4.27554	2.1849e-05	0.000118293	0.356308	0.038132	0.220464	1.34572	0.178782	0.327552	-7.9731	-0.208865	0.250373	-5.19901	3.11186e-07	1.82999e-06	4.2763
SH3GLB2	0.142313	0.136592	5.7539	1.32906e-08	1.17112e-07	7.50391	0.0611393	0.105392	3.31026	0.000974897	0.00416412	-3.43179	-0.0304948	0.121071	-1.09988	0.272004	0.432051	-8.2511
EHD4	0.142262	0.155702	5.67892	2.02355e-08	1.74126e-07	7.09484	0.10056	0.136842	4.73115	2.64982e-06	2.01169e-05	2.16791	-0.0535751	0.142177	-1.81235	0.070633	0.140984	-7.21687
ZZEF1	0.142209	0.132475	5.77069	1.20884e-08	1.0709e-07	7.5962	0.0378762	0.100956	1.87201	0.0615794	0.143059	-7.12833	-0.00342772	0.106564	-0.113102	0.910003	1	-8.85
CNP	0.142135	0.177446	4.89898	1.21012e-06	8.09342e-06	3.13177	0.0632066	0.144403	2.84182	0.00460266	0.0161154	-4.85692	-0.0706974	0.121985	-2.57782	0.0102765	0.0260471	-5.55235
SLC12A7	0.142088	0.160635	5.61188	2.93521e-08	2.46787e-07	6.73317	0.0326007	0.159364	1.38013	0.167941	0.314936	-7.92626	-0.0699329	0.196877	-1.76962	0.0775035	0.152504	-7.293
COPS2	0.141992	0.209695	4.6949	3.23846e-06	2.01723e-05	2.18431	0.0148278	0.190901	0.549623	0.582735	0.759667	-8.72734	-0.145304	0.169286	-4.34972	1.70639e-05	7.59709e-05	0.420031
SH3RF1	0.141959	0.137943	5.86063	7.24639e-09	6.60373e-08	8.09462	0.0191925	0.0964456	1.22424	0.221233	0.383862	-8.12905	-0.00577909	0.0990614	-0.214603	0.830179	1	-8.83333
TRABD	0.141749	0.359265	3.50578	0.000485739	0.00202448	-2.57504	0.0635448	0.317168	1.86642	0.0623571	0.14454	-7.13874	-0.294105	0.337518	-6.45907	2.87017e-10	2.59557e-09	11.0896
NAPG	0.141694	0.149998	5.88046	6.46744e-09	5.94637e-08	8.20544	0.0613344	0.135408	2.80356	0.0051796	0.017865	-4.96394	-0.12026	0.131684	-4.7067	3.40627e-06	1.6876e-05	1.96568
CTDSP1	0.141639	0.209295	4.79706	1.98749e-06	1.28603e-05	2.65386	0.0304563	0.165752	1.30159	0.193442	0.347056	-8.03145	-0.0979888	0.181742	-2.89543	0.00398052	0.011154	-4.69635
SNRNP27	0.141567	0.21164	4.90897	1.15218e-06	7.73409e-06	3.17907	0.0488777	0.18799	1.90818	0.0567349	0.133952	-7.0602	-0.14753	0.216744	-3.95221	9.05828e-05	0.000350631	-1.16933
CDC25B	0.141544	0.282671	3.69214	0.000240544	0.00106782	-1.91634	0.0675625	0.208746	2.37735	0.0176774	0.051167	-6.05973	-0.399235	0.28672	-9.16488	2.09589e-18	4.73452e-17	29.5679
PCSK7	0.141421	0.36254	3.4702	0.000553553	0.00227553	-2.69709	0.0432723	0.34273	1.28834	0.198008	0.352986	-8.04858	-0.0893365	0.337259	-1.79609	0.0731866	0.145308	-7.24606
GDF15	0.141311	0.721639	2.03335	0.0424126	0.1019	-6.6084	-0.298903	0.683321	-5.02855	6.13475e-07	5.20838e-06	3.57768	-0.152214	0.573866	-1.86978	0.0621975	0.126861	-7.11175
ATP6V0D1	0.14123	0.476838	3.07865	0.0021647	0.00766089	-3.96038	0.0887657	0.452933	2.19079	0.0287618	0.076542	-6.48347	-0.0287124	0.375807	-0.523685	0.600769	0.79523	-8.71904
TSPAN5	0.141157	0.104858	6.92272	1.04225e-11	1.28342e-10	14.4969	0.0513597	0.0845494	2.98691	0.00290631	0.0107509	-4.43817	0.0210306	0.0825552	0.800698	0.423751	0.621163	-8.5354
SOCS6	0.141121	0.101059	7.62148	8.63387e-14	1.30083e-12	19.2102	0.0218099	0.0743189	1.49228	0.13603	0.26904	-7.76545	-0.0437493	0.0771701	-2.09622	0.0366499	0.0804253	-6.66588
BAG3	0.141107	0.174986	5.42353	8.1777e-08	6.47046e-07	5.73806	0.0205577	0.140724	0.976336	0.329201	0.485072	-8.40168	-0.159243	0.157286	-5.06076	6.21491e-07	3.45778e-06	3.6068
LRRC8A	0.141019	0.131578	5.66655	2.16799e-08	1.85781e-07	7.02778	0.0518047	0.125933	2.31424	0.0209132	0.0588313	-6.2069	-0.0295568	0.159492	-0.845653	0.398219	0.590711	-8.49838
ALKBH5	0.141007	0.172844	5.1653	3.17314e-07	2.30119e-06	4.42443	0.0154706	0.133647	0.712677	0.476259	0.648498	-8.62437	-0.0805237	0.154576	-2.55191	0.0110604	0.0278161	-5.61793
RAPGEFL1	0.140973	0.185841	5.1964	2.70313e-07	1.97683e-06	4.57953	-0.00128893	0.140354	-0.0610801	0.951311	1	-8.87665	-0.104338	0.127386	-3.82532	0.000150061	0.000559863	-1.64693
NFKB2	0.140953	0.118048	6.13132	1.49153e-09	1.48909e-08	9.63653	0.0761739	0.120694	3.47264	0.000543731	0.00248884	-2.88849	0.00745954	0.112761	0.263222	0.792506	0.987821	-8.82169
SHTN1	0.140903	0.137855	5.92129	5.11187e-09	4.75027e-08	8.4347	0.0387185	0.133548	1.63915	0.101585	0.213137	-7.53596	-0.102594	0.127879	-3.60554	0.000348245	0.00121218	-2.43964
ARHGAP21	0.140718	0.128471	6.41932	2.59748e-10	2.81275e-09	11.3451	0.00960725	0.102259	0.572824	0.566929	0.743818	-8.71431	-0.0532105	0.116741	-1.98492	0.0477927	0.10203	-6.89129
WAC	0.140555	0.317589	3.99016	7.33378e-05	0.000364219	-0.795031	-0.133565	0.255711	-4.58384	5.31437e-06	3.83382e-05	1.49964	-0.238712	0.25696	-6.00321	4.13422e-09	3.2202e-08	8.4803
HM13	0.140412	0.513796	3.35644	0.000834304	0.00327164	-3.07918	0.0476773	0.520789	1.20942	0.226869	0.391446	-8.14706	-0.138049	0.502252	-2.3642	0.0185154	0.0440809	-6.07387
IFRD1	0.140343	0.386068	3.37055	0.000793421	0.00313289	-3.03247	-0.196166	0.359439	-5.58319	3.26031e-08	3.4401e-07	6.42088	-0.0538162	0.297837	-1.04402	0.297067	0.464577	-8.31095
TNIP2	0.140298	0.200675	4.93989	9.89125e-07	6.69403e-06	3.32621	0.0868362	0.169447	3.79611	0.000158377	0.00082527	-1.73123	-0.0565818	0.184184	-1.60831	0.108506	0.205337	-7.56422
DIS3	0.140255	0.226604	4.39547	1.28569e-05	7.25587e-05	0.862647	-0.0806308	0.169896	-3.43674	0.000619912	0.00279995	-3.01078	-0.20617	0.170866	-6.90525	1.82208e-11	1.90672e-10	13.7945
BCKDK	0.140103	0.193056	4.67318	3.58865e-06	2.21034e-05	2.08566	0.0749856	0.155427	3.32059	0.000940003	0.00402966	-3.39797	-0.0494283	0.16399	-1.34402	0.179655	0.305892	-7.95319
UBA1	0.139956	0.395935	3.46718	0.000559698	0.00229851	-2.70739	0.12129	0.379618	3.41424	0.000672624	0.00301167	-3.08681	-0.224888	0.387341	-4.49388	9.0154e-06	4.19947e-05	1.03088
TMUB2	0.139765	0.12502	6.25287	7.19226e-10	7.43215e-09	10.3491	0.0497974	0.114006	2.61185	0.00917847	0.0290647	-5.47876	0.00661559	0.111531	0.222026	0.8244	1	-8.83171
ZFPL1	0.139654	0.172883	4.8876	1.27966e-06	8.52402e-06	3.07791	0.0600032	0.138669	2.80549	0.0051491	0.0177844	-4.95859	-0.0699646	0.164163	-2.00145	0.0459752	0.098548	-6.85856
WDR13	0.139589	0.318431	3.90364	0.000104377	0.000502646	-1.12912	0.027848	0.278705	0.872908	0.382982	0.545047	-8.49731	-0.00996755	0.272799	-0.214857	0.829981	1	-8.83328
ATP1A1	0.139521	1.01708	2.1595	0.031167	0.0787303	-6.34535	-0.0989349	0.980894	-1.73269	0.0835459	0.182946	-7.37866	-0.549419	0.87656	-7.4409	5.54037e-13	6.93617e-12	17.2308
HNRNPLL	0.139472	0.133593	5.87652	6.61523e-09	6.06874e-08	8.18342	0.0450959	0.116348	2.32433	0.0203636	0.0575894	-6.18364	-0.135374	0.114019	-5.63622	3.1605e-08	2.18e-07	6.49727
METTL17	0.139466	0.145192	5.10774	4.25958e-07	3.02791e-06	4.1397	0.0279479	0.0936183	1.62886	0.103747	0.216692	-7.55274	-0.084997	0.118721	-3.08971	0.00213437	0.006347	-4.12569
SNW1	0.13946	0.309599	3.97788	7.71378e-05	0.000381256	-0.842896	-0.0420562	0.260409	-1.39857	0.16234	0.307355	-7.90068	-0.310636	0.248743	-8.55873	2.0714e-16	3.87812e-15	25.0211
NEK3	0.139204	0.204181	5.00291	7.22953e-07	4.98669e-06	3.62868	-0.011591	0.18353	-0.469332	0.638963	0.814612	-8.76828	-0.182876	0.194701	-5.1076	4.92484e-07	2.79752e-06	3.83186
NFKBIA	0.139118	0.488049	2.78419	0.00551816	0.0175486	-4.81358	-0.131312	0.422774	-3.05997	0.0022894	0.00871732	-4.21962	-0.00769821	0.36792	-0.12641	0.899467	1	-8.8484
PLA2R1	0.139031	0.0789242	7.15984	2.13767e-12	2.84443e-11	16.0529	0.0288198	0.0574755	2.23713	0.0255594	0.0692711	-6.38141	-0.0209523	0.0709594	-0.907925	0.364429	0.548621	-8.44376
TRIP11	0.138984	0.205115	4.92533	1.06293e-06	7.16998e-06	3.25681	-0.0183488	0.162815	-0.850919	0.395075	0.558599	-8.51626	-0.144977	0.162696	-4.74396	2.86157e-06	1.43191e-05	2.13337
ADI1	0.138979	0.601356	2.83961	0.00465438	0.0151027	-4.65939	0.279037	0.618777	6.19462	9.44662e-10	1.23119e-08	9.87173	-0.160109	0.650866	-2.27883	0.0231694	0.053645	-6.26999
IGSF3	0.138927	0.0680453	7.49552	2.1062e-13	3.0616e-12	18.3322	0.0471087	0.0575482	3.71557	0.000217206	0.00108821	-2.02867	0.00783179	0.066035	0.37691	0.706428	0.902813	-8.78524
BFAR	0.138645	0.265764	4.13401	4.01913e-05	0.000207789	-0.224115	-0.0268556	0.220585	-1.0246	0.305868	0.476336	-8.3534	-0.106852	0.194353	-3.05275	0.00240907	0.00709741	-4.23697
SCIN	0.138641	0.125944	5.86589	7.03117e-09	6.41822e-08	8.124	0.0547059	0.0996128	2.83834	0.00465256	0.0162633	-4.8667	0.015511	0.0939025	0.51186	0.609014	0.80421	-8.72517
VEGFA	0.13858	0.27357	3.93116	9.33607e-05	0.000453431	-1.02362	-0.202143	0.222944	-6.96771	6.85369e-12	1.14782e-10	14.6964	-0.0649173	0.186348	-1.6188	0.106227	0.201393	-7.54735
MXD1	0.138505	0.171827	5.2357	2.20488e-07	1.63637e-06	4.77674	-0.012611	0.153474	-0.574074	0.566083	0.742945	-8.7136	0.0595815	0.103638	2.03095	0.0428781	0.0925915	-6.79952
DNMBP	0.138444	0.146875	5.48653	5.82419e-08	4.69604e-07	6.06745	0.00632974	0.121528	0.296822	0.766682	0.932269	-8.83442	-0.0927147	0.107776	-3.52665	0.000466386	0.00158173	-2.71342
SORBS3	0.138409	0.103707	6.75647	3.08268e-11	3.62824e-10	13.433	0.105827	0.115527	4.86797	1.36485e-06	1.0962e-05	2.80642	0.00780024	0.11485	0.241256	0.809473	1	-8.82725
INPP4B	0.138397	0.0969876	7.50834	1.92452e-13	2.81485e-12	18.421	0.0469242	0.0885994	2.95818	0.00318809	0.0116755	-4.52271	-0.0820478	0.0808047	-3.96084	8.74829e-05	0.000339747	-1.13633
EWSR1	0.138396	0.476596	3.12637	0.00184663	0.00664055	-3.81424	-0.0857105	0.385223	-2.31056	0.0211169	0.0593133	-6.21536	-0.478202	0.439086	-10.1221	9.88907e-22	3.01865e-20	37.1631
VIM	0.138375	0.161021	4.45522	9.82598e-06	5.65156e-05	1.11981	0.109266	0.179267	3.43831	0.000616381	0.00278628	-3.00546	0.0426119	0.209495	0.894827	0.371383	0.557058	-8.45557
ZNF226	0.138329	0.109582	5.87825	6.54984e-09	6.01543e-08	8.1931	0.0544738	0.100991	2.81926	0.0049353	0.0171365	-4.92018	-0.027572	0.0761172	-1.32227	0.186785	0.312659	-7.98212
CDC42BPB	0.138276	0.150342	5.65879	2.26362e-08	1.93274e-07	6.98579	0.0287382	0.121466	1.44893	0.147759	0.286614	-7.82909	-0.0860052	0.160006	-2.73177	0.00656045	0.0174702	-5.14941
CDS1	0.138258	0.206897	4.875	1.36107e-06	9.04075e-06	3.01848	0.00119483	0.165309	0.0530064	0.95774	1	-8.87711	-0.188842	0.189146	-5.68223	2.46294e-08	1.72919e-07	6.74003
NDUFC1	0.137873	0.929153	2.39009	0.0171205	0.0472263	-5.82421	0.31504	0.940485	6.19793	9.25895e-10	1.20769e-08	9.89133	-0.354256	0.967506	-4.66837	4.07001e-06	1.99549e-05	1.79445
S100A4	0.137721	0.502915	2.49106	0.012978	0.0371544	-5.57967	0.0158539	0.470541	0.327106	0.743675	0.91134	-8.82497	0.125627	0.53043	1.69407	0.0909805	0.175653	-7.42321
B4GALT5	0.137626	0.184313	5.09866	4.46101e-07	3.16157e-06	4.09504	-0.0119714	0.13759	-0.5674	0.570605	0.747454	-8.71741	-0.0894576	0.138525	-3.05869	0.00236287	0.00697126	-4.21919
ADD1	0.137617	0.168779	4.74638	2.53502e-06	1.60694e-05	2.41975	0.0456654	0.13951	2.09915	0.0361241	0.0924117	-6.6791	-0.0596836	0.150084	-1.79622	0.0731648	0.1453	-7.24582
VNN1	0.137564	0.050288	8.23168	9.70413e-16	1.75706e-14	23.6356	0.0589238	0.0305638	5.14394	3.40564e-07	3.03821e-06	4.14635	0.0261936	0.034644	1.56672	0.117919	0.220934	-7.62999
TP53I11	0.137539	0.202119	4.68284	3.42863e-06	2.12606e-05	2.12948	0.104175	0.20481	3.74588	0.000192997	0.000978195	-1.91747	-0.0975241	0.213725	-2.53331	0.0116557	0.029118	-5.66462
GABARAPL1	0.137476	0.0934173	6.55409	1.12024e-10	1.25754e-09	12.1685	0.0544127	0.0861442	2.99376	0.00284263	0.0105436	-4.4179	0.0846909	0.0594129	3.83784	0.000142858	0.000535287	-1.60046
TMEM128	0.137475	0.163991	5.10558	4.30666e-07	3.05875e-06	4.12907	0.0459851	0.1477	1.8761	0.0610146	0.141966	-7.12069	-0.0777459	0.154523	-2.36382	0.0185342	0.0441192	-6.07476
NDEL1	0.137391	0.0912283	7.18972	1.74535e-12	2.34317e-11	16.2522	0.038794	0.0684358	2.57942	0.0100786	0.0315003	-5.56231	-0.0075225	0.081871	-0.291075	0.771135	0.966616	-8.81396
DEGS1	0.137266	0.110866	6.97203	7.52412e-12	9.44835e-11	14.8168	0.0956638	0.111836	4.92249	1.04297e-06	8.56416e-06	3.06565	-0.107592	0.121091	-3.85841	0.000131727	0.000496509	-1.52379
RNF167	0.137255	0.264725	4.2895	2.05543e-05	0.000111723	0.414574	0.0671038	0.248818	2.43417	0.0151493	0.0448478	-5.92391	-0.142624	0.194701	-4.15387	3.94893e-05	0.00016343	-0.380599
FAM32A	0.137176	0.357708	3.59194	0.00035234	0.00150965	-2.27459	0.0293351	0.308266	0.896677	0.370168	0.53033	-8.47627	-0.205843	0.308367	-4.53299	7.56003e-06	3.55767e-05	1.19972
SNRNP200	0.137069	0.322436	3.77778	0.000172368	0.0007913	-1.60266	-0.036018	0.269681	-1.19169	0.233745	0.400272	-8.16833	-0.303232	0.321007	-6.91057	1.76168e-11	1.84937e-10	13.8276
ACP2	0.136971	0.101934	7.16682	2.03885e-12	2.7217e-11	16.0994	0.125488	0.120041	6.25168	6.67957e-10	8.87367e-09	10.2104	0.0162026	0.106392	0.547359	0.584418	0.778453	-8.70634
CLCN3	0.136863	0.263912	4.35986	1.50689e-05	8.38952e-05	0.710937	-0.0829852	0.24543	-2.95909	0.00317884	0.0116442	-4.52006	-0.191118	0.233321	-5.13876	4.21452e-07	2.41983e-06	3.98259
CCDC174	0.136861	0.158941	5.03288	6.22077e-07	4.31974e-06	3.77378	0.00116561	0.134858	0.0548522	0.95627	1	-8.87701	-0.031699	0.108036	-1.14902	0.251188	0.403981	-8.19589
GOLPH3	0.136809	0.21322	4.76814	2.28413e-06	1.45967e-05	2.52	-0.021297	0.167637	-0.945356	0.34477	0.501028	-8.43144	-0.200247	0.165047	-6.96759	1.22578e-11	1.31693e-10	14.184
MRPL43	0.136791	0.377761	3.66215	0.000269906	0.00118789	-2.02455	0.0802293	0.34706	2.33013	0.0200534	0.0568288	-6.17022	-0.316869	0.348016	-6.81462	3.22659e-11	3.27881e-10	13.2333
SDF2	0.136788	0.256336	4.31768	1.81605e-05	9.9762e-05	0.532733	0.00249927	0.221212	0.0941174	0.92504	1	-8.87409	-0.132596	0.180648	-4.39679	1.38816e-05	6.27332e-05	0.617455
PIGH	0.136785	0.117078	6.3165	4.8856e-10	5.14187e-09	10.7272	0.0774294	0.103377	4.0763	5.04444e-05	0.000295491	-0.648648	-0.0720168	0.110308	-2.52743	0.0118494	0.0295574	-5.6793
ACTR2	0.13677	0.607408	2.884	0.00405307	0.0133696	-4.53374	-0.135541	0.563769	-3.2457	0.00122158	0.00507725	-3.64076	-0.288629	0.501028	-5.07836	5.69578e-07	3.19913e-06	3.69116
MAP3K11	0.136657	0.225484	4.5902	5.29164e-06	3.17864e-05	1.71284	0.000205755	0.165786	0.00895764	0.992855	1	-8.87848	-0.123634	0.171477	-3.82611	0.000149597	0.000558385	-1.644
RALB	0.136595	0.206615	4.29237	2.02973e-05	0.000110435	0.426578	0.138742	0.230133	4.80821	1.82736e-06	1.43282e-05	2.5254	-0.0647105	0.195426	-1.73172	0.0840447	0.164002	-7.35902
NCK2	0.136463	0.12206	6.04223	2.52626e-09	2.44813e-08	9.12215	0.0132685	0.101325	0.70628	0.480225	0.652562	-8.62891	-0.0892613	0.108682	-3.70323	0.000240767	0.000863362	-2.09274
PLGRKT	0.136417	0.51328	2.8884	0.00399749	0.01321	-4.52118	0.336723	0.541517	7.90737	8.9708e-15	2.05173e-13	21.2281	-0.128667	0.559224	-1.99294	0.0469028	0.100325	-6.87544
ATP10B	0.136383	0.311722	3.76102	0.000184078	0.000838531	-1.66458	-0.140513	0.250545	-5.06841	5.01268e-07	4.3474e-06	3.77276	-0.138758	0.177299	-4.18116	3.52001e-05	0.00014708	-0.27108
TFF2	0.136381	0.048051	5.87306	6.74812e-09	6.1735e-08	8.16404	0.0690617	0.036665	4.33293	1.6636e-05	0.000108154	0.407594	0.0419732	0.0292193	1.92724	0.0546118	0.114865	-7.00334
DGUOK	0.136261	0.54296	2.96205	0.00316463	0.010757	-4.30822	0.149421	0.551951	3.53896	0.000425479	0.00199487	-2.65936	-0.266239	0.57442	-4.23254	2.83002e-05	0.000120893	-0.0630903
TMEM214	0.136192	0.180672	5.09094	4.63948e-07	3.274e-06	4.05712	0.0308734	0.14894	1.41019	0.158883	0.302054	-7.88439	-0.200943	0.174526	-6.84453	2.67366e-11	2.74907e-10	13.4179
SAA2	0.136169	0.047887	8.40572	2.56594e-16	4.8815e-15	24.949	0.163559	0.0826691	7.57955	9.84172e-14	2.02386e-12	18.8684	0.0620535	0.0562232	2.25879	0.0243994	0.0560996	-6.31501
OSBPL2	0.136148	0.250523	4.09265	4.78681e-05	0.00024472	-0.390243	-0.0300698	0.191933	-1.25071	0.211415	0.37092	-8.09631	-0.10663	0.180782	-3.38617	0.000774296	0.00252089	-3.18679
TRIM14	0.136013	0.165322	4.68711	3.36019e-06	2.08675e-05	2.14885	0.035248	0.114716	1.93065	0.0538886	0.128481	-7.01723	-0.125728	0.145571	-4.10434	4.85764e-05	0.000197572	-0.577699
SH3D19	0.135992	0.218343	4.55857	6.12612e-06	3.64281e-05	1.5724	0.0381292	0.185992	1.54799	0.12203	0.24719	-7.68092	-0.0426563	0.185211	-1.14745	0.251838	0.404849	-8.1977
ZNF644	0.13599	0.182971	5.2333	2.23261e-07	1.65546e-06	4.76464	-0.0414932	0.145861	-1.87455	0.0612278	0.142387	-7.12358	-0.121244	0.127378	-4.44043	1.14447e-05	5.24655e-05	0.802261
SRPRA	0.135943	0.147063	5.6959	1.84056e-08	1.58794e-07	7.18705	0.0833014	0.144101	3.56537	0.000385467	0.00183014	-2.56694	-0.0511851	0.158907	-1.43431	0.152215	0.27679	-7.82806
GNPAT	0.135818	0.192498	5.15475	3.34981e-07	2.41763e-06	4.37202	-0.0183001	0.145137	-0.837232	0.402719	0.56722	-8.52782	-0.199733	0.163148	-7.17285	3.2606e-12	3.75469e-11	15.4861
RAB13	0.135715	0.367625	3.59806	0.000344315	0.00147843	-2.25299	0.213658	0.441835	4.69574	3.1379e-06	2.35314e-05	2.00542	-0.0442622	0.453377	-0.658608	0.510502	0.698897	-8.63917
PHF3	0.135697	0.220334	4.31855	1.80914e-05	9.94814e-05	0.536375	-0.0795264	0.171703	-3.13383	0.00178993	0.00707956	-3.99339	-0.127888	0.160021	-4.07853	5.40673e-05	0.000217813	-0.67953
ZSWIM7	0.135657	0.213384	4.727	2.78059e-06	1.75051e-05	2.33083	0.127288	0.21509	4.8027	1.8769e-06	1.47027e-05	2.49966	-0.0422716	0.189331	-1.11361	0.266073	0.423749	-8.23592
TMEM51	0.135643	0.132959	5.8115	9.59138e-09	8.5984e-08	7.82151	0.0322462	0.120358	1.7222	0.0854297	0.186256	-7.39673	-0.0755789	0.108982	-3.07237	0.00225947	0.00668841	-4.17807
COBL	0.135467	0.146805	5.37122	1.0812e-07	8.42961e-07	5.4672	0.0184983	0.118072	0.906087	0.365169	0.524625	-8.46779	-0.0778392	0.136868	-2.51295	0.0123397	0.0306322	-5.71535
PFDN1	0.135443	0.361109	3.39221	0.000734256	0.00292905	-2.96038	0.00300776	0.306202	0.0901211	0.928214	1	-8.87446	-0.221691	0.31741	-4.90701	1.31734e-06	6.96327e-06	2.88108
DICER1	0.135426	0.164442	5.48151	5.98471e-08	4.81841e-07	6.04106	0.00415788	0.128767	0.212735	0.831589	0.9882	-8.85587	-0.115519	0.150667	-3.66196	0.000281669	0.000997257	-2.24034
DHCR7	0.1354	0.198097	4.66792	3.67876e-06	2.26247e-05	2.06183	0.0722234	0.185641	2.76362	0.00585113	0.0198438	-5.07415	-0.206211	0.227295	-5.18198	3.39144e-07	1.981e-06	4.19297
DNAJB12	0.135282	0.14184	5.91937	5.1688e-09	4.80047e-08	8.4239	0.0779053	0.163765	3.22907	0.00129386	0.00534407	-3.69394	-0.107044	0.123138	-4.03154	6.56118e-05	0.000260381	-0.863391
GLMP	0.135278	0.117863	6.26946	6.50459e-10	6.75961e-09	10.4473	0.106646	0.126184	5.31766	1.37364e-07	1.31343e-06	5.02525	0.0322265	0.115495	0.983598	0.32587	0.500706	-8.37219
AP2S1	0.135243	0.921012	2.39137	0.0170614	0.0470812	-5.82117	0.383731	0.891812	7.56406	1.09985e-13	2.2422e-12	18.7589	-0.340701	0.918649	-4.6407	4.62491e-06	2.25151e-05	1.67159
POLDIP3	0.135189	0.121126	5.94926	4.3476e-09	4.1024e-08	8.59259	0.0380142	0.116211	1.84409	0.0655488	0.150279	-7.18003	-0.0886608	0.108237	-3.83134	0.00014656	0.000547793	-1.62463
MOV10	0.135093	0.101825	5.96548	3.95677e-09	3.7635e-08	8.68444	0.0661901	0.0718418	4.28094	2.09265e-05	0.000133112	0.188654	-0.0110521	0.0816615	-0.406088	0.684881	0.880866	-8.77379
PAK2	0.135044	0.405446	3.24974	0.0012131	0.00456306	-3.42637	-0.0311438	0.327705	-0.966315	0.334186	0.488571	-8.41141	-0.311326	0.311982	-7.37627	8.53211e-13	1.04829e-11	16.8056
GOLGA7	0.134871	0.209602	4.55971	6.09409e-06	3.62506e-05	1.57743	0.0264598	0.176943	1.10319	0.270285	0.449061	-8.26982	-0.141423	0.187501	-4.16534	3.76295e-05	0.0001564	-0.334656
TMEM167B	0.13483	0.132199	5.912	5.39343e-09	5.00066e-08	8.38243	0.06871	0.122091	3.32075	0.000939486	0.00402849	-3.39746	-0.00720384	0.114123	-0.259141	0.795651	0.990172	-8.82276
ARPC3	0.134787	1.47259	2.16137	0.0310219	0.0784358	-6.34133	0.419738	1.55833	7.67373	4.98831e-14	1.05605e-12	19.5375	0.00752787	1.48715	0.0895702	0.928671	1	-8.85239
TUBA4A	0.134678	0.612191	2.66386	0.00791132	0.0241121	-5.13814	0.0577671	0.527819	1.28814	0.198079	0.353075	-8.04885	-0.623222	0.600775	-10.2907	2.44725e-22	7.87748e-21	38.5495
PLEKHF2	0.134506	0.118793	6.08536	1.95904e-09	1.92328e-08	9.37033	0.0144361	0.0986454	0.804561	0.421318	0.58829	-8.55464	-0.0420144	0.0794118	-1.97588	0.0488111	0.103989	-6.90906
EIF4EBP2	0.134451	0.302861	3.69567	0.000237297	0.00105506	-1.90356	-0.00411148	0.263417	-0.136983	0.89108	1	-8.86913	-0.121552	0.236466	-3.01287	0.00274173	0.00796616	-4.35565
MLH3	0.134421	0.14094	5.28738	1.68332e-07	1.27343e-06	5.03813	0.0174139	0.117121	0.868339	0.385475	0.547887	-8.50129	-0.125355	0.119213	-4.86582	1.60579e-06	8.35688e-06	2.69007
ZNF207	0.134152	0.481927	3.12277	0.00186903	0.00670505	-3.82534	-0.177272	0.390115	-4.93916	9.60118e-07	7.93912e-06	3.14546	-0.378475	0.422804	-7.51122	3.4526e-13	4.4299e-12	17.6967
MAFK	0.134138	0.111953	6.13892	1.42557e-09	1.42669e-08	9.6807	-0.00386972	0.0968892	-0.197532	0.843463	0.99886	-8.85899	-0.00118019	0.120353	-0.0380531	0.969663	1	-8.85568
CRIPT	0.133916	0.296775	3.60003	0.000341759	0.00146889	-2.24601	0.0314866	0.271787	1.0024	0.31646	0.485072	-8.37589	-0.119542	0.258387	-2.75937	0.00604012	0.0162022	-5.07479
PNKP	0.133913	0.204147	4.69053	3.30626e-06	2.05636e-05	2.1644	0.0454885	0.16698	1.89312	0.0587118	0.137577	-7.08873	-0.133842	0.194455	-3.95309	9.02628e-05	0.000349638	-1.16598
FGD4	0.133899	0.146839	5.38879	9.8463e-08	7.6912e-07	5.55793	0.00591109	0.11401	0.302591	0.762282	0.928423	-8.83269	-0.0281249	0.101781	-1.07554	0.282742	0.446829	-8.27757
STIM2	0.133881	0.112529	6.36671	3.59254e-10	3.82587e-09	11.0278	0.0402904	0.0882357	2.39148	0.0170163	0.0495136	-6.02624	-0.0913384	0.128911	-2.86643	0.00435637	0.0120943	-4.77848
SGPL1	0.133862	0.118853	5.99227	3.38505e-09	3.24231e-08	8.83665	0.0699049	0.0987497	4.13768	3.88967e-05	0.000233819	-0.40165	-0.0501293	0.108871	-1.93877	0.0531877	0.112184	-6.98121
UGP2	0.133708	0.408848	3.16777	0.00160621	0.00586928	-3.68572	0.0626316	0.364655	1.76742	0.0775485	0.172373	-7.31805	-0.16351	0.354122	-3.21198	0.00141789	0.00436658	-3.74838
LSM14A	0.13366	0.453327	3.08479	0.00212111	0.00751466	-3.94169	-0.175668	0.382286	-4.94098	9.51456e-07	7.87933e-06	3.1542	-0.464012	0.358546	-10.9174	1.21356e-24	4.86396e-23	43.8212
HOOK2	0.133419	0.381923	3.30103	0.0010146	0.00388817	-3.26083	-0.133844	0.313674	-4.17135	3.36778e-05	0.000204908	-0.264618	-0.133164	0.27445	-2.93786	0.00348371	0.00987242	-4.57476
FAM174B	0.13333	0.0610756	8.45685	1.72882e-16	3.33894e-15	25.339	0.0395671	0.0408731	3.48613	0.000517445	0.00237679	-2.84223	-0.0144442	0.0513024	-0.719752	0.472071	0.654518	-8.59699
DYRK1A	0.133281	0.111105	6.22568	8.47558e-10	8.70381e-09	10.1887	0.017549	0.0779957	1.1542	0.248772	0.420683	-8.21227	-0.0380299	0.0974927	-1.54659	0.122702	0.228818	-7.66122
ADAM28	0.133229	0.0568427	7.94545	8.24544e-15	1.36567e-13	21.5246	0.0319278	0.0273249	3.75128	0.000188958	0.000960673	-1.89756	0.00234517	0.0308242	0.158283	0.874309	1	-8.84386
HYI	0.133131	0.169796	4.75183	2.46983e-06	1.56863e-05	2.4448	0.0641159	0.148243	2.7722	0.0057006	0.0194051	-5.05061	0.00340373	0.150601	0.0949884	0.924369	1	-8.85189
ZC3H11A	0.132955	0.211812	4.4469	1.02028e-05	5.84388e-05	1.0838	-0.059521	0.189308	-2.40347	0.0164727	0.0481782	-5.99769	-0.162928	0.181375	-5.11652	4.71044e-07	2.68034e-06	3.87493
CDC42BPA	0.132944	0.142844	5.4703	6.3583e-08	5.09683e-07	5.98228	0.0100746	0.126172	0.497405	0.619043	0.795631	-8.7547	-0.0795919	0.116294	-3.05395	0.00239967	0.00707225	-4.23339
MRPL33	0.13294	0.663161	2.74079	0.00629307	0.0197487	-4.93225	0.241508	0.673366	5.31548	1.38966e-07	1.32644e-06	5.01402	-0.160594	0.687833	-2.4121	0.0162812	0.0392656	-5.96073
SH3YL1	0.132928	0.537332	2.99529	0.00284341	0.00976159	-4.21039	0.0618076	0.535019	1.49907	0.134261	0.266472	-7.75531	-0.308269	0.515791	-5.35338	1.41178e-07	8.73792e-07	5.04262
MGP	0.132878	0.151468	4.53889	6.70757e-06	3.97424e-05	1.48548	0.118186	0.159732	4.42481	1.10249e-05	7.45514e-05	0.800717	-0.00555159	0.192617	-0.1296	0.896944	1	-8.84799
RNF141	0.132684	0.121396	6.08342	1.98166e-09	1.94318e-08	9.35913	0.066271	0.122295	3.10798	0.00195205	0.00763121	-4.07318	-0.0108718	0.117615	-0.381143	0.703287	0.900052	-8.78363
CLK3	0.132622	0.128081	5.60927	2.97778e-08	2.49985e-07	6.71917	-0.0171628	0.108252	-0.890366	0.373544	0.534181	-8.48191	-0.0505541	0.122264	-1.81877	0.0696465	0.139285	-7.20529
LITAF	0.132613	0.361498	3.37143	0.000790914	0.0031254	-3.02953	-0.0705105	0.323879	-2.07802	0.0380337	0.0963712	-6.72304	-0.0313341	0.247756	-0.72515	0.468757	0.650742	-8.59309
ARFGEF3	0.132551	0.161032	5.19221	2.76237e-07	2.01747e-06	4.55856	-0.0774	0.123237	-4.12948	4.02786e-05	0.000240857	-0.43484	-0.0989699	0.130115	-3.39625	0.000747048	0.00243506	-3.15342
SLC35B1	0.132459	0.266354	4.19845	3.05178e-05	0.000161209	0.037875	0.115671	0.26923	3.85387	0.000125822	0.000672174	-1.51412	-0.134605	0.275727	-3.02479	0.00263813	0.00769264	-4.32033
CREB3L2	0.132413	0.177273	4.96738	8.63065e-07	5.88917e-06	3.45772	-0.00264666	0.149095	-0.119717	0.904738	1	-8.87135	-0.131435	0.157877	-4.07922	5.3914e-05	0.000217354	-0.67683
MYO7B	0.132403	0.148751	5.3594	1.15125e-07	8.93771e-07	5.40634	0.0637929	0.147566	2.80373	0.0051769	0.0178617	-4.96347	-0.0353467	0.149126	-1.04921	0.294675	0.461721	-8.30552
NUDT9	0.132361	0.148224	5.21253	2.48667e-07	1.83143e-06	4.66031	0.0791919	0.142089	3.51372	0.00046731	0.00216214	-2.74704	-0.108163	0.144202	-3.53415	0.000453723	0.00154195	-2.68765
POFUT2	0.132215	0.0747342	7.13445	2.53817e-12	3.34233e-11	15.8842	0.0252143	0.042593	2.19591	0.0283917	0.075667	-6.4723	0.0146385	0.0632215	0.627166	0.530885	0.721049	-8.65941
BCAP29	0.132101	0.240324	4.20486	2.9688e-05	0.000157228	0.0641258	0.0878566	0.2003	3.28924	0.00104961	0.00444417	-3.50026	-0.17124	0.220807	-4.3558	1.66168e-05	7.42206e-05	0.445416
HNRNPC	0.132095	1.11386	2.15035	0.0318858	0.0803373	-6.36494	0.0181382	1.07607	0.3405	0.733572	0.902172	-8.82049	-0.686244	1.10654	-9.15945	2.18606e-18	4.92474e-17	29.5262
KDM5A	0.131961	0.225821	4.72366	2.82517e-06	1.77722e-05	2.31554	-0.101291	0.188801	-4.1827	3.20746e-05	0.000195803	-0.218203	-0.0866232	0.169765	-2.56425	0.0106807	0.0269681	-5.58678
RAD21	0.131914	0.465013	2.97608	0.0030252	0.0103213	-4.26706	-0.150915	0.3695	-4.10278	4.5112e-05	0.000266333	-0.542537	-0.609913	0.444462	-13.1003	3.35086e-33	3.02365e-31	63.4354
F3	0.131844	0.0741563	7.29703	8.37875e-13	1.15491e-11	16.9737	0.0401744	0.0535349	2.89332	0.00391808	0.0140163	-4.71062	-0.000944612	0.0760618	-0.0391475	0.968791	1	-8.85564
RAB27B	0.131806	0.0720268	7.71251	4.49831e-14	6.97471e-13	19.8524	0.0587191	0.0529539	4.39186	1.27886e-05	8.53936e-05	0.658836	-0.032351	0.0494755	-2.08543	0.0376228	0.0823086	-6.68826
KDM2A	0.13165	0.156427	5.22807	2.29413e-07	1.69727e-06	4.73832	-0.0256642	0.128665	-1.22772	0.219923	0.382233	-8.12478	-0.0554277	0.118565	-1.90081	0.0579997	0.121203	-7.05362
IMPA1	0.131612	0.122346	5.48863	5.75829e-08	4.64517e-07	6.0785	0.0198233	0.0795479	1.27124	0.204021	0.36117	-8.07045	-0.0981425	0.0833892	-4.89366	1.40482e-06	7.39019e-06	2.81905
NMRK1	0.131603	0.162495	4.82793	1.71183e-06	1.11729e-05	2.79761	0.00694383	0.1538	0.283219	0.777084	0.941176	-8.83837	0.00148292	0.111192	0.0499306	0.960201	1	-8.85516
ATG101	0.131553	0.248986	4.24632	2.48141e-05	0.000133254	0.234977	0.0247294	0.208243	0.999282	0.317968	0.485072	-8.37901	-0.18531	0.223258	-5.22437	2.73652e-07	1.62023e-06	4.40083
TM2D3	0.131548	0.190945	4.72974	2.74462e-06	1.72985e-05	2.34335	-0.0262368	0.150736	-1.19994	0.230527	0.396324	-8.15847	-0.14517	0.133232	-5.62839	3.29706e-08	2.26568e-07	6.4561
MPPE1	0.13148	0.112684	5.70914	1.70917e-08	1.48e-07	7.25911	0.0842729	0.0928171	4.92122	1.04955e-06	8.60535e-06	3.05958	-0.0345192	0.114465	-1.16685	0.243922	0.39404	-8.17527
RHOB	0.131471	0.620565	2.2269	0.0262866	0.0683253	-6.1984	-0.252645	0.53205	-5.1989	2.56252e-07	2.33397e-06	4.42149	0.0102602	0.364816	0.168393	0.866354	1	-8.8422
NF1	0.131464	0.165965	5.26319	1.91053e-07	1.43272e-06	4.91549	-0.0193021	0.136618	-0.966178	0.334255	0.488585	-8.41154	-0.0409874	0.13639	-1.32754	0.185039	0.310176	-7.97516
LRRC59	0.131458	0.468811	3.05281	0.00235715	0.0082676	-4.03857	0.10151	0.43032	2.65048	0.00820047	0.0264688	-5.37789	-0.478495	0.479122	-8.81409	3.06881e-17	6.17564e-16	26.9103
AGFG1	0.131415	0.164344	4.9717	8.44757e-07	5.7714e-06	3.47841	0.0199745	0.123819	0.978541	0.32811	0.485072	-8.39952	-0.0616128	0.131633	-1.97675	0.0487124	0.103819	-6.90736
FAM200B	0.131401	0.285179	3.76296	0.000182682	0.000833322	-1.65741	0.00886597	0.209253	0.334704	0.737939	0.905925	-8.82245	-0.166542	0.237543	-3.94058	9.49295e-05	0.000366255	-1.21374
AHR	0.131257	0.146908	5.48864	5.75806e-08	4.64517e-07	6.07854	-0.0248131	0.135024	-1.21199	0.225885	0.390263	-8.14396	-0.0590636	0.109814	-2.29662	0.0221233	0.0515191	-6.22971
PTPRR	0.13102	0.0540519	9.03062	1.81193e-18	4.04877e-17	29.8452	0.0591001	0.0444784	5.287	1.61548e-07	1.52349e-06	4.86815	0.0225119	0.0479598	1.17648	0.240056	0.388556	-8.16399
MBD2	0.130967	0.170321	4.90327	1.18487e-06	7.9439e-06	3.15209	0.0137429	0.133024	0.643839	0.519869	0.694659	-8.67109	-0.138424	0.175637	-4.1341	4.29023e-05	0.000176186	-0.459515
PACSIN2	0.130807	0.193408	4.67427	3.57021e-06	2.20145e-05	2.09061	0.0249495	0.157757	1.14416	0.252906	0.426103	-8.2238	-0.088313	0.162178	-2.94004	0.00345974	0.00981308	-4.56846
SSUH2	0.130705	0.0691686	7.66198	6.46458e-14	9.90256e-13	19.4952	0.0744333	0.0710409	4.89167	1.21464e-06	9.80321e-06	2.91877	0.0401244	0.0512004	2.14145	0.0328028	0.0729133	-6.57085
SLC20A1	0.130595	0.278627	3.69206	0.00024062	0.00106782	-1.91663	-0.100076	0.220764	-3.5068	0.000479452	0.00221584	-2.77101	-0.10246	0.194996	-2.76831	0.00587984	0.0158159	-5.05047
B4GALT4	0.130541	0.14643	5.44666	7.22224e-08	5.75028e-07	5.85862	-0.00414813	0.111648	-0.22102	0.825134	0.982439	-8.85407	-0.0737847	0.100813	-3.01279	0.0027424	0.00796616	-4.35587
SMAD4	0.130391	0.103087	6.88176	1.36425e-11	1.6589e-10	14.2327	0.0578622	0.0928676	3.10814	0.00195098	0.00762883	-4.07267	-0.0911255	0.100625	-3.86792	0.000126862	0.000478829	-1.48821
WDR54	0.130159	0.108127	5.96912	3.87386e-09	3.69123e-08	8.7051	0.0691667	0.0869123	4.13664	3.9069e-05	0.000234684	-0.405852	-0.0981738	0.0892005	-4.27879	2.32094e-05	0.000100698	0.126152
UTP14C	0.130149	0.138616	5.41409	8.60177e-08	6.78648e-07	5.68901	0.00450926	0.106664	0.259173	0.79557	0.956689	-8.8449	-0.107154	0.106268	-4.27337	2.37578e-05	0.000102942	0.103859
COPA	0.129982	0.308802	3.62655	0.000309129	0.00134219	-2.15191	-0.00717859	0.291183	-0.230679	0.817624	0.975607	-8.85189	-0.143701	0.298731	-3.27338	0.00114901	0.00360302	-3.55363
IL17RE	0.129967	0.155542	5.04793	5.76712e-07	4.02334e-06	3.84691	0.0304157	0.140666	1.41524	0.157398	0.299956	-7.87727	-0.0742307	0.133571	-2.54777	0.0111903	0.0281043	-5.62834
STXBP1	0.129923	0.0719026	6.52639	1.33323e-10	1.48553e-09	11.998	0.0670307	0.0635857	4.67156	3.51948e-06	2.61789e-05	1.89517	-0.00155232	0.0895721	-0.0548116	0.956314	1	-8.8549
DOK4	0.129919	0.187058	4.39329	1.2983e-05	7.32199e-05	0.853322	0.0413186	0.145371	1.92336	0.0547984	0.130218	-7.03122	-0.0274085	0.141095	-0.852246	0.394555	0.58617	-8.49278
LDLRAP1	0.129907	0.110101	6.06875	2.16093e-09	2.10771e-08	9.27459	0.0504485	0.0851275	3.0542	0.00233329	0.00885537	-4.23704	-0.0535079	0.0835832	-2.47458	0.0137264	0.0336647	-5.80986
ALPI	0.129839	0.0476138	8.86186	7.09159e-18	1.52478e-16	28.4955	0.0931895	0.0467255	7.25739	9.54146e-13	1.7624e-11	16.6335	0.0448916	0.0349609	2.23696	0.0258035	0.058934	-6.36361
PMAIP1	0.129777	0.242983	3.74039	0.00019952	0.000901663	-1.74044	-0.0416574	0.208892	-1.43175	0.152616	0.293279	-7.8538	-0.184336	0.209874	-4.59602	5.67717e-06	2.71967e-05	1.47464
TTC22	0.129667	0.0740483	8.01746	4.84024e-15	8.16413e-14	22.05	0.0494854	0.0656896	3.38529	0.000746566	0.0032937	-3.18389	0.0240705	0.0404413	1.63334	0.103134	0.196499	-7.52381
TOLLIP	0.129584	0.224443	4.12559	4.16521e-05	0.000214669	-0.258057	0.0739765	0.206507	2.85411	0.00443007	0.0155878	-4.82224	-0.0177563	0.198427	-0.475222	0.634871	0.83055	-8.74328
PNMA1	0.129539	0.06741	8.00446	5.33047e-15	8.94533e-14	21.9548	0.0675444	0.0555688	5.02885	6.1253e-07	5.20304e-06	3.57916	-0.0189669	0.053228	-1.02885	0.304131	0.47365	-8.32666
MIER3	0.129526	0.0852353	6.19998	9.89318e-10	1.00595e-08	10.0375	0.00729532	0.0660748	0.503596	0.614687	0.791264	-8.7516	-0.000235795	0.0712862	-0.00959264	0.992351	1	-8.85636
ITPR3	0.129524	0.204177	4.39288	1.30069e-05	7.33297e-05	0.851563	0.0208036	0.173765	0.849573	0.395823	0.559504	-8.51741	-0.0930243	0.219537	-2.40221	0.0167222	0.0402058	-5.98428
EDEM1	0.129241	0.0855216	7.04457	4.64309e-12	5.93891e-11	15.2908	0.0532473	0.0673791	3.74145	0.000196365	0.000991918	-1.93376	-0.0188336	0.0839287	-0.743054	0.457857	0.637756	-8.57993
IMPA2	0.1292	0.215651	4.16593	3.50838e-05	0.000183335	-0.0948398	0.0498178	0.176789	1.99763	0.0461033	0.112736	-6.88617	-0.26018	0.204629	-7.83811	3.67205e-14	5.24084e-13	19.9062
AGPAT3	0.129032	0.150921	5.21549	2.4489e-07	1.8053e-06	4.67513	0.0401998	0.134444	1.82415	0.0685116	0.155745	-7.21649	-0.0642183	0.0938859	-2.71375	0.00692155	0.0182931	-5.19773
TNK2	0.128955	0.140672	4.65959	3.82588e-06	2.34683e-05	2.02417	0.012439	0.115263	0.559348	0.576084	0.753324	-8.72195	-0.0202931	0.130485	-0.637479	0.524154	0.713726	-8.65288
RNH1	0.12888	0.585203	2.73074	0.00648614	0.0202928	-4.9595	0.0698541	0.539048	1.6894	0.0915419	0.196699	-7.45253	-0.281579	0.515234	-4.89947	1.36611e-06	7.20723e-06	2.846
ZSWIM8	0.128811	0.0697066	7.43413	3.23881e-13	4.61852e-12	17.9087	0.0353409	0.0595703	2.56343	0.0105508	0.0327367	-5.60313	0.0320118	0.0511708	1.5611	0.11924	0.22312	-7.63875
MTMR14	0.128768	0.120161	5.79322	1.06409e-08	9.48261e-08	7.72039	0.0877696	0.103151	4.71699	2.83557e-06	2.14394e-05	2.10278	-0.0188978	0.108188	-0.69253	0.48898	0.674451	-8.61623
ANKRD37	0.128462	0.135384	4.6449	4.0992e-06	2.50704e-05	1.95791	-0.0481773	0.0974574	-2.45366	0.0143585	0.0427982	-5.87657	-0.0382882	0.0845052	-1.47063	0.142126	0.260539	-7.77545
CARHSP1	0.128422	0.578586	2.54908	0.0110233	0.0322286	-5.43466	-0.00935715	0.463344	-0.2296	0.818463	0.976396	-8.85213	-0.27323	0.4902	-4.5102	8.37823e-06	3.91039e-05	1.10116
TCF25	0.128329	0.609063	2.81573	0.00501024	0.0161338	-4.72619	-0.0336192	0.515411	-0.869018	0.385104	0.547454	-8.5007	-0.311462	0.539221	-5.46379	7.92965e-08	5.11094e-07	5.60273
ARHGEF1	0.128316	0.175012	4.89429	1.23832e-06	8.27198e-06	3.10957	0.0634984	0.164037	2.72394	0.00659498	0.0220184	-5.18209	-0.149728	0.184311	-4.52219	7.93767e-06	3.7216e-05	1.15296
KLHL24	0.128192	0.100812	5.85485	7.49013e-09	6.81457e-08	8.06239	-0.0458226	0.0815632	-2.72468	0.00658039	0.0219786	-5.18009	0.0068715	0.0388175	0.44686	0.655203	0.851047	-8.75638
TMEM242	0.128151	0.141612	5.36079	1.14275e-07	8.88012e-07	5.41352	0.0868842	0.141665	3.94842	8.57784e-05	0.000474366	-1.15195	-0.0470611	0.146373	-1.49089	0.136729	0.251929	-7.74554
CDR2	0.128073	0.109827	6.09373	1.86442e-09	1.83584e-08	9.41866	0.0297004	0.0894037	1.88977	0.0591595	0.13843	-7.09504	-0.0531568	0.10334	-2.23109	0.026193	0.0597162	-6.37661
CNKSR1	0.127841	0.144833	4.89618	1.22692e-06	8.20247e-06	3.11848	0.054318	0.109713	3.16737	0.00159812	0.00641931	-3.88895	0.0128196	0.113022	0.440268	0.659966	0.855618	-8.75931
ZBTB8OS	0.127798	0.3578	3.33261	0.000907839	0.00352567	-3.15765	0.236487	0.369186	6.52144	1.25047e-10	1.81609e-09	11.8494	-0.223095	0.449115	-3.95007	9.13695e-05	0.000353345	-1.17753
RAB8B	0.127719	0.0632045	7.29931	8.24802e-13	1.13784e-11	16.9891	0.0659427	0.0705038	3.96543	7.99954e-05	0.000445519	-1.08587	0.0395798	0.0785313	1.70234	0.0894191	0.172922	-7.40923
PAPSS1	0.127576	0.117775	5.94953	4.34072e-09	4.09834e-08	8.59413	0.0313677	0.0963881	1.69899	0.0897201	0.193717	-7.43633	-0.0663861	0.0904014	-2.81299	0.00513465	0.0140169	-4.92775
SLC1A1	0.127392	0.0816768	7.26773	1.02462e-12	1.39831e-11	16.7758	0.0957471	0.0834028	5.49724	5.22795e-08	5.36539e-07	5.96224	-0.0572967	0.0886182	-2.4876	0.0132411	0.0325905	-5.77795
BRI3	0.127382	0.473199	2.79698	0.00530685	0.0169862	-4.77826	-0.140617	0.397606	-3.81746	0.000145514	0.000766224	-1.65135	-0.0896296	0.345064	-1.72629	0.085018	0.165554	-7.36836
CAMK2G	0.127379	0.162647	5.44554	7.26618e-08	5.78248e-07	5.85273	0.0217026	0.129061	1.07134	0.284347	0.466834	-8.30443	-0.0963086	0.122846	-3.61283	0.000338878	0.00118172	-2.41404
SENP6	0.12735	0.194332	4.50622	7.79155e-06	4.5722e-05	1.34194	-0.0651562	0.146462	-3.06435	0.00225651	0.00861543	-4.20634	-0.194714	0.183404	-5.42426	9.75948e-08	6.1865e-07	5.40104
SS18	0.1273	0.12142	5.20654	2.56502e-07	1.88333e-06	4.63029	0.0435924	0.0911857	2.36777	0.0181383	0.0523175	-6.08232	-0.0948668	0.116685	-3.41268	0.000704579	0.00231031	-3.09886
PRMT2	0.127202	0.227208	4.04077	5.94752e-05	0.000299425	-0.596363	0.0361628	0.22084	1.26879	0.204896	0.362408	-8.07356	-0.0822959	0.248198	-1.85608	0.0641307	0.130126	-7.13713
ACO2	0.127024	0.351875	3.3869	0.000748354	0.00297629	-2.97808	0.125763	0.338528	3.84502	0.000130364	0.000693303	-1.54761	-0.0997868	0.380108	-1.87992	0.0607985	0.124623	-7.09285
ACAP2	0.126947	0.200195	4.48619	8.53717e-06	4.96738e-05	1.25441	0.0318072	0.166662	1.41197	0.158358	0.301332	-7.88188	-0.108965	0.170868	-3.46388	0.000586187	0.00194959	-2.92719
UBR4	0.126928	0.348104	3.24598	0.00122897	0.00461333	-3.43841	0.117817	0.332247	3.37019	0.000788077	0.00345901	-3.23422	-0.276147	0.386501	-5.67302	2.58941e-08	1.80952e-07	6.69128
SF3A2	0.126923	0.214662	4.1613	3.57841e-05	0.00018664	-0.113646	-0.00202614	0.198756	-0.0748981	0.940315	1	-8.87571	-0.258893	0.221155	-7.40534	7.0286e-13	8.68737e-12	16.9965
LRRC75B	0.126911	0.0572949	7.14926	2.2963e-12	3.04324e-11	15.9826	0.0434343	0.0453242	3.67774	0.000251443	0.00124544	-2.16625	0.0227591	0.0313894	1.5221	0.128724	0.238565	-7.69867
TAPBP	0.126869	0.475291	2.88283	0.00406794	0.0134106	-4.53707	0.0249558	0.476395	0.618104	0.536687	0.712061	-8.68733	-0.0405633	0.470848	-0.664266	0.506878	0.6949	-8.63543
C5orf15	0.12685	0.152177	5.3495	1.21331e-07	9.37987e-07	5.35543	0.0875183	0.141014	4.2551	2.34342e-05	0.000147361	0.0807442	-0.0856394	0.107116	-3.56484	0.000405167	0.00139038	-2.58162
ERICH1	0.126799	0.227551	4.19884	3.04674e-05	0.000160994	0.0394499	-0.0716025	0.170764	-3.17226	0.00157175	0.00633188	-3.8736	-0.13474	0.144268	-4.74815	2.80584e-06	1.40616e-05	2.15231
PPFIBP1	0.126792	0.114569	5.22534	2.32691e-07	1.71998e-06	4.72459	0.00167142	0.0918176	0.0894015	0.928786	1	-8.87452	-0.0783629	0.107751	-2.82338	0.00497401	0.013628	-4.89892
FAM13A	0.126711	0.134297	5.00472	7.16431e-07	4.94376e-06	3.63743	-0.0339578	0.0890597	-1.97131	0.0490408	0.118671	-6.93819	-0.0064763	0.0954794	-0.224172	0.822731	1	-8.83123
MOB4	0.126641	0.271237	3.83759	0.00013605	0.00063643	-1.3795	-0.0308939	0.255645	-1.01085	0.312403	0.483659	-8.36739	-0.277928	0.209797	-9.04582	5.25223e-18	1.13969e-16	28.658
DONSON	0.126498	0.185601	4.39768	1.27305e-05	7.19164e-05	0.872092	0.0699801	0.144696	3.21853	0.00134172	0.0055136	-3.72751	-0.132825	0.17941	-3.85215	0.000135027	0.000508483	-1.54718
ARL5B	0.126447	0.153735	4.98603	7.86541e-07	5.39599e-06	3.54732	-0.0579476	0.120517	-2.80531	0.00515187	0.0177902	-4.95908	-0.0742306	0.104972	-3.13831	0.0018169	0.00548893	-3.97737
PPP2R5B	0.126353	0.0647543	6.57399	9.88149e-11	1.11381e-09	12.2914	0.0544012	0.0592552	3.54019	0.000423531	0.0019863	-2.65507	0.0634204	0.0629094	2.90505	0.00386259	0.0108585	-4.66894
SYTL4	0.126347	0.0766376	7.11095	2.97404e-12	3.88839e-11	15.7284	0.0508937	0.0509365	4.26233	2.27047e-05	0.000143155	0.110893	-0.0666599	0.0532182	-4.06362	5.75028e-05	0.00023064	-0.738078
CD58	0.126151	0.145904	5.44192	7.40896e-08	5.88193e-07	5.83385	0.0825282	0.147733	3.8086	0.000150726	0.000789889	-1.68454	-0.0980908	0.129192	-3.64521	0.000300074	0.00105766	-2.29983
FAM210A	0.126144	0.116638	5.18123	2.92322e-07	2.12648e-06	4.50379	-0.0143625	0.0750144	-0.868027	0.385646	0.548083	-8.50156	-0.10875	0.0929247	-4.84094	1.80858e-06	9.31247e-06	2.5754
SP110	0.12585	0.0949625	5.72873	1.5313e-08	1.34003e-07	7.36604	0.0608163	0.082257	3.61906	0.000314729	0.00152319	-2.37698	-0.0292496	0.0732466	-1.13069	0.258818	0.414013	-8.21676
GUCA2B	0.125847	0.0479518	6.25916	6.92317e-10	7.16755e-09	10.3864	0.138733	0.0688603	6.18821	9.81975e-10	1.2768e-08	9.83389	0.102257	0.0702769	2.84344	0.00467702	0.0128848	-4.84303
FAM107B	0.125784	0.126264	5.51673	4.94372e-08	4.03338e-07	6.22661	0.0183814	0.0983818	1.06475	0.287317	0.471242	-8.31146	-0.0159339	0.103252	-0.589965	0.555526	0.748238	-8.68208
GNAQ	0.125749	0.232888	4.0132	6.66863e-05	0.000332988	-0.704908	-0.0382648	0.183222	-1.57978	0.114563	0.234754	-7.63131	-0.0998256	0.180005	-2.84819	0.00460911	0.0127189	-4.82974
MARVELD3	0.125565	0.235658	4.08027	5.04239e-05	0.000256991	-0.439648	-0.0418763	0.202461	-1.60369	0.109187	0.225629	-7.59332	-0.0699446	0.167249	-2.08614	0.0375583	0.0821784	-6.68679
CRK	0.125555	0.256483	3.92264	9.66507e-05	0.000468308	-1.05639	-0.057622	0.215415	-2.20081	0.0280417	0.0748187	-6.46159	-0.209934	0.212096	-5.93608	6.04366e-09	4.61819e-08	8.10963
N4BP1	0.125381	0.102465	6.57984	9.52336e-11	1.07638e-09	12.3275	0.0307117	0.0739028	2.12735	0.0337043	0.0873171	-6.6198	0.00860349	0.0906883	0.298467	0.765492	0.961063	-8.81178
PSMB10	0.125319	0.236903	3.64866	0.000284181	0.00124342	-2.07294	0.201544	0.234092	6.72788	3.33032e-11	5.11568e-10	13.1456	-0.17182	0.221133	-4.37584	1.52208e-05	6.82715e-05	0.529343
FZR1	0.1253	0.110102	5.60643	3.02484e-08	2.53549e-07	6.70393	0.0153769	0.0801058	0.828288	0.40776	0.573491	-8.53527	-0.0555545	0.0889823	-2.55019	0.0111143	0.0279304	-5.62227
BOD1L1	0.125269	0.151794	4.90909	1.1515e-06	7.73268e-06	3.17964	-0.0211614	0.112689	-1.15392	0.248887	0.420795	-8.2126	-0.0338073	0.121904	-1.1536	0.249309	0.401408	-8.19063
TUFT1	0.125197	0.105509	5.72129	1.59664e-08	1.39278e-07	7.32538	0.00543791	0.0839977	0.323927	0.74608	0.913474	-8.826	0.0357762	0.0782005	1.25643	0.209645	0.34598	-8.06686
PFDN2	0.125108	0.704144	2.35488	0.0188173	0.0513859	-5.90715	0.0728887	0.690782	1.47452	0.140746	0.276683	-7.79175	-0.350507	0.80665	-4.77769	2.44162e-06	1.23373e-05	2.2862
MORC3	0.125092	0.0894768	6.29724	5.49428e-10	5.75679e-09	10.6124	0.00442127	0.0608743	0.300264	0.764056	0.929966	-8.8334	-0.0555868	0.0608515	-2.76045	0.00602058	0.016155	-5.07186
SNX14	0.124917	0.158642	5.16542	3.17115e-07	2.30076e-06	4.42503	-0.00724108	0.146329	-0.34809	0.727866	0.897093	-8.81788	-0.119185	0.140667	-4.20634	3.16393e-05	0.000133861	-0.16944
ZC3H12A	0.124811	0.184683	4.56727	5.88493e-06	3.51584e-05	1.61092	-0.038114	0.144508	-1.80499	0.071462	0.161165	-7.25115	-0.0544135	0.143938	-1.63259	0.103291	0.19673	-7.52503
HDAC5	0.124781	0.0972629	5.91249	5.37812e-09	4.99206e-08	8.38521	0.0174105	0.0809239	1.00703	0.314231	0.485072	-8.37124	0.0491227	0.0760917	2.00639	0.0454438	0.0975451	-6.84874
TWF1	0.124698	0.353832	3.26329	0.0011574	0.00438354	-3.38287	0.0965889	0.395852	2.66968	0.00775014	0.0251925	-5.32722	-0.125124	0.345959	-2.55441	0.0109824	0.0276367	-5.61162
ERRFI1	0.124678	0.169334	4.56715	5.88808e-06	3.51645e-05	1.61041	-0.0235149	0.137074	-1.09819	0.272459	0.451763	-8.27531	0.0492906	0.119657	1.57301	0.116457	0.218479	-7.62016
TMED3	0.124671	0.477091	2.89471	0.003919	0.012974	-4.50314	0.116387	0.484135	2.99236	0.00285555	0.0105844	-4.42205	-0.247789	0.509402	-4.43844	1.15462e-05	5.28832e-05	0.793802
PCYT2	0.124593	0.254138	3.56218	0.000393957	0.00166634	-2.37916	0.0690917	0.225033	2.3317	0.01997	0.056641	-6.16658	-0.236508	0.256391	-5.80231	1.27497e-08	9.27878e-08	7.38152
BBC3	0.124587	0.156382	4.46421	9.43372e-06	5.44873e-05	1.1588	0.0115632	0.129587	0.559272	0.576137	0.753325	-8.72199	0.0574679	0.10487	2.00119	0.0460041	0.098581	-6.85909
REST	0.124558	0.152312	5.11184	4.17159e-07	2.9692e-06	4.15988	-0.00386256	0.120046	-0.206183	0.836702	0.992776	-8.85724	-0.10746	0.105975	-4.74695	2.82172e-06	1.41326e-05	2.14687
PDCD10	0.12449	0.440241	2.81094	0.00508459	0.0163541	-4.73953	-0.097523	0.372133	-2.64448	0.00834611	0.0268392	-5.39367	-0.308988	0.332243	-7.00665	9.54867e-12	1.04146e-10	14.4295
AGO4	0.12449	0.0516525	8.41496	2.3896e-16	4.56707e-15	25.0193	0.0417983	0.0405459	3.6492	0.000280567	0.00137193	-2.26918	0.0264427	0.0431235	1.58091	0.114638	0.215581	-7.60774
ING4	0.12447	0.0781779	6.43107	2.4153e-10	2.63434e-09	11.4163	0.0169771	0.0611019	1.13046	0.25863	0.433887	-8.23938	0.00384233	0.0549016	0.189069	0.850129	1	-8.8385
RAP1B	0.124416	0.325226	3.45621	0.000582549	0.00238464	-2.74473	-0.0523322	0.296391	-1.57255	0.116227	0.237621	-7.64267	-0.154476	0.255347	-3.9437	9.37433e-05	0.000362017	-1.20183
HDLBP	0.124408	0.559084	2.70024	0.00710455	0.0219984	-5.0415	-0.00994577	0.4912	-0.251616	0.801404	0.961464	-8.84683	-0.232155	0.500986	-3.92732	0.00010012	0.000384305	-1.26417
PCGF3	0.124141	0.106418	5.76586	1.24226e-08	1.09874e-07	7.56965	0.0137646	0.0788597	0.885257	0.376291	0.537537	-8.48645	-0.0331992	0.0790039	-1.40691	0.160182	0.289872	-7.86689
GFER	0.124089	0.317894	3.52628	0.000450294	0.00188963	-2.50422	0.116837	0.277046	3.96766	7.92666e-05	0.000441907	-1.0772	-0.224903	0.270431	-5.32137	1.66581e-07	1.01973e-06	4.88209
C8orf76	0.123831	0.116142	6.02832	2.74128e-09	2.64408e-08	9.04245	0.0480578	0.0980293	2.92616	0.00353134	0.0127739	-4.61599	-0.0916076	0.10648	-3.32505	0.000960251	0.0030718	-3.38704
BLCAP	0.123797	0.386236	3.09243	0.00206799	0.00734224	-3.91839	-0.138868	0.339973	-4.00882	6.68765e-05	0.000379495	-0.916161	-0.101604	0.275942	-2.26326	0.0241202	0.0555349	-6.305
STYK1	0.123695	0.0720948	6.86557	1.5168e-11	1.84033e-10	14.1287	0.0509766	0.0483275	4.49999	7.8302e-06	5.46493e-05	1.12819	-0.0345277	0.0549307	-1.91402	0.0562846	0.117971	-7.02857
ABHD13	0.123575	0.125712	5.34635	1.23368e-07	9.52396e-07	5.33929	0.0507866	0.115794	2.70186	0.00704502	0.0232529	-5.24151	-0.111816	0.121516	-3.97433	8.28389e-05	0.000322927	-1.08462
SMIM20	0.123517	0.327668	3.46978	0.000554407	0.00227791	-2.69853	0.0282565	0.287393	0.914766	0.360597	0.518914	-8.45989	-0.17811	0.316359	-3.73125	0.000216254	0.000783115	-1.99163
SOCS3	0.123416	0.126027	4.7841	2.1155e-06	1.35927e-05	2.59379	0.00639784	0.111661	0.290762	0.771311	0.936038	-8.83621	0.0181921	0.0827609	0.693764	0.488207	0.673581	-8.61537
NECAP1	0.123359	0.0991252	6.28922	5.769e-10	6.02552e-09	10.5647	0.0460282	0.0927893	2.63694	0.00853222	0.0273312	-5.41343	-0.0346015	0.0823329	-1.46559	0.143496	0.262671	-7.78283
TMEM259	0.123355	0.240395	4.06927	5.28032e-05	0.000268124	-0.48343	0.00338449	0.194802	0.13779	0.890442	1	-8.86902	-0.208676	0.235608	-5.40134	1.1002e-07	6.90986e-07	5.28467
SLC20A2	0.123279	0.12943	5.50796	5.18529e-08	4.21797e-07	6.18028	0.0092314	0.107685	0.522169	0.601701	0.778126	-8.74207	-0.0453978	0.113882	-1.73225	0.0839497	0.163861	-7.3581
PDS5B	0.123202	0.172645	4.59242	5.23726e-06	3.14826e-05	1.72275	-0.0380157	0.130527	-1.82406	0.0685246	0.155753	-7.21664	-0.217919	0.168936	-7.00713	9.51947e-12	1.03965e-10	14.4325
PAFAH1B2	0.123129	0.251693	3.77942	0.00017126	0.000786652	-1.59658	-0.025103	0.203808	-0.969787	0.332453	0.486641	-8.40805	-0.176006	0.218726	-4.6764	3.92136e-06	1.92604e-05	1.83023
LMAN1	0.12292	0.318946	3.51118	0.000476164	0.00198809	-2.55644	-0.00350033	0.277062	-0.117755	0.906292	1	-8.87158	-0.269222	0.320709	-5.67353	2.58218e-08	1.80599e-07	6.694
FAM3A	0.122765	0.179568	5.00098	7.29967e-07	5.02667e-06	3.61936	0.0588782	0.174542	2.61135	0.00919179	0.0290885	-5.48006	-0.0303607	0.1506	-0.987498	0.323957	0.498416	-8.36835
TOM1	0.122665	0.114502	5.26892	1.85416e-07	1.39235e-06	4.9445	0.0466377	0.0788883	2.98683	0.00290714	0.0107515	-4.43843	-0.00712759	0.079451	-0.315686	0.752395	0.948368	-8.80648
ERCC5	0.122646	0.135504	4.87331	1.37239e-06	9.10165e-06	3.01049	-0.0269398	0.111645	-1.26046	0.207878	0.36635	-8.08408	-0.0939566	0.123085	-3.23649	0.00130424	0.0040483	-3.67106
TNFRSF21	0.122544	0.14179	5.1349	3.70838e-07	2.65323e-06	4.27367	0.0156503	0.153189	0.621583	0.534397	0.709706	-8.68517	-0.0337779	0.133808	-1.09406	0.274546	0.435335	-8.25748
MAEA	0.122486	0.207963	4.27386	2.20102e-05	0.000119038	0.349299	0.0794692	0.172397	3.2548	0.00118361	0.00493935	-3.61155	-0.140659	0.253969	-3.21891	0.00138487	0.00427332	-3.72658
CCDC50	0.122409	0.167043	4.60252	4.99691e-06	3.01366e-05	1.76783	-0.033113	0.146115	-1.47183	0.14147	0.27762	-7.7957	-0.096267	0.156203	-2.95311	0.00331938	0.00946682	-4.53062
REEP6	0.122171	0.128883	5.64101	2.4984e-08	2.11895e-07	6.88983	0.128119	0.161785	5.20586	2.47149e-07	2.25729e-06	4.45649	-0.0641695	0.194073	-1.59226	0.112066	0.211226	-7.58981
TBC1D23	0.122147	0.112476	5.39715	9.41718e-08	7.37694e-07	5.60115	0.0361941	0.0775186	2.34383	0.0193367	0.0551194	-6.13838	-0.0775559	0.0734445	-4.10857	4.77273e-05	0.000194358	-0.560926
BROX	0.122067	0.255137	3.65149	0.000281138	0.00123174	-2.06283	-0.0669277	0.228197	-2.21088	0.0273334	0.0733056	-6.43949	-0.104188	0.215785	-2.64578	0.00845079	0.0218255	-5.37725
HEBP2	0.122029	0.651935	2.42699	0.0154884	0.0432903	-5.73601	0.00136001	0.567554	0.0316396	0.974768	1	-8.87802	-0.427392	0.59907	-7.28756	1.53625e-12	1.82768e-11	16.2266
HGD	0.12202	0.0882348	5.73508	1.47759e-08	1.29509e-07	7.40079	0.0999151	0.0915895	4.85288	1.46962e-06	1.17293e-05	2.73518	-0.0897281	0.140705	-2.54376	0.0113179	0.0283686	-5.63844
ZNF264	0.121988	0.0720963	7.93123	9.1554e-15	1.50731e-13	21.4214	0.0756847	0.0650136	5.57515	3.40843e-08	3.5918e-07	6.37771	-0.0419656	0.0613284	-2.47148	0.0138441	0.0339182	-5.81743
UBE2A	0.121779	0.420704	2.82286	0.00490154	0.0158146	-4.70631	0.146534	0.399765	4.12583	4.09093e-05	0.00024414	-0.449609	-0.122404	0.390163	-2.37034	0.0182147	0.0434465	-6.05949
GPATCH2L	0.121669	0.136385	5.20523	2.58253e-07	1.8945e-06	4.62371	-0.0313538	0.109802	-1.79714	0.0727006	0.163534	-7.26525	-0.100212	0.108743	-4.03638	6.43221e-05	0.000255817	-0.84454
ARAP2	0.121541	0.0688108	6.73378	3.56831e-11	4.17601e-10	13.2896	0.0350371	0.0401806	3.03847	0.00245711	0.00928259	-4.28445	-0.0208984	0.0559417	-1.03432	0.301572	0.47033	-8.32102
SIRT6	0.121397	0.25109	3.36438	0.000811055	0.00319412	-3.05291	0.0162969	0.196209	0.589156	0.555927	0.732469	-8.70482	-0.0962443	0.197797	-2.60297	0.00956344	0.0244195	-5.48807
MORF4L2	0.121302	0.832638	2.21841	0.0268629	0.0695495	-6.21716	-0.0731527	0.736303	-1.51941	0.129065	0.258428	-7.72467	-0.534944	0.689825	-8.15643	3.87903e-15	6.22493e-14	22.1252
SLC41A2	0.121204	0.0938027	6.26751	6.58175e-10	6.8355e-09	10.4358	0.0703731	0.0849559	4.17886	3.26094e-05	0.000198774	-0.23394	-0.0123506	0.0897908	-0.487873	0.62589	0.821698	-8.73718
PPP6R3	0.1211	0.149089	4.7285	2.76089e-06	1.73944e-05	2.33767	-0.0247946	0.12007	-1.19231	0.233502	0.39994	-8.16759	-0.150756	0.137759	-5.50444	6.39698e-08	4.18847e-07	5.81146
PROM1	0.121085	0.21005	3.8535	0.00012768	0.000603256	-1.31955	-0.0290322	0.154984	-1.2409	0.215014	0.375717	-8.10852	-0.120921	0.111567	-4.25926	2.5242e-05	0.000108689	0.0460189
AP1S1	0.121033	0.770707	2.1921	0.0287166	0.0735286	-6.27482	0.22772	0.735101	4.72654	2.70905e-06	2.05393e-05	2.14666	-0.313603	0.728065	-4.4384	1.15483e-05	5.28832e-05	0.79363
SLC9A3R2	0.120882	0.100951	5.22131	2.37607e-07	1.75474e-06	4.70435	0.0570899	0.0896082	3.08298	0.0021215	0.00817939	-4.14969	0.0165058	0.0942719	0.607359	0.543935	0.735567	-8.67165
MOB1A	0.120803	0.393249	3.04032	0.00245579	0.00856622	-4.07617	0.0568375	0.375162	1.61348	0.107045	0.222115	-7.57762	-0.29232	0.351961	-6.6066	1.17177e-10	1.11589e-09	11.9677
ACVR2A	0.12079	0.068131	7.07829	3.70447e-12	4.79029e-11	15.5127	0.0431744	0.0550789	3.18632	0.00149829	0.00607296	-3.82944	-0.0271363	0.0592867	-1.29827	0.194895	0.324982	-8.01351
NMD3	0.120729	0.177229	4.21896	2.79369e-05	0.000148814	0.122029	-0.0450877	0.147285	-1.87205	0.0615733	0.143059	-7.12825	-0.152312	0.149725	-5.31513	1.72022e-07	1.04974e-06	4.8509
MMADHC	0.12067	0.532743	2.67487	0.00765891	0.0234656	-5.10903	-0.043033	0.469442	-1.08946	0.276286	0.456825	-8.28486	-0.446741	0.423137	-9.76275	1.85314e-20	4.99199e-19	34.2551
YIPF1	0.120612	0.1109	5.24105	2.14437e-07	1.59576e-06	4.80368	0.0564135	0.0921349	3.16432	0.00161472	0.00648126	-3.89848	-0.0177323	0.0853536	-0.686892	0.492523	0.678205	-8.62012
SNX1	0.120547	0.129628	5.41931	8.36452e-08	6.60561e-07	5.71614	0.062604	0.117062	3.36986	0.000789004	0.00346051	-3.23531	-0.143553	0.114741	-5.89109	7.78017e-09	5.8477e-08	7.86319
SYTL1	0.120512	0.173634	4.59064	5.28082e-06	3.17329e-05	1.71481	0.043708	0.14589	2.00276	0.0455482	0.11161	-6.87595	-0.124775	0.170161	-3.54541	0.000435304	0.00148608	-2.64884
PINK1	0.120399	0.101511	6.00574	3.12882e-09	3.0053e-08	8.91344	0.0603061	0.0916157	3.61705	0.000317144	0.00153443	-2.38414	0.030088	0.0727014	1.40714	0.160112	0.289778	-7.86656
MAP7D1	0.12032	0.124726	5.06787	5.21477e-07	3.65499e-06	3.94417	0.0380269	0.092632	2.20888	0.0274731	0.073575	-6.4439	-0.00841801	0.124632	-0.273979	0.784233	0.979278	-8.8188
USP34	0.120132	0.166939	4.35357	1.54961e-05	8.61861e-05	0.684235	-0.0271935	0.130113	-1.29252	0.19656	0.351008	-8.0432	-0.15199	0.143582	-5.24828	2.42295e-07	1.44441e-06	4.51877
ARHGAP32	0.119852	0.173152	4.50009	8.01299e-06	4.69381e-05	1.31509	-0.0596953	0.122814	-3.06879	0.00222364	0.00850962	-4.19287	-0.146587	0.130188	-5.35492	1.40059e-07	8.67514e-07	5.05034
HADHB	0.119832	0.336762	3.1308	0.00181941	0.00655121	-3.80057	0.146874	0.350728	4.01035	6.64513e-05	0.000377472	-0.910116	-0.131043	0.366231	-2.43542	0.0152822	0.0371	-5.90485
PTPRN2	0.1198	0.204631	4.16135	3.5776e-05	0.00018664	-0.11343	0.160366	0.215759	5.64441	2.31998e-08	2.51047e-07	6.75162	0.0228972	0.286167	0.456062	0.648577	0.844611	-8.75221
RAB5B	0.119779	0.207927	4.26271	2.31072e-05	0.000124452	0.302918	-0.0362283	0.195605	-1.45502	0.146065	0.284968	-7.82025	-0.0382636	0.138909	-1.26492	0.20659	0.341654	-8.05618
ATP6V1H	0.119722	0.165407	4.80452	1.91717e-06	1.24247e-05	2.68853	-0.0068827	0.154863	-0.313388	0.75407	0.920866	-8.82936	-0.0652072	0.158915	-1.99617	0.046549	0.0996324	-6.86904
SETX	0.119719	0.147775	5.14146	3.58594e-07	2.57008e-06	4.30614	-0.0429681	0.117634	-2.19919	0.0281567	0.0750891	-6.46513	-0.139928	0.127723	-4.8531	1.70658e-06	8.82853e-06	2.63137
SIKE1	0.119619	0.200823	4.11385	4.37751e-05	0.000224909	-0.305313	-0.00986964	0.201727	-0.3613	0.717973	0.888348	-8.81319	-0.127305	0.156236	-4.1356	4.26353e-05	0.000175308	-0.453572
[truncated: 14,516 more rows]

## Sheet: Sheet2
Supplementary Table S2. Differential gene expression analysis between Scissor+ and Scissor- cells of GSE132465
	GSE17538						GSE37892						GSE39582
	logFC	AveExpr	t	P.Value	adj.P.Val	B	logFC	AveExpr	t	P.Value	adj.P.Val	B	logFC	AveExpr	t	P.Value	adj.P.Val	B
S100P	1.73999	1.82604	53.2355	0	0	941.833	1.61375	1.75822	37.3486	1.24474e-233	1.90615e-230	523.763	0.284065	1.5377	4.68898	3.0536e-06	1.18303e-05	2.00537
REG4	1.56662	0.769647	42.8423	4.24431e-302	2.64798e-299	681.064	0.874928	0.730445	14.7424	7.66153e-47	2.11225e-45	94.2447	0.35507	0.488631	6.30147	4.1047e-10	2.17091e-09	10.6542
TFF1	1.55481	1.12342	34.0754	8.06047e-210	1.45999e-207	468.67	1.44513	1.19858	21.6914	3.80218e-94	3.31853e-92	202.873	0.748833	1.2056	8.15718	8.4239e-16	6.18573e-15	23.5205
CD55	1.5012	1.06365	50.7655	0	0	879.706	1.30138	1.20739	31.6556	1.414e-179	8.5067e-177	399.364	0.646985	0.962057	11.3142	2.67976e-28	3.25454e-27	52.0174
HSPB1	1.44897	1.7897	38.5051	9.39257e-256	2.92996e-253	574.385	1.58082	1.68935	33.9967	1.64536e-201	1.3858e-198	449.837	1.19478	1.72502	19.531	3.634e-74	1.58178e-72	157.239
PLAC8	1.41404	0.90388	49.1878	0	0	839.998	1.2437	0.692495	36.3493	5.53825e-224	6.6637e-221	501.557	-0.102667	0.519847	-2.46475	0.0138473	0.0319094	-5.86533
AGR2	1.37997	2.31416	35.3701	4.67052e-223	1.02175e-220	499.133	1.30172	2.2767	23.3778	2.06556e-107	2.38318e-105	233.367	-0.564004	1.76566	-8.70728	9.8997e-18	7.99427e-17	27.907
IFI6	1.35147	0.773361	30.2194	1.41935e-171	1.60462e-169	380.665	2.1675	1.10479	47.0571	0	0	743.118	1.05339	0.788721	17.4387	5.30185e-61	1.67247e-59	126.998
TFF3	1.28719	2.82374	24.4195	1.90098e-118	9.17534e-117	258.463	0.256545	2.29784	3.55998	0.000379281	0.00107468	-2.78684	0.509103	2.55711	5.70998	1.41673e-08	6.69233e-08	7.20159
KRT7	1.20463	0.59077	51.503	0	0	898.265	1.1336	0.438014	41.7336	1.85663e-276	6.25499e-273	622.338	0.463595	0.364468	12.1499	3.74635e-32	5.15582e-31	60.835
KRT19	1.18227	2.38658	35.0796	4.50851e-220	9.37603e-218	492.264	1.07338	2.35767	23.978	2.84218e-112	3.74035e-110	244.545	0.565671	2.38461	9.27739	7.62102e-20	6.7602e-19	32.7187
NDUFA4L2	1.17358	0.54341	40.7273	2.27164e-279	1.09331e-276	628.745	0.815441	0.308776	26.0483	1.50505e-129	2.9141e-127	284.274	0.127496	0.100021	5.2343	1.94721e-07	8.3911e-07	4.65924
TFF2	1.15321	0.520308	33.9924	5.60816e-209	1.00499e-206	466.731	1.07472	0.494256	25.7839	2.66469e-127	4.9326e-125	279.104	0.891873	0.519862	15.7676	3.90683e-51	9.37472e-50	104.346
TACSTD2	1.13985	0.557863	41.297	1.80275e-285	8.93159e-283	642.787	0.35449	0.4751	9.13663	1.4964e-19	1.4933e-18	31.8244	1.1378	0.763179	18.7845	2.24768e-69	8.66412e-68	146.23
ANXA1	1.11634	0.718397	38.2249	8.46998e-253	2.45995e-250	567.584	0.634066	0.694452	17.1111	1.76205e-61	7.06706e-60	127.831	0.476012	0.949608	8.51694	4.73894e-17	3.69742e-16	26.3604
TIMP1	1.08294	1.42381	34.2979	4.41222e-212	8.25821e-210	473.874	1.98619	1.2668	58.6818	0	0	1003.62	0.60771	1.2424	11.9775	2.43476e-31	3.27846e-30	58.9748
MDK	1.07589	0.987276	39.6123	1.75919e-267	6.44209e-265	601.379	0.9909	1.03939	27.4039	2.9996e-141	6.92169e-139	311.187	0.525202	1.16009	10.0062	1.03761e-22	1.02996e-21	39.2532
CSTB	1.0349	2.17738	34.4093	3.23236e-213	6.11787e-211	476.487	1.43228	1.79673	38.7501	3.03451e-247	5.67958e-244	555.095	0.434213	1.81751	8.45709	7.70598e-17	5.95173e-16	25.8804
NDRG1	0.985059	0.591607	40.2157	6.61632e-274	2.7863e-271	616.167	0.0899289	0.486066	3.14945	0.00165921	0.00427035	-4.15704	0.369003	0.381826	10.7698	6.62772e-26	7.47282e-25	46.5474
SOD3	0.982851	0.783934	32.4941	6.63171e-194	9.97421e-192	432.046	1.14451	0.698152	29.7049	1.02315e-161	4.30876e-159	358.272	0.354695	0.575261	7.83604	1.00347e-14	7.02261e-14	21.0784
ISG15	0.961368	0.832092	29.3363	4.17571e-163	4.06588e-161	361.181	1.55667	0.899601	41.1158	2.17661e-270	6.11083e-267	608.368	0.745293	0.879342	13.6872	8.72078e-40	1.55123e-38	78.3179
KRT17	0.927944	0.504755	26.2462	1.67242e-134	1.09193e-132	295.386	1.12162	0.492303	26.1746	1.25698e-130	2.5207e-128	286.754	0.622276	0.43371	10.7031	1.28242e-25	1.42873e-24	45.8925
MAL2	0.905323	1.14322	29.7703	2.97564e-167	3.17244e-165	370.722	-0.00184465	1.00051	-0.0587723	0.953139	1	-9.10474	0.22452	0.972092	4.75878	2.17943e-06	8.56968e-06	2.32942
CYSTM1	0.881352	1.36383	35.1405	1.06914e-220	2.2797e-218	493.702	1.26778	1.27275	40.9395	1.17002e-268	2.81558e-265	604.385	0.308722	1.24795	6.90292	8.15767e-12	4.85054e-11	14.4907
ERO1A	0.871696	0.698966	36.1978	1.31772e-231	3.21695e-229	518.809	0.518466	0.550904	18.1831	1.21956e-68	5.88639e-67	144.27	0.294191	0.539054	7.83158	1.03798e-14	7.2611e-14	21.0451
LGALS1	0.870065	0.515151	30.6922	3.71756e-176	4.5052e-174	391.207	0.514965	0.326564	19.531	4.42721e-78	2.63521e-76	165.954	0.77398	0.568278	17.5508	1.09889e-61	3.53935e-60	128.568
QSOX1	0.841211	0.623201	39.3288	1.80169e-264	6.45733e-262	594.45	0.712433	0.613784	24.6302	1.24297e-117	1.9387e-115	256.868	0.636163	0.584606	15.9756	2.49939e-52	6.21894e-51	107.086
LMO7	0.838258	0.748237	35.761	4.35906e-227	1.0342e-224	508.407	0.427775	0.728916	13.9921	1.44504e-42	3.52779e-41	84.4434	0.596578	0.759729	14.105	5.64891e-42	1.07521e-40	83.3347
CD59	0.835896	0.966359	28.6161	2.72308e-156	2.35232e-154	345.505	1.33031	0.934723	39.7409	6.45184e-257	1.35852e-253	577.358	0.669724	0.960259	13.85	1.2393e-40	2.24715e-39	80.2601
F3	0.819251	0.509986	31.79	6.43813e-187	8.88936e-185	415.968	0.738029	0.573862	22.3564	2.63676e-99	2.52365e-97	214.732	0.546243	0.516305	12.2098	1.94454e-32	2.70709e-31	61.4868
C4orf3	0.80853	1.07637	32.9136	4.24895e-198	6.56639e-196	441.695	0.508806	0.889294	16.6098	3.03831e-58	1.09829e-56	120.402	-0.00416845	0.869231	-0.108792	0.913385	1	-8.89132
LYZ	0.797967	0.725158	21.4756	3.98779e-94	1.26031e-92	202.549	0.126608	0.572219	2.99582	0.00276967	0.00685298	-4.6271	0.330846	0.839722	5.83294	6.96178e-09	3.35924e-08	7.8929
FXYD3	0.790889	2.03605	19.8643	1.00865e-81	2.60194e-80	174.047	0.963494	1.91838	19.6197	1.02058e-78	6.18405e-77	167.418	0.194807	2.01048	3.05172	0.00232434	0.00623832	-4.25543
TMEM59	0.784799	1.22593	31.7996	5.17822e-187	7.20885e-185	416.186	0.682814	1.35176	20.9503	1.63972e-88	1.22761e-86	189.923	0.525205	1.22744	12.0526	1.08003e-31	1.46837e-30	59.7827
FTH1	0.781437	4.08717	31.2964	4.65396e-182	5.98443e-180	404.787	0.840529	4.03404	22.073	4.27593e-97	3.97945e-95	209.652	0.56327	3.89377	11.0367	4.5732e-27	5.32013e-26	49.2007
FHL2	0.759599	1.09872	29.2398	3.45423e-162	3.32495e-160	359.07	0.332155	0.891134	10.3977	1.02533e-24	1.32553e-23	43.5986	-0.108406	0.857749	-2.65255	0.00809186	0.0196578	-5.38707
HSPA1B	0.754495	1.09148	18.6736	5.20534e-73	1.14321e-71	154.033	0.619472	1.14343	13.2845	1.05821e-38	2.315e-37	75.5886	-0.0559579	1.11887	-0.951981	0.341295	0.481588	-8.44399
NPC2	0.75131	1.25082	33.9534	1.39599e-208	2.47532e-206	465.819	0.516128	1.06248	18.2962	2.05226e-69	1.01379e-67	146.048	0.208421	0.987262	5.40422	7.81658e-08	3.48426e-07	5.54324
DUSP4	0.751231	0.379165	40.6951	5.01821e-279	2.3481e-276	627.953	0.498147	0.380467	20.0918	3.82964e-82	2.53977e-80	175.289	0.282725	0.316297	9.42735	2.02844e-20	1.83803e-19	34.0286
PRSS3	0.744957	1.2649	27.1019	2.97832e-142	2.14401e-140	313.21	0.880465	1.3255	25.8258	1.17406e-127	2.19745e-125	279.923	0.450313	1.20271	9.61604	3.7398e-21	3.50177e-20	35.7024
SLPI	0.730291	1.17946	19.6193	6.74082e-80	1.69224e-78	169.855	1.44902	1.2674	33.852	3.85241e-200	2.94972e-197	446.686	0.687629	0.978429	11.6583	7.36396e-30	9.43315e-29	55.5873
BST2	0.722548	0.422546	26.5791	1.68098e-137	1.14178e-135	302.281	1.25647	0.488711	46.4335	8.89318162514244e-323	4.99352148251748e-319	728.964	0.174324	0.316158	5.07175	4.54981e-07	1.89754e-06	3.83889
GPRC5A	0.708408	1.30516	24.9696	3.28689e-123	1.76893e-121	269.414	0.0493092	1.19367	1.37589	0.169006	0.262952	-8.16002	0.362708	1.21727	7.1774	1.22839e-12	7.63833e-12	16.3491
TSPAN1	0.702908	0.758637	23.415	6.3817e-110	2.68079e-108	238.859	1.00601	0.782312	27.6862	1.01141e-143	2.58139e-141	316.874	0.668387	0.789106	13.8724	9.47328e-41	1.73265e-39	80.5276
AGR3	0.700697	0.582114	26.1505	1.20594e-133	7.66568e-132	293.413	-0.0896265	0.652756	-2.66146	0.00784068	0.0177833	-5.56957	-0.0448697	0.448187	-1.20606	0.228027	0.354968	-8.16992
SDCBP2	0.669736	0.464587	31.6799	7.85254e-186	1.06674e-183	413.469	0.684306	0.418169	27.9443	5.43686e-146	1.50137e-143	322.094	0.5762	0.410926	16.9497	4.73913e-58	1.37166e-56	120.222
HSPA5	0.664995	1.24099	21.9044	1.53749e-97	5.2006e-96	210.396	0.180064	1.30236	4.64245	3.6597e-06	1.37606e-05	1.61768	-0.313349	1.12575	-7.0306	3.40894e-12	2.0753e-11	15.3469
GSN	0.66472	0.459651	33.8849	6.90997e-208	1.19998e-205	464.221	0.446959	0.504728	15.0791	8.07808e-49	2.35424e-47	98.7784	0.651174	0.571833	17.0143	1.94386e-58	5.69468e-57	121.11
EIF4A2	0.656577	1.23809	28.8591	1.39739e-158	1.29336e-156	350.772	0.118513	1.33283	3.94712	8.17479e-05	0.000258212	-1.34305	-0.00944155	1.14438	-0.243218	0.807877	0.935305	-8.86764
S100A6	0.654757	4.13815	22.3053	9.00935e-101	3.22213e-99	217.825	1.02775	4.00899	24.5063	1.31439e-116	1.97687e-114	254.513	0.995896	4.41232	19.4284	1.67645e-73	7.13127e-72	155.713
EZR	0.650631	1.2853	27.0466	9.52781e-142	6.77198e-140	312.049	0.161931	1.27857	4.91737	9.46502e-07	3.79705e-06	2.91781	0.286933	1.21233	6.54867	8.52272e-11	4.73812e-10	12.1916
WSB1	0.648374	0.581825	31.4135	3.29531e-183	4.30306e-181	407.433	0.259497	0.529362	10.4105	9.02377e-25	1.17107e-23	43.7253	0.184278	0.455777	6.03153	2.14776e-09	1.08353e-08	9.03876
S100A16	0.64452	1.41497	22.6055	3.22178e-103	1.20602e-101	223.449	1.17263	1.34342	32.9061	3.12234e-191	2.02291e-188	426.185	0.524461	1.28163	10.3368	4.53397e-24	4.76746e-23	42.3562
PSAP	0.639785	1.02671	30.4867	3.68212e-174	4.27761e-172	386.615	0.569091	1.03523	20.3648	3.77398e-84	2.64886e-82	179.899	0.444525	1.07224	11.3297	2.2837e-28	2.78156e-27	52.1762
PTTG1IP	0.638358	0.599279	32.9422	2.19493e-198	3.42349e-196	442.355	0.532341	0.541598	22.5859	4.15414e-101	4.14062e-99	218.876	0.363098	0.580739	10.9319	1.31423e-26	1.5132e-25	48.153
ATP1B1	0.627515	1.49503	21.1987	6.03348e-92	1.83455e-90	197.539	-0.029816	1.40366	-0.750123	0.453266	0.595828	-8.82506	-0.246673	1.3695	-4.6537	3.61498e-06	1.39155e-05	1.84335
FXYD5	0.623378	1.0622	25.7274	7.12459e-130	4.25581e-128	284.739	1.04853	1.00054	36.2347	7.02883e-223	7.89338e-220	499.017	0.406349	0.918275	9.25887	8.96337e-20	7.91757e-19	32.5582
SPINT2	0.621903	1.91873	26.9987	2.60423e-141	1.8432e-139	311.044	0.685303	1.9143	21.1964	2.27791e-90	1.77645e-88	194.191	0.368959	1.93049	7.52076	1.04955e-13	6.94954e-13	18.7674
DSG2	0.612677	0.819991	27.4208	3.56237e-145	2.7153e-143	319.932	0.0332951	0.637555	1.38164	0.167231	0.262896	-8.15209	0.122292	0.678394	3.52798	0.000434244	0.00130223	-2.70142
MUC1	0.608464	0.49853	25.4876	9.43263e-128	5.368e-126	279.859	0.454404	0.412669	15.6052	5.59925e-52	1.79314e-50	106.025	0.568424	0.511569	13.4767	1.06052e-38	1.82104e-37	75.8315
RAMP1	0.604302	0.361948	29.7371	6.20106e-167	6.56961e-165	369.989	0.675459	0.331045	27.7512	2.71933e-144	7.27097e-142	318.186	0.543975	0.40678	13.6847	8.99114e-40	1.59763e-38	78.2875
AMN	0.604249	0.455132	29.8523	4.86465e-168	5.28677e-166	372.532	0.685722	0.498362	27.1665	3.51594e-139	7.79289e-137	306.428	0.212972	0.29235	7.36197	3.31545e-13	2.12352e-12	17.6361
MLPH	0.60332	0.332828	33.3799	8.75997e-203	1.44668e-200	452.478	0.468851	0.343843	21.6336	1.0573e-93	9.04069e-92	201.852	0.311332	0.240085	13.0255	2.03854e-36	3.2003e-35	70.5991
SH3BGRL3	0.600574	2.04215	21.9948	2.8969e-98	9.93855e-97	212.062	1.11445	2.11497	27.7419	3.27926e-144	8.63111e-142	317.999	0.953901	2.13174	17.2312	9.60942e-60	2.92185e-58	124.109
CCL26	0.5954	0.272783	23.3777	1.31097e-109	5.43923e-108	238.141	0.904244	0.32752	30.3937	5.65113e-168	2.88465e-165	372.669	0.120236	0.0950662	4.84758	1.41006e-06	5.63523e-06	2.7483
SAT1	0.584152	2.32105	18.9788	3.32044e-75	7.63066e-74	159.075	0.337852	2.26879	7.61001	4.14213e-14	3.01531e-13	19.4608	0.534822	2.53334	9.04111	5.91361e-19	5.06173e-18	30.6921
ITM2C	0.581328	0.916413	23.246	1.64693e-108	6.65287e-107	235.614	0.708367	0.795618	23.8998	1.2324e-111	1.58472e-109	243.08	0.040178	0.637	1.0374	0.299755	0.432618	-8.35904
WFDC2	0.579927	0.338596	26.4886	1.10184e-136	7.39464e-135	300.403	0.668992	0.446363	21.9239	6.13146e-96	5.46479e-94	206.993	0.449523	0.376881	11.6976	4.8581e-30	6.2517e-29	56.0005
ATP6V1G1	0.576123	1.29888	28.1371	8.29976e-152	6.72161e-150	335.189	0.35346	1.32556	12.4551	2.19211e-34	4.12583e-33	65.7054	0.0255471	1.34126	0.621861	0.534149	0.673988	-8.70379
SERINC2	0.574871	0.821943	25.9511	7.30055e-132	4.45572e-130	289.315	0.637984	0.804998	22.7658	1.57591e-102	1.6286e-100	222.142	0.652208	0.794663	16.7165	1.1606e-56	3.2208e-55	117.033
NXPH4	0.568729	0.260675	34.2727	7.94745e-212	1.47115e-209	473.286	0.483081	0.177491	28.6185	5.78009e-152	1.94731e-149	335.836	0.0527536	0.0486247	4.15393	3.49481e-05	0.00012071	-0.324462
MUC5B	0.568028	0.376912	23.279	8.75194e-109	3.56965e-107	236.245	0.647527	0.401979	20.9868	8.70968e-89	6.60876e-87	190.554	0.22392	0.210069	7.87031	7.7351e-15	5.43587e-14	21.3348
IGFBP6	0.566854	0.256727	22.4294	8.82818e-102	3.23284e-100	220.144	0.876316	0.306527	29.1183	1.96738e-156	7.20447e-154	346.115	0.20282	0.131646	6.68805	3.43021e-11	1.95871e-10	13.0828
PMP22	0.566571	0.275766	28.3677	5.82173e-154	4.90335e-152	340.144	0.527313	0.291996	23.9186	8.66888e-112	1.13199e-109	243.431	0.216238	0.160618	9.83851	4.91382e-22	4.75162e-21	37.7124
LAMB3	0.564011	0.528026	25.1039	2.21166e-124	1.19792e-122	272.109	0.461063	0.595411	15.6627	2.49772e-52	8.06018e-51	106.829	0.896818	0.766425	20.1668	2.53106e-78	1.21124e-76	166.793
CLIC3	0.555298	0.281689	29.7964	1.67355e-167	1.80711e-165	371.297	0.309794	0.19659	17.0777	2.9088e-61	1.15291e-59	127.331	0.323265	0.23539	11.1634	1.26106e-27	1.50124e-26	50.4796
EMP1	0.553135	0.563102	24.3042	1.85764e-117	8.78988e-116	256.187	0.169935	0.57183	5.84692	5.80819e-09	2.87255e-08	7.85274	0.554769	0.59031	13.8546	1.17307e-40	2.12934e-39	80.3148
ATP6V0E1	0.552727	1.16312	24.2096	1.20147e-116	5.51467e-115	254.322	0.7077	1.10182	24.8452	2.04144e-119	3.50898e-117	260.972	-0.026243	1.19994	-0.660188	0.509257	0.646697	-8.67922
TNNT1	0.548699	0.246589	29.0404	2.69633e-160	2.56608e-158	354.716	0.776689	0.269577	38.4464	2.74596e-244	4.62557e-241	548.29	0.16102	0.0961613	7.83951	9.77431e-15	6.84608e-14	21.1043
CTSD	0.545763	0.899049	24.632	2.80333e-120	1.39711e-118	262.674	0.587487	0.8557	20.839	1.12319e-87	8.33487e-86	188.002	0.68068	0.944301	17.0623	1.00101e-58	2.96866e-57	121.772
S100A13	0.544405	0.668583	26.0431	1.10228e-132	6.82642e-131	291.203	0.64219	0.570146	24.7748	7.86068e-119	1.29817e-116	259.626	0.550706	0.719169	14.118	4.82007e-42	9.20568e-41	83.4927
GOLM1	0.537358	0.618632	24.6077	4.53956e-120	2.24908e-118	262.193	0.516082	0.58806	19.9835	2.36217e-81	1.54228e-79	173.473	-0.0820691	0.474312	-2.64102	0.00837081	0.0202654	-5.41743
CHMP5	0.534258	0.668761	27.2792	7.09905e-144	5.33855e-142	316.943	0.484235	0.70744	20.1243	2.21397e-82	1.47994e-80	175.835	0.0286534	0.673195	0.894189	0.371396	0.502929	-8.49733
MMP7	0.533472	0.408	18.2438	5.78233e-70	1.21907e-68	147.038	0.355229	0.26522	10.1689	9.81493e-24	1.22107e-22	41.3597	0.581174	0.627193	10.0454	7.18958e-23	7.20027e-22	39.6167
MUC13	0.532673	0.782894	20.208	2.60422e-84	6.96318e-83	179.994	-0.00607461	0.958401	-0.177357	0.859246	0.961599	-9.09073	0.420689	0.85822	9.33592	4.55589e-20	4.06914e-19	33.2278
MSLN	0.529437	0.261517	31.9094	4.25041e-188	5.96651e-186	418.684	0.643821	0.285015	31.0159	1.12922e-173	6.3406e-171	385.783	0.504735	0.331425	15.0311	5.43634e-47	1.16065e-45	94.8393
TM4SF1	0.528921	1.43105	13.7857	9.61262e-42	1.10983e-40	82.2896	-0.228593	1.41654	-4.76228	2.0474e-06	7.9284e-06	2.17539	0.126674	1.52169	1.95498	0.0508121	0.101414	-6.98803
SLC2A1	0.527022	0.551091	24.271	3.57731e-117	1.66925e-115	255.532	0.00530617	0.550857	0.203604	0.838683	0.944107	-9.08573	0.337325	0.505672	9.2784	7.55355e-20	6.70387e-19	32.7275
BNIP3L	0.523219	0.329753	33.0948	6.46394e-200	1.04697e-197	445.878	0.290556	0.272274	16.2094	1.03688e-55	3.54285e-54	114.588	0.177015	0.254674	7.77949	1.53842e-14	1.0682e-13	20.6575
FGFBP1	0.522442	0.403693	21.5714	6.95517e-95	2.22315e-93	204.292	0.525729	0.40216	17.5899	1.2217e-64	5.41567e-63	135.083	-0.118577	0.195696	-4.97482	7.46168e-07	3.05746e-06	3.36152
HSPA6	0.511484	0.507824	13.4295	9.01587e-40	9.88108e-39	77.7712	0.60389	0.471988	14.6997	1.35627e-46	3.70282e-45	93.676	-0.209904	0.418056	-4.00082	6.69067e-05	0.000224198	-0.940785
SERPINB5	0.50754	0.381434	25.7973	1.70781e-130	1.03112e-128	286.166	0.35559	0.445902	13.2039	2.84496e-38	6.1283e-37	74.6048	0.396576	0.367625	11.6458	8.40339e-30	1.07483e-28	55.4561
GALNT1	0.501579	0.485848	27.3633	1.20128e-144	9.11514e-143	318.718	0.219281	0.326153	11.7247	8.82729e-31	1.47369e-29	57.4573	0.0398312	0.324042	1.61611	0.106328	0.191848	-7.5919
SPATS2L	0.494449	0.625732	24.6915	8.55445e-121	4.30149e-119	263.859	0.301673	0.536744	12.741	7.57152e-36	1.50938e-34	69.0514	0.198283	0.586941	6.15618	1.00832e-09	5.19584e-09	9.77649
DSC2	0.489597	0.402572	24.6728	1.2426e-120	6.21116e-119	263.487	-0.0387713	0.26836	-2.10801	0.0351507	0.0689224	-6.8862	0.113783	0.329989	4.32957	1.61594e-05	5.82008e-05	0.410223
ISG20	0.488998	0.338978	24.1572	3.36606e-116	1.53247e-114	253.294	0.7652	0.408355	30.0238	1.31785e-164	5.84189e-162	364.921	0.444607	0.389066	13.0749	1.15344e-36	1.83471e-35	71.1656
IFI27	0.488515	2.23207	11.1035	5.28145e-28	4.14374e-27	50.8435	1.95239	2.28323	45.0751	0	9.38219e-306	698.12	0.410096	2.14725	5.55043	3.49055e-08	1.59865e-07	6.3254
OAS1	0.482143	0.38095	25.5836	1.33754e-128	7.79616e-127	281.81	0.40121	0.408828	17.4837	6.21504e-64	2.68442e-62	133.461	0.217719	0.351724	7.44707	1.7947e-13	1.17314e-12	18.2397
UBE2B	0.481538	0.720385	24.2588	4.55512e-117	2.1138e-115	255.291	0.276626	0.637995	11.5869	4.02895e-30	6.54462e-29	55.9495	0.100185	0.707627	2.97477	0.00298953	0.00786815	-4.48573
KCNK1	0.479989	0.412131	24.7434	3.044e-121	1.54446e-119	264.891	0.542482	0.414647	24.1749	6.98315e-114	9.72158e-112	248.246	0.129916	0.328952	4.76827	2.08101e-06	8.1999e-06	2.37385
TPM2	0.477315	0.3934	21.2339	3.1934e-92	9.83415e-91	198.174	0.452788	0.420821	17.4669	8.03183e-64	3.44265e-62	133.206	-0.277933	0.369868	-8.84888	3.0294e-18	2.51257e-17	29.0771
CAV2	0.466823	0.221784	31.5721	9.07878e-185	1.21375e-182	411.023	0.343232	0.138386	24.489	1.82632e-116	2.72251e-114	254.184	0.181645	0.141204	8.89126	2.11852e-18	1.77368e-17	29.4306
CAPG	0.466703	0.659092	22.2363	3.2642e-100	1.15516e-98	216.54	0.765177	0.658326	30.1012	2.61149e-165	1.18894e-162	366.538	0.184187	0.727606	4.82121	1.60592e-06	6.38915e-06	2.62312
ANG	0.465504	0.33861	27.2539	1.21074e-143	9.02426e-142	316.41	0.447686	0.311277	22.028	9.56046e-97	8.70519e-95	208.848	-0.0100587	0.1767	-0.527064	0.598245	0.739751	-8.75827
EIF1	0.461764	2.8076	22.758	1.80859e-104	6.89271e-103	226.324	0.366467	2.85613	12.9621	5.36942e-37	1.11526e-35	71.6829	-0.0623369	2.73601	-1.57464	0.115599	0.204463	-7.65797
C19orf33	0.459558	0.809581	15.8701	3.81256e-54	5.86507e-53	110.726	0.508941	1.04493	12.638	2.56632e-35	4.98612e-34	67.8377	1.52502	1.33156	28.0521	3.91841e-134	7.58685e-132	295.146
VAPA	0.459065	0.801168	23.3609	1.80873e-109	7.46767e-108	237.819	0.374649	0.760495	15.1433	3.36085e-49	9.86298e-48	99.6519	-0.00138432	0.73039	-0.0429928	0.965714	1	-8.89632
RHOC	0.454758	1.01845	18.4107	3.85528e-71	8.30462e-70	149.739	0.716114	0.933884	23.866	2.32345e-111	2.94274e-109	242.447	0.644674	1.12565	14.067	8.97063e-42	1.69787e-40	82.8742
LIPH	0.454495	0.337816	26.1351	1.65713e-133	1.04548e-131	293.096	0.0295131	0.33925	1.32183	0.186371	0.285221	-8.2329	0.250962	0.369703	8.56517	3.19583e-17	2.51559e-16	26.7494
CAST	0.453329	0.736605	23.2269	2.37898e-108	9.56418e-107	235.247	0.257676	0.660574	10.5542	2.13188e-25	2.86147e-24	45.1558	0.100195	0.689534	2.98081	0.0029316	0.00772813	-4.46785
IGFL2	0.452945	0.20651	23.3397	2.72333e-109	1.12162e-107	237.411	0.679585	0.242118	30.1043	2.44259e-165	1.14293e-162	366.605	0.0444698	0.0476632	3.28583	0.00104564	0.00295385	-3.51917
BACE2	0.447778	0.660296	21.8008	1.03736e-96	3.43982e-95	208.49	0.571467	0.611367	21.7699	9.4767e-95	8.35785e-93	204.26	0.233532	0.654933	6.54739	8.59324e-11	4.77576e-10	12.1836
TSPAN3	0.445553	0.759352	20.646	1.18101e-87	3.36618e-86	187.676	0.35551	0.76454	13.2332	1.98799e-38	4.29881e-37	74.9613	0.0424462	0.66656	1.2451	0.213331	0.336781	-8.1221
CD164	0.444303	0.98041	20.2558	1.13049e-84	3.0616e-83	180.826	0.158997	1.06779	5.57452	2.80785e-08	1.30047e-07	6.32086	-0.0678719	0.920802	-1.79581	0.0727709	0.138998	-7.28587
CYP3A5	0.443908	0.456111	21.1928	6.70286e-92	2.03075e-90	197.434	-0.0485436	0.466238	-1.75648	0.0791549	0.139736	-7.56445	0.45168	0.497287	12.185	2.55242e-32	3.53291e-31	61.2164
ACHE	0.443155	0.219189	27.2599	1.06686e-143	7.98726e-142	316.536	0.414643	0.208364	22.0224	1.05696e-96	9.52114e-95	208.748	0.265785	0.17867	10.8965	1.87559e-26	2.1522e-25	47.8
EDF1	0.442775	1.7247	22.8706	2.13852e-105	8.30032e-104	228.456	0.76908	1.65477	28.0744	3.86432e-147	1.12232e-144	324.736	0.287189	1.64859	7.77812	1.55439e-14	1.07796e-13	20.6474
CCNI	0.442254	1.33555	19.4385	1.46188e-78	3.59495e-77	166.785	0.0965922	1.16347	3.30677	0.000959978	0.00256273	-3.65156	-0.132243	1.19383	-3.35877	0.000806968	0.00232048	-3.27883
PLAUR	0.441734	1.08392	13.9148	1.81044e-42	2.11931e-41	83.9511	0.301151	1.10623	7.42007	1.70195e-13	1.19009e-12	18.0709	0.485066	1.05339	8.72393	8.62062e-18	6.99491e-17	28.0437
ITGB1	0.441228	0.729141	21.6795	9.62165e-96	3.12889e-94	206.266	0.366646	0.768056	13.9126	4.00194e-42	9.64415e-41	83.4296	0.27158	0.85572	6.91787	7.37052e-12	4.39025e-11	14.5903
AHNAK	0.438304	0.419455	24.9449	5.39843e-123	2.85964e-121	268.918	0.105115	0.412989	4.89276	1.07136e-06	4.2735e-06	2.79847	0.336476	0.376705	12.2051	2.04879e-32	2.84752e-31	61.4349
NPDC1	0.437957	0.718253	18.2063	1.06073e-69	2.21413e-68	146.433	-0.00404096	0.643516	-0.148815	0.881714	0.9812	-9.09539	0.156285	0.534436	4.4706	8.52275e-06	3.15529e-05	1.02149
TMBIM1	0.43772	0.545147	22.0867	5.27363e-99	1.83164e-97	213.762	0.411441	0.526467	17.3096	8.7949e-63	3.69451e-61	130.819	0.428429	0.564591	12.4672	1.13317e-33	1.65985e-32	64.3129
HERPUD1	0.437676	0.920808	15.0758	3.00431e-49	4.1721e-48	99.4944	0.174745	1.05405	4.88562	1.11046e-06	4.42112e-06	2.76394	-0.130577	0.733209	-3.25681	0.0011576	0.00325268	-3.61334
P4HA1	0.43401	0.315854	27.6339	3.87124e-147	3.01903e-145	324.45	0.260839	0.250292	15.2547	7.28851e-50	2.16534e-48	101.174	0.0612739	0.191309	3.15562	0.00164059	0.00450241	-3.93527
DSP	0.431404	0.662469	21.5224	1.69958e-94	5.40177e-93	203.4	-0.0540989	0.624218	-2.2196	0.0265542	0.0535246	-6.64519	0.22428	0.6074	6.82117	1.41558e-11	8.28541e-11	13.9502
ZFAND2A	0.428555	0.652615	14.1491	8.42961e-44	1.02009e-42	87.0037	0.497907	0.612469	14.6596	2.31622e-46	6.28288e-45	93.1431	-0.0142585	0.501334	-0.366306	0.7142	0.849206	-8.83011
TMSB10	0.427373	4.2263	24.9521	4.66664e-123	2.47979e-121	269.064	0.883276	4.01079	37.0833	4.59555e-231	5.95477e-228	517.854	0.676536	4.25182	23.1705	8.81246e-99	6.87249e-97	213.826
GRN	0.424893	0.720061	19.6723	2.726e-80	6.87418e-79	170.758	0.509653	0.755794	18.5815	2.21653e-71	1.14884e-69	150.564	0.51146	0.76969	13.3362	5.53212e-38	9.21746e-37	74.1877
C4orf48	0.421802	0.953276	18.7186	2.4784e-73	5.48603e-72	154.773	0.667822	0.822447	22.7432	2.37777e-102	2.44228e-100	221.732	0.575446	0.989224	14.763	1.62229e-45	3.34897e-44	91.4564
TAX1BP1	0.420649	0.75436	20.5777	3.94817e-87	1.11402e-85	186.472	0.0934498	0.714046	3.81346	0.000141063	0.000431123	-1.85813	0.132667	0.798649	3.81835	0.000141075	0.000454466	-1.64583
TPT1	0.420431	3.64552	24.7537	2.47492e-121	1.25952e-119	265.098	0.174658	3.751	6.0913	1.33256e-09	7.0081e-09	9.2872	0.189628	3.58288	5.49343	4.79041e-08	2.17213e-07	6.01814
HES4	0.417906	0.495351	19.317	1.14197e-77	2.752e-76	164.734	0.264687	0.406618	10.8903	6.81837e-27	9.70063e-26	48.5704	0.365008	0.403956	11.0065	6.20229e-27	7.18059e-26	48.8983
ALDOA	0.414758	2.66277	16.3145	5.65601e-57	9.13475e-56	117.217	0.714548	2.28811	20.1443	1.58004e-82	1.06891e-80	176.172	-0.470986	2.33196	-10.4241	1.95598e-24	2.08667e-23	43.1899
SLC44A4	0.412657	0.513795	21.9982	2.71736e-98	9.34162e-97	212.126	0.195993	0.481608	8.36697	1.07482e-16	9.18588e-16	25.3279	0.214984	0.478626	6.97175	5.10556e-12	3.07045e-11	14.9505
RPL36AL	0.411952	1.74917	20.0612	3.34787e-83	8.83932e-82	177.445	0.572054	1.65504	20.3008	1.11967e-83	7.76164e-82	178.813	0.0209418	1.55657	0.542424	0.587625	0.728906	-8.75005
CRIP2	0.411095	0.208702	26.2235	2.67318e-134	1.73191e-132	294.918	-0.00544042	0.11773	-0.413391	0.679363	0.798261	-9.02099	0.245109	0.189362	9.70355	1.69109e-21	1.60216e-20	36.4883
CDA	0.407888	0.247024	22.5385	1.13689e-102	4.20899e-101	222.19	0.655189	0.270764	30.6385	3.27335e-170	1.7787e-167	377.817	0.517486	0.339349	16.2297	8.43624e-54	2.16299e-52	110.464
GPRC5C	0.406899	0.304087	26.1956	4.75673e-134	3.05829e-132	294.342	0.414187	0.334471	21.4697	1.8991e-92	1.56815e-90	198.969	0.202911	0.26611	8.76589	6.07633e-18	4.97597e-17	28.3892
CHMP1B	0.405599	0.566126	21.0229	1.42581e-90	4.25848e-89	194.382	0.13859	0.505556	5.77004	9.12454e-09	4.41802e-08	7.41322	0.259822	0.536655	8.28794	2.99678e-16	2.24758e-15	24.54
KRT10	0.404332	0.940151	17.3401	9.73088e-64	1.81123e-62	132.743	0.404706	0.984331	14.0994	3.62911e-43	8.97686e-42	85.8188	-0.0544015	0.888164	-1.55466	0.120285	0.211085	-7.68918
CXADR	0.404157	0.65179	19.5598	1.86109e-79	4.65135e-78	168.841	0.0291332	0.601488	1.1873	0.235244	0.346995	-8.40161	-0.119789	0.644253	-3.63243	0.000292371	0.000901516	-2.33109
CXCL16	0.4011	0.502346	20.3673	1.60417e-85	4.38672e-84	182.775	0.597541	0.487488	26.1213	3.5905e-130	7.11553e-128	285.706	0.321998	0.48158	10.0183	9.26194e-23	9.21544e-22	39.3657
EPS8L1	0.398618	0.281495	23.9658	1.43897e-114	6.37879e-113	249.544	0.253529	0.232033	13.4554	1.27773e-39	2.87361e-38	77.6918	0.401616	0.30453	13.8968	7.05524e-41	1.3017e-39	80.8209
CRIP1	0.398577	0.318066	22.9229	7.90919e-106	3.09119e-104	229.449	0.318692	0.42942	13.5337	4.81015e-40	1.09793e-38	78.6638	0.344897	0.332251	11.3205	2.51125e-28	3.0565e-27	52.0819
VEGFA	0.397631	0.489711	20.7917	8.88329e-89	2.58444e-87	190.259	-0.140592	0.473568	-5.61489	2.23275e-08	1.04445e-07	6.54342	0.254753	0.404672	8.46591	7.17499e-17	5.54925e-16	25.9509
OPTN	0.397089	0.329199	24.8388	4.51806e-122	2.32742e-120	266.797	0.365677	0.333672	18.8374	3.65382e-73	1.98544e-71	154.659	0.360863	0.364613	12.8857	1.01239e-35	1.5617e-34	69.0048
ARF6	0.395992	0.716713	20.3798	1.28953e-85	3.53205e-84	182.993	-0.00961698	0.774154	-0.384493	0.700653	0.818311	-9.03253	-0.0349707	0.652605	-1.10482	0.269456	0.395624	-8.28685
CD68	0.395446	0.311658	22.8429	3.61389e-105	1.39304e-103	227.932	0.580055	0.332297	28.5334	3.30716e-151	1.07133e-148	334.093	0.240688	0.252342	9.50077	1.05416e-20	9.68753e-20	34.6764
MYO6	0.395427	0.465931	21.9848	3.48114e-98	1.19186e-96	211.878	0.111349	0.426009	5.04303	4.98293e-07	2.05679e-06	3.5364	0.166337	0.487327	5.39084	8.40685e-08	3.73552e-07	5.47267
CIB1	0.395248	1.31158	16.983	2.40122e-61	4.24435e-60	127.251	0.746036	1.16028	26.4298	8.19465e-133	1.6834e-130	291.782	-0.167936	1.17752	-4.27743	2.03775e-05	7.26474e-05	0.18904
CCND1	0.394152	0.891897	14.6775	7.15504e-47	9.40146e-46	94.0441	0.435901	0.907455	13.2839	1.06562e-38	2.3282e-37	75.5816	-0.126281	0.817637	-3.10937	0.00191814	0.00521566	-4.07909
VAMP2	0.393916	0.343931	25.279	6.4613e-126	3.56854e-124	275.638	0.337112	0.313854	19.1023	5.01199e-75	2.84266e-73	158.938	0.178102	0.274925	7.26689	6.53356e-13	4.11431e-12	16.9694
YWHAZ	0.392613	1.60557	17.1816	1.13545e-62	2.07898e-61	130.293	-0.16488	1.60814	-5.36457	9.02463e-08	4.01638e-07	5.18853	0.191404	1.54269	4.60686	4.51491e-06	1.72028e-05	1.63009
SRSF5	0.392519	0.730243	18.4183	3.40367e-71	7.34121e-70	149.863	0.292153	0.741413	11.1856	3.06254e-28	4.602e-27	51.6497	0.0699208	0.661044	2.10801	0.0352327	0.0733888	-6.678
CLTB	0.392175	0.973552	17.0889	4.73289e-62	8.57264e-61	128.87	0.732974	0.871108	26.3227	6.80066e-132	1.38021e-129	289.668	0.426483	1.05504	9.53475	7.77507e-21	7.19226e-20	34.9778
PNISR	0.391188	0.573732	18.7875	7.95037e-74	1.77618e-72	155.907	0.197682	0.565085	7.78785	1.07097e-14	8.06102e-14	20.7922	-0.0286531	0.490639	-0.948338	0.343145	0.483826	-8.44745
KLK10	0.390104	0.253812	17.4915	9.16133e-65	1.73396e-63	135.099	0.755836	0.299733	27.5927	6.68516e-143	1.68077e-140	314.987	0.637546	0.385172	15.8877	8.01178e-52	1.96732e-50	105.925
YIPF3	0.388653	0.539055	21.8313	5.92343e-97	1.96805e-95	209.049	0.408541	0.532576	18.9888	3.16206e-74	1.76374e-72	157.101	0.143066	0.517786	5.05933	4.84989e-07	2.02069e-06	3.77723
RNF7	0.385487	0.867326	19.9741	1.51418e-82	3.94224e-81	175.94	0.219359	0.865292	8.95411	7.46245e-19	7.1996e-18	30.236	-0.163003	0.768034	-5.22305	2.06659e-07	8.87374e-07	4.60167
S100A11	0.381528	2.51678	14.1085	1.43945e-43	1.73073e-42	86.4711	1.00149	2.52225	27.4084	2.74147e-141	6.41389e-139	311.277	0.654578	2.78622	11.5707	1.85311e-29	2.34e-28	54.6705
NDFIP1	0.380981	0.571054	19.1801	1.14556e-76	2.71787e-75	162.434	0.622817	0.585787	27.825	6.10697e-145	1.65923e-142	319.678	0.0411859	0.56141	1.31373	0.189185	0.306749	-8.03436
ABHD2	0.378489	0.433943	20.9745	3.39628e-90	1.009e-88	193.516	0.276219	0.379442	13.1354	6.56837e-38	1.39879e-36	73.7725	0.301899	0.410801	10.1902	1.83652e-23	1.89677e-22	40.9694
NMB	0.37583	0.346991	20.457	3.32241e-86	9.25057e-85	184.346	0.435992	0.270549	22.2833	9.83342e-99	9.35842e-97	213.418	-0.0274804	0.19522	-1.30254	0.192975	0.311725	-8.04898
TMED10	0.375253	0.841735	18.3977	4.76272e-71	1.02071e-69	149.528	0.418747	0.823433	16.337	1.6371e-56	5.65103e-55	116.428	0.00297131	0.682353	0.0894008	0.928778	1	-8.89324
RIOK3	0.374842	0.309498	24.3053	1.82014e-117	8.63669e-116	256.207	0.0994978	0.290913	5.48836	4.55639e-08	2.07495e-07	5.85104	0.312326	0.32986	12.214	1.85859e-32	2.58958e-31	61.5318
SNX3	0.372321	1.1286	18.2108	9.85463e-70	2.05957e-68	146.507	0.384153	1.01051	15.0065	2.16981e-48	6.23729e-47	97.7943	-0.285519	0.959585	-8.29581	2.81484e-16	2.11395e-15	24.6018
NR4A2	0.370171	0.370787	19.8606	1.07578e-81	2.77088e-80	173.983	0.0520141	0.270496	2.67458	0.00754131	0.0171713	-5.53466	0.121428	0.246146	5.01201	6.17798e-07	2.55194e-06	3.54362
PPIC	0.369233	0.445856	18.782	8.70929e-74	1.94058e-72	155.816	0.666643	0.425421	31.19	2.82115e-175	1.6387e-172	389.47	0.092437	0.392403	3.38252	0.000740931	0.00214229	-3.19949
ST3GAL4	0.36672	0.18715	26.3132	4.18873e-135	2.75622e-133	296.769	0.104163	0.143398	7.46875	1.18847e-13	8.39753e-13	18.424	0.111204	0.129699	6.32164	3.61791e-10	1.9207e-09	10.7776
ANXA5	0.365954	0.56692	16.01	4.98391e-55	7.79517e-54	112.754	0.850453	0.514978	35.584	1.244e-216	1.3097e-213	484.637	-0.0136676	0.504317	-0.42882	0.668129	0.8069	-8.80525
MALL	0.365418	0.456026	17.7018	3.35206e-66	6.56575e-65	138.397	0.324872	0.409357	13.7013	5.86526e-41	1.38376e-39	80.7576	0.150473	0.428721	4.75689	2.19953e-06	8.64468e-06	2.32059
EPS8	0.36511	0.508289	20.1301	1.01189e-83	2.68007e-82	178.639	0.16467	0.442722	7.96566	2.69199e-15	2.1023e-14	22.1523	0.0658053	0.512941	2.22594	0.0262	0.0564443	-6.42328
ASS1	0.364305	0.856591	13.6462	5.76441e-41	6.53442e-40	80.5072	0.614622	0.724758	20.8067	1.95782e-87	1.44015e-85	187.448	-0.0151527	0.639293	-0.387555	0.698413	0.835447	-8.8221
OCIAD2	0.362739	1.4974	16.4009	1.56813e-57	2.55466e-56	118.495	0.446484	1.35102	15.0437	1.30848e-48	3.80022e-47	98.298	0.00528919	1.37309	0.124319	0.901083	1	-8.88951
CCNL1	0.362569	0.823538	16.6316	4.97064e-59	8.38143e-58	121.935	-0.191789	0.877209	-6.88868	7.45241e-12	4.63746e-11	14.3601	0.264965	0.839153	7.10523	2.03369e-12	1.25165e-11	15.854
CEACAM5	0.359577	1.84496	10.6193	8.38376e-26	6.17509e-25	45.8165	0.132432	1.80675	2.96322	0.00307929	0.007558	-4.72387	0.296504	1.70215	4.56214	5.57223e-06	2.106e-05	1.42838
ANXA11	0.359532	0.975908	16.613	6.57582e-59	1.10549e-57	121.656	0.405747	0.95999	15.0396	1.38344e-48	4.01102e-47	98.2425	0.173928	1.01369	4.53342	6.37216e-06	2.39062e-05	1.29986
KLF4	0.35903	0.847414	13.4511	6.87188e-40	7.56581e-39	78.0414	-0.686911	1.03062	-20.4206	1.4614e-84	1.03001e-82	180.845	0.21265	0.934107	4.43837	9.88058e-06	3.63482e-05	0.880101
CALB1	0.354511	0.158987	20.3471	2.28937e-85	6.25032e-84	182.42	0.469985	0.162957	24.7735	8.05515e-119	1.31737e-116	259.601	0.0465903	0.0335937	3.89513	0.000103449	0.000338829	-1.35305
GNAS	0.354364	1.36469	14.4155	2.45108e-45	3.09974e-44	90.5256	0.29906	1.3635	9.31851	2.93116e-20	3.04589e-19	33.4367	0.109526	1.24055	2.58028	0.00998775	0.0238016	-5.57525
AP3S1	0.354038	0.68263	18.8106	5.42469e-74	1.21676e-72	156.289	0.340655	0.580768	14.8491	1.82734e-47	5.09627e-46	95.6721	-0.241117	0.565298	-8.46916	6.98837e-17	5.40989e-16	25.9769
REEP3	0.353378	0.368098	23.0507	6.9328e-107	2.74784e-105	231.88	0.341428	0.347396	18.8747	2.00299e-73	1.09192e-71	155.259	0.169665	0.369299	6.71722	2.82922e-11	1.62656e-10	13.2716
PNPLA2	0.351899	0.398094	21.0713	5.97485e-91	1.78768e-89	195.251	0.239795	0.402188	11.0144	1.86684e-27	2.73214e-26	49.8558	0.365473	0.404288	12.6979	8.5311e-35	1.28424e-33	66.8849
MACC1	0.35034	0.307592	19.4648	9.3615e-79	2.30885e-77	167.23	-0.103037	0.232787	-6.00116	2.30835e-09	1.18803e-08	8.75151	0.263644	0.307184	10.0573	6.42762e-23	6.46793e-22	39.7278
AGPAT2	0.349547	1.19324	13.7618	1.30779e-41	1.50373e-40	81.9833	0.0244575	1.06033	0.845739	0.397797	0.535985	-8.74876	0.00976361	0.92627	0.254056	0.799495	0.927769	-8.86495
MX1	0.348994	0.19243	22.4751	3.74505e-102	1.38345e-100	221	0.597696	0.238122	34.4668	5.71051e-206	5.06282e-203	460.1	0.12854	0.16273	5.87429	5.4656e-09	2.66246e-08	8.1285
CFD	0.348982	0.267935	22.0807	5.8931e-99	2.04258e-97	213.651	0.380995	0.2049	23.5582	7.25862e-109	8.67174e-107	236.711	0.0515956	0.130122	2.68745	0.00729747	0.017901	-5.29437
GCNT3	0.348407	0.218381	21.9673	4.81454e-98	1.64505e-96	211.555	0.320339	0.241491	16.3093	2.44517e-56	8.42309e-55	116.028	-0.000140304	0.236287	-0.00532172	0.995755	1	-8.89723
SLC6A8	0.348297	0.406651	17.0438	9.46255e-62	1.68852e-60	128.179	0.21041	0.287692	9.75038	5.44376e-22	6.17926e-21	37.3818	0.243848	0.28901	7.97306	3.52388e-15	2.5281e-14	22.1096
MT1E	0.348154	0.392513	13.2408	9.59208e-39	1.02524e-37	75.419	0.597377	0.503244	19.3068	1.77356e-76	1.0302e-74	162.272	-0.0700041	0.316798	-1.8932	0.0585675	0.114779	-7.10663
PNRC1	0.347126	0.579882	17.7824	9.36932e-67	1.84808e-65	139.668	-0.122474	0.70344	-4.47055	8.22549e-06	2.98375e-05	0.841922	0.170798	0.606036	4.96469	7.85369e-07	3.20872e-06	3.31214
TAF7	0.346701	0.5487	17.67	5.53944e-66	1.07875e-64	137.896	0.148807	0.586282	5.83759	6.13722e-09	3.02728e-08	7.79911	-0.0336498	0.602494	-1.04478	0.296329	0.428286	-8.35135
OCLN	0.345312	0.309466	21.6563	1.47058e-95	4.75469e-94	205.843	0.0314773	0.285701	1.76447	0.0778003	0.13759	-7.55039	0.134954	0.30628	5.58423	2.88913e-08	1.33299e-07	6.50904
PFDN5	0.343932	1.89282	17.5198	5.88388e-65	1.1212e-63	135.54	0.563755	1.80227	21.5801	2.71687e-93	2.2769e-91	200.91	0.194494	1.76642	5.84937	6.32469e-09	3.06147e-08	7.98634
CAMK2N1	0.343217	0.868284	14.6718	7.73074e-47	1.01342e-45	93.967	0.0192858	0.866859	0.673358	0.500795	0.626086	-8.8797	0.60579	0.871713	14.6582	6.05061e-45	1.23244e-43	90.1453
MUC6	0.342379	0.153047	21.6105	3.40462e-95	1.09658e-93	205.005	0.419651	0.148677	23.7825	1.10831e-110	1.39324e-108	240.887	0.0270727	0.0373081	2.10399	0.035583	0.0740418	-6.68645
TSPAN13	0.339809	0.500271	18.2141	9.33883e-70	1.95419e-68	146.56	0.150458	0.523306	5.74165	1.0766e-08	5.17119e-08	7.25232	-0.0863235	0.562295	-2.68665	0.00731491	0.0179411	-5.29651
MBOAT2	0.339771	0.217267	25.4523	1.93172e-127	1.08829e-125	279.143	0.190957	0.209216	11.9202	9.98224e-32	1.71933e-30	59.6225	0.1103	0.200201	5.50143	4.58315e-08	2.08039e-07	6.06106
CDKN1A	0.339672	0.635538	14.87	5.15752e-48	6.95028e-47	96.663	0.0673015	0.667755	2.27996	0.0227119	0.0465712	-6.50969	0.408015	0.660277	10.7474	8.27781e-26	9.28979e-25	46.3268
IGFBP2	0.339466	1.17113	10.0962	1.59027e-23	1.07799e-22	40.617	0.353082	1.08615	8.03718	1.53241e-15	1.22107e-14	22.7075	-0.805682	0.886982	-18.4637	2.39355e-67	8.72714e-66	141.573
PHLDA3	0.33938	0.224552	24.0653	2.04732e-115	9.19657e-114	251.491	0.266813	0.165346	17.7091	1.95486e-65	8.82833e-64	136.911	0.260264	0.196517	11.2124	7.63907e-28	9.18488e-27	50.9773
EGFL7	0.339291	0.181223	25.4428	2.33819e-127	1.31289e-125	278.953	0.357376	0.167219	24.451	3.75847e-116	5.50535e-114	253.464	0.0557497	0.092333	3.51389	0.000457698	0.00136725	-2.75057
ADAM9	0.339141	0.36025	20.7165	3.37779e-88	9.70969e-87	188.926	0.22883	0.345898	11.6529	1.94974e-30	3.198e-29	56.6703	0.112837	0.398372	4.08022	4.79043e-05	0.000162954	-0.623999
S100A14	0.338852	1.52475	9.84761	1.76846e-22	1.14444e-21	38.231	1.05602	1.46949	29.3507	1.60688e-158	6.29484e-156	350.918	0.33902	1.32327	6.29265	4.33713e-10	2.29097e-09	10.6004
SLC16A3	0.338598	0.444182	17.5971	1.74726e-65	3.37144e-64	136.751	0.393534	0.408463	16.8021	1.77724e-59	6.6845e-58	123.231	0.167103	0.440742	5.34837	1.05817e-07	4.66376e-07	5.24971
LMTK3	0.335784	0.219566	22.3833	2.09391e-101	7.55287e-100	219.282	0.3931	0.194958	23.4522	5.19857e-108	6.0393e-106	234.745	0.312733	0.210963	12.4543	1.30825e-33	1.90966e-32	64.17
UBE2H	0.33572	0.35332	21.3835	2.12573e-93	6.68057e-92	200.878	0.114646	0.356104	6.10739	1.20709e-09	6.37614e-09	9.38366	0.359035	0.388469	13.3866	3.06337e-38	5.15508e-37	74.7759
BTG1	0.335114	1.11673	13.2593	7.62068e-39	8.17125e-38	75.6479	-0.313999	1.15878	-9.39897	1.41202e-20	1.49218e-19	34.1593	0.187467	1.24501	4.03053	5.9084e-05	0.000198855	-0.822957
KRT6A	0.334844	0.15002	15.2065	4.85317e-50	6.85262e-49	101.31	0.605309	0.213877	21.0291	4.18548e-89	3.20474e-87	191.286	0.199109	0.115133	6.77142	1.97416e-11	1.14474e-10	13.6242
P4HA2	0.334837	0.248112	22.921	8.19541e-106	3.19564e-104	229.414	0.345191	0.225031	21.2552	8.16754e-91	6.45926e-89	195.215	0.0778924	0.200686	3.75318	0.000182786	0.000578983	-1.88983
DST	0.334095	0.319204	19.3494	6.61006e-78	1.59981e-76	165.28	0.0348426	0.327566	1.53475	0.124999	0.208023	-7.92899	0.36034	0.394549	12.1842	2.57459e-32	3.56067e-31	61.2079
TIMP2	0.331565	0.163551	23.283	8.10639e-109	3.31437e-107	236.321	0.444978	0.180003	26.9568	2.32978e-137	5.09678e-135	302.238	0.442727	0.265313	16.9078	8.42937e-58	2.40666e-56	119.647
INO80C	0.330053	0.400827	18.1708	1.8805e-69	3.9011e-68	145.862	0.157211	0.308544	8.69155	7.15272e-18	6.51284e-17	28.0029	0.00454241	0.306772	0.19606	0.844596	0.967245	-8.87801
CREB3L1	0.329139	0.167514	26.1006	3.37233e-133	2.11178e-131	292.386	0.225214	0.171844	14.3435	1.51401e-44	3.89366e-43	88.9812	0.117721	0.114608	6.98212	4.75588e-12	2.86526e-11	15.0201
MAP3K13	0.328492	0.487517	18.8609	2.35778e-74	5.30264e-73	157.12	0.127835	0.487839	5.93635	3.41072e-09	1.72326e-08	8.37111	0.0820396	0.47831	2.89361	0.00387585	0.00999979	-4.72236
SERPINA1	0.328446	0.301137	14.1845	5.28698e-44	6.41636e-43	87.4681	0.241653	0.395713	7.09372	1.78735e-12	1.16247e-11	15.7608	0.378056	0.456988	9.01183	7.59911e-19	6.45848e-18	30.4441
RALBP1	0.326605	0.509164	18.8664	2.15088e-74	4.85679e-73	157.211	0.250476	0.396739	12.7695	5.39905e-36	1.07885e-34	69.3876	0.0380322	0.41153	1.41106	0.158482	0.264555	-7.90188
PHPT1	0.324896	1.056	15.2359	3.2178e-50	4.56261e-49	101.719	0.22952	0.949192	8.50875	3.32872e-17	2.90832e-16	26.4847	-0.199127	0.926856	-5.57897	2.9755e-08	1.37171e-07	6.48043
FAM177A1	0.324062	0.645048	17.4981	8.27128e-65	1.56726e-63	135.2	0.198101	0.683547	8.21836	3.60237e-16	2.99368e-15	24.1349	0.105526	0.537794	3.51025	0.000463954	0.00138495	-2.76324
GNG5	0.323544	1.28722	15.9146	1.99961e-54	3.08739e-53	111.369	0.611147	1.19268	23.0464	9.29592e-105	9.91075e-103	227.267	0.134561	1.23089	3.66552	0.000257405	0.000800145	-2.21159
AKAP13	0.323047	0.31083	21.5205	1.76094e-94	5.58625e-93	203.365	-0.0253989	0.293059	-1.3841	0.166477	0.262896	-8.1487	0.15556	0.296337	6.44455	1.66336e-10	9.05895e-10	11.5373
PTGS2	0.322783	0.151853	22.842	3.67771e-105	1.41441e-103	227.915	0.234733	0.111727	17.6584	4.26426e-65	1.91041e-63	136.133	0.162588	0.110028	8.21969	5.14869e-16	3.81901e-15	24.0061
GCC2	0.322622	0.38282	19.5057	4.67499e-79	1.15639e-77	167.922	0.0982348	0.390171	4.84033	1.39246e-06	5.48164e-06	2.54612	0.0878454	0.421661	3.20315	0.00139434	0.00386437	-3.78529
HPGD	0.322417	0.188215	21.2242	3.80358e-92	1.16918e-90	197.999	0.382505	0.183563	21.2424	1.02097e-90	8.03654e-89	194.992	0.163138	0.132817	7.95392	4.08264e-15	2.91531e-14	21.9645
ATF3	0.322309	0.931112	11.2482	1.11729e-28	8.92513e-28	52.3851	-0.700976	1.09809	-18.8943	1.45974e-73	8.00953e-72	155.575	0.372299	1.02076	7.34451	3.75746e-13	2.39933e-12	17.5131
PIM1	0.322275	0.301682	19.1311	2.60769e-76	6.10092e-75	161.613	-0.0847694	0.298211	-4.68396	2.9973e-06	1.13946e-05	1.80929	0.202081	0.324067	7.53018	9.79662e-14	6.49446e-13	18.8352
COL6A1	0.321778	0.151224	26.5127	6.68586e-137	4.50493e-135	300.902	0.421512	0.162371	30.3272	2.28319e-167	1.13118e-164	371.274	0.161137	0.10648	9.01187	7.5964e-19	6.45848e-18	30.4445
MFGE8	0.320756	0.159848	23.6131	1.3843e-111	5.9638e-110	242.685	0.370885	0.170143	24.6707	5.73979e-118	9.03615e-116	257.64	0.322247	0.210197	13.8114	1.9727e-40	3.55784e-39	79.7974
MYOF	0.320055	0.191589	24.7815	1.42222e-121	7.28184e-120	265.651	0.188851	0.143279	14.0007	1.2937e-42	3.1629e-41	84.5535	0.191792	0.177181	9.70236	1.70941e-21	1.6177e-20	36.4776
JUP	0.320029	0.624316	16.0031	5.50845e-55	8.59961e-54	112.654	0.0573986	0.647831	2.23346	0.0256254	0.0518325	-6.6144	0.497023	0.760339	13.7807	2.85225e-40	5.12219e-39	79.4304
TMEM134	0.31869	0.474564	18.8648	2.2087e-74	4.97401e-73	157.185	0.36684	0.444609	18.3453	9.45071e-70	4.69608e-68	146.821	0.0990411	0.359331	3.97139	7.56169e-05	0.000251385	-1.05667
CDKN2B	0.317871	0.154607	23.4044	7.82374e-110	3.27838e-108	238.656	0.174483	0.130849	11.0787	9.49736e-28	1.40336e-26	50.5264	0.379809	0.236111	14.0695	8.69571e-42	1.64769e-40	82.9052
CD44	0.316959	0.820081	13.7186	2.27988e-41	2.60723e-40	81.4302	0.263635	0.771588	9.28479	3.97435e-20	4.09718e-19	33.1356	-0.24939	0.712817	-7.3665	3.20932e-13	2.05711e-12	17.6681
TUBB2A	0.316912	0.342412	16.6495	3.79182e-59	6.42588e-58	122.205	0.462794	0.415265	20.2209	4.33031e-83	2.97731e-81	177.464	0.215193	0.336498	7.7817	1.51305e-14	1.05102e-13	20.6739
TMPRSS4	0.31397	0.402419	19.1049	4.04221e-76	9.40484e-75	161.176	0.0784778	0.348725	4.06744	4.93209e-05	0.000161041	-0.864456	0.146992	0.299865	6.07034	1.69978e-09	8.63473e-09	9.26692
[truncated: 16,609 more rows]
