# Supplementary material for: Identification of Prognostic Gene Signatures by Developing a scRNA-Seq-Based Integration Approach to Predict Recurrence and Chemotherapy Benefit in Stage II–III Colorectal Cancer
Source: Int J Mol Sci. 2022 Oct 18;23(20):12460. doi: 10.3390/ijms232012460 (PMC9604003; doi:10.3390/ijms232012460)
Supplement: Supplementary file 1 [file ijms-23-12460-s001.zip › Supplementary Table S3.xlsx]

## Sheet: Sheet1
Supplementary Table S3.RRA integration up-regulated gene list
Name	RRA_score
IFI6	3.94904e-21
SLPI	2.71376e-16
S100P	4.31927e-16
CD55	1.20054e-15
MDK	2.09868e-15
HSPB1	2.39452e-15
ISG15	2.72433e-15
TIMP1	3.09114e-15
TSPAN1	6.99597e-15
SPINT2	1.43556e-14
TMEM59	3.8248e-14
CD59	7.68343e-14
SH3BGRL3	8.87866e-14
MSLN	1.09594e-13
SERINC2	1.43523e-13
B2M	2.04462e-13
IFI27	2.37949e-13
TFF1	2.84625e-13
QSOX1	4.47742e-13
RAMP1	5.54755e-13
SDCBP2	9.1876e-13
FXYD5	9.1876e-13
PSAP	1.74561e-12
ISG20	1.90301e-12
BST2	2.62733e-12
PTTG1IP	3.37129e-12
S100A6	3.37129e-12
PRSS3	3.64267e-12
CDA	3.64267e-12
RHOC	3.93201e-12
VAMP8	4.24025e-12
CTSD	4.40177e-12
CXCL16	8.59621e-12
CYSTM1	9.74933e-12
GRN	1.15197e-11
KLK10	2.23032e-11
FXYD3	2.7517e-11
REG4	3.72529e-11
IL32	3.72529e-11
GSN	3.84011e-11
BACE2	4.3666e-11
TMBIM1	5.88006e-11
TUBB2A	6.47255e-11
PI3	6.78694e-11
MYL12B	7.98941e-11
S100A16	9.57603e-11
RHOF	1.02349e-10
CD63	1.06949e-10
RABAC1	1.4422e-10
ANXA11	1.50335e-10
MAP1LC3B	1.66573e-10
HLA-C	2.08628e-10
HLA-B	2.11481e-10
CD68	2.24307e-10
LAMB3	2.28683e-10
RHOD	3.20514e-10
PLAUR	3.38455e-10
S100A14	3.50874e-10
OPTN	3.50874e-10
KRT19	3.75731e-10
ITGB1	3.76853e-10
SDR16C5	3.83592e-10
CSTB	4.30833e-10
IRF7	5.78245e-10
REEP3	5.78245e-10
ANXA2	6.35926e-10
TMSB10	6.62835e-10
HLA-A	6.67944e-10
MYL6	6.90648e-10
SPINT1	6.91674e-10
LRP10	8.10325e-10
SLC16A3	8.75729e-10
CTSE	9.03093e-10
GNG5	9.45473e-10
TMBIM6	1.18809e-09
S100A11	1.40723e-09
DYNLT3	1.71241e-09
CAV2	1.88454e-09
CRIP1	2.21313e-09
SAT1	2.28248e-09
ERO1A	2.58814e-09
C19orf33	2.59208e-09
MYDGF	2.75898e-09
C4orf48	3.01467e-09
PNPLA2	3.05271e-09
ANXA1	3.11855e-09
CTSB	3.16923e-09
LY6E	3.41205e-09
ATP6V0B	3.45561e-09
TAX1BP3	3.49823e-09
NDFIP1	4.09336e-09
CST3	4.18319e-09
MALL	4.19199e-09
IL1RN	4.19199e-09
COL6A1	4.24204e-09
CHPF	4.29259e-09
PMP22	4.60655e-09
CEACAM1	4.66069e-09
LGALS3BP	4.81474e-09
TMEM45B	5.22878e-09
ECM1	5.72983e-09
ATP6V0E1	6.06063e-09
CAPN2	6.12866e-09
ATP6V1G1	6.33659e-09
ADAM9	6.55036e-09
LGALS1	6.55036e-09
AGR2	6.77773e-09
GULP1	7.38635e-09
PPIC	7.74726e-09
CHMP5	7.96324e-09
UPP1	8.13479e-09
MYL12A	9.4403e-09
TYMP	9.4403e-09
MUC13	9.67119e-09
TIMP2	9.7214e-09
KLK11	1.01299e-08
TRIM29	1.19102e-08
CEACAM5	1.3542e-08
ACADVL	1.52096e-08
EPS8L1	1.94159e-08
CYB5R3	1.9776e-08
ASS1	2.06528e-08
ABHD3	2.2255e-08
LSR	2.28803e-08
TSPAN3	2.58023e-08
SLC22A18	2.63171e-08
S100A10	2.90152e-08
P4HB	3.57314e-08
TMCO3	3.70077e-08
PLIN3	3.73146e-08
TPP1	3.76236e-08
ITM2B	4.44182e-08
OAS1	4.68334e-08
ATP6AP1	4.87027e-08
APOL1	5.06571e-08
EDF1	5.10911e-08
FKBP2	5.19786e-08
EMP1	5.35027e-08
GDI1	5.60466e-08
ABTB1	5.69167e-08
TFF2	6.74557e-08
DAD1	7.13206e-08
TACSTD2	7.24449e-08
ORMDL2	7.35222e-08
OST4	7.36514e-08
COL1A1	7.46127e-08
CAPZB	8.62799e-08
CD151	8.7583e-08
AHNAK2	9.00626e-08
IDS	9.00626e-08
PTPRH	9.07063e-08
LCN2	9.1706e-08
SLC44A4	9.20051e-08
DYNLRB1	9.74918e-08
MFGE8	1.17373e-07
HLA-E	1.25314e-07
CDCP1	1.25606e-07
NPC2	1.28965e-07
GPX4	1.42579e-07
GUK1	1.4832e-07
CDKN2B	1.49295e-07
CLIC3	1.50275e-07
PERP	1.52253e-07
LMO7	1.56969e-07
BSG	1.63677e-07
TM4SF1	1.92155e-07
YIPF3	1.95373e-07
CDHR5	2.05369e-07
MUC1	2.10596e-07
CRB3	2.19806e-07
TUBA1A	2.26642e-07
DHRS7	2.27503e-07
CLDN7	2.38606e-07
TMED9	2.45476e-07
SNX9	2.60416e-07
CEACAM6	2.71185e-07
TSTD1	2.71185e-07
TNNT1	2.71491e-07
YPEL5	2.74726e-07
DPP4	2.77993e-07
MX1	2.84821e-07
SEC61A1	3.07096e-07
PLD3	3.12486e-07
PDLIM7	3.17509e-07
TMEM219	3.17955e-07
LMTK3	3.5727e-07
NECAP2	3.70864e-07
ANXA3	3.81425e-07
ITGA3	4.26207e-07
CDKN1A	4.30916e-07
COX7A2	4.63893e-07
CALR	4.95505e-07
ANXA5	4.95505e-07
PLXNB2	5.37465e-07
TAPBP	5.69515e-07
VAMP5	5.81557e-07
PLSCR1	5.94509e-07
SSR4	6.13511e-07
ADIRF	6.19737e-07
SERINC1	6.28622e-07
LAMP2	6.3187e-07
NEU1	6.61729e-07
PDZK1IP1	6.65119e-07
BLVRB	7.37952e-07
EMP3	7.54674e-07
CTNNA1	7.75866e-07
ACHE	8.17096e-07
SPSB3	8.45728e-07
SPATS2L	8.56356e-07
RELB	8.66687e-07
DNAJB2	8.88076e-07
CAPG	9.34366e-07
LAMP1	9.64122e-07
PRSS8	1.00174e-06
MMP14	1.06548e-06
FAM3C	1.09088e-06
CDC42	1.13855e-06
B3GNT7	1.21992e-06
SMPDL3A	1.23123e-06
CALM3	1.25409e-06
KCNK1	1.27029e-06
PKM	1.36467e-06
FLII	1.45665e-06
RAB13	1.47745e-06
MAL2	1.51522e-06
CLU	1.57021e-06
TINAGL1	1.57838e-06
KRT80	1.64924e-06
RNASET2	1.73998e-06
SFXN3	1.74561e-06
PGK1	1.8149e-06
KRT7	1.83019e-06
OS9	1.83077e-06
CHMP2A	1.90817e-06
COL1A2	1.96081e-06
P2RX4	1.9776e-06
PRKAR1A	1.9776e-06
COL3A1	2.08083e-06
ARFGAP3	2.1234e-06
HLA-F	2.14073e-06
OASL	2.15211e-06
MTMR11	2.17937e-06
P4HA2	2.17937e-06
CRIP2	2.21116e-06
GJB4	2.23473e-06
CD109	2.25344e-06
CD99	2.28342e-06
ASAH1	2.33885e-06
SPNS2	2.43783e-06
RAB11A	2.55133e-06
SKP1	2.55133e-06
ARMCX6	2.64534e-06
C15orf48	2.78214e-06
SEMA3B	2.79918e-06
ATP6V1D	2.84372e-06
SNAP23	2.86736e-06
DAP	2.97692e-06
JUP	3.01983e-06
CLTB	3.0878e-06
FTH1	3.11698e-06
STAT2	3.24206e-06
MT-ND4L	3.28262e-06
CDIPT	3.30615e-06
EZR	3.3566e-06
TMPRSS2	3.3566e-06
CCDC107	3.38155e-06
GPRC5C	3.40665e-06
ODF3B	3.42417e-06
RNF181	3.4319e-06
GABARAPL1	3.50479e-06
GABARAPL2	3.56039e-06
KRT17	3.64092e-06
SH3GLB1	3.77392e-06
F3	3.85041e-06
RAB3B	3.9171e-06
CHIC2	4.19277e-06
MYOF	4.19277e-06
VAT1	4.45121e-06
ATP6V1F	4.53939e-06
NOP10	4.66739e-06
RIOK3	4.70542e-06
LAMTOR5	5.00001e-06
CD9	5.20847e-06
SMIM14	5.38743e-06
IGFBP6	5.57125e-06
CALCOCO1	5.58163e-06
YPEL3	5.8052e-06
DDIT3	5.81184e-06
PSENEN	5.83697e-06
HSPA1B	5.98353e-06
RAET1L	5.99363e-06
KCNK6	6.12206e-06
XAF1	6.15291e-06
ARSA	6.49847e-06
KRT8	6.69524e-06
NTHL1	6.70549e-06
CDKN2A	6.70841e-06
ELOVL1	6.94178e-06
WBP2	7.09251e-06
ANTXR2	7.20975e-06
FSTL3	7.22903e-06
MIEN1	7.275e-06
PPDPF	7.49692e-06
ANKRD36C	7.71908e-06
VAMP2	8.3467e-06
LMAN2	8.45004e-06
TMC4	8.48223e-06
JOSD1	8.68253e-06
TM4SF4	8.71284e-06
TP53INP2	8.74048e-06
DDX60L	8.79875e-06
GPRC5A	8.92322e-06
UBB	8.92322e-06
DAZAP2	8.92774e-06
DUSP5	8.92774e-06
GOLM1	9.04074e-06
ACTB	9.04074e-06
TMED4	9.14684e-06
TM4SF5	9.48848e-06
APLP2	9.54055e-06
DPH3	9.54055e-06
SLC9A1	9.5862e-06
TMEM92	9.59788e-06
CAP1	9.59788e-06
C9orf16	1.00069e-05
DUSP3	1.02643e-05
FAM114A1	1.04913e-05
LEMD1	1.09941e-05
ZG16B	1.10583e-05
LRPAP1	1.13602e-05
PARP14	1.14496e-05
UBL5	1.19307e-05
CLDN12	1.19656e-05
ANG	1.20766e-05
SAMD9	1.22655e-05
ARF4	1.29801e-05
TSPO	1.29802e-05
PLS3	1.29812e-05
GSTP1	1.31355e-05
SPRR3	1.34504e-05
MPZL3	1.36411e-05
SPARC	1.37255e-05
OCIAD2	1.37709e-05
MT2A	1.49943e-05
TMED10	1.56365e-05
LAMC2	1.5815e-05
CIB1	1.5815e-05
NFKB2	1.58863e-05
MBOAT2	1.62648e-05
LMF2	1.62726e-05
OAS3	1.67963e-05
SNX3	1.67963e-05
PPP2R5B	1.68165e-05
MYRF	1.7018e-05
RPL36AL	1.74904e-05
S100A13	1.788e-05
DST	1.81859e-05
RRAS	1.88133e-05
ALOX5	1.93141e-05
SLC9A3R2	1.96541e-05
SFTA2	1.99413e-05
CD164	2.01396e-05
ARMCX3	2.02834e-05
COL16A1	2.07042e-05
CNKSR1	2.07042e-05
ACP2	2.07639e-05
DUSP4	2.08101e-05
PRAP1	2.10118e-05
PSCA	2.10644e-05
SPON2	2.1125e-05
PRSS22	2.19253e-05
PSORS1C1	2.19879e-05
CYBA	2.21899e-05
TMEM50A	2.22306e-05
IFI44	2.22306e-05
AIDA	2.22398e-05
TWF2	2.22398e-05
MYO1C	2.24303e-05
TMEM106B	2.2797e-05
TRNP1	2.34694e-05
FAM107B	2.43429e-05
EPS8	2.46873e-05
ATP6V1E1	2.4932e-05
LAMA3	2.58041e-05
LAPTM4A	2.60614e-05
UGCG	2.63131e-05
ZSWIM8	2.65357e-05
TMEM63B	2.66827e-05
ITM2C	2.71173e-05
STK24	2.74878e-05
SRP14	2.82048e-05
RAB8B	2.88122e-05
WFDC2	2.89226e-05
REEP5	2.90414e-05
SUN1	3.01047e-05
TPT1	3.04767e-05
CHAC1	3.08314e-05
ZNF292	3.0971e-05
GBP3	3.0971e-05
NAPA	3.11173e-05
LPIN2	3.26106e-05
MFSD10	3.32237e-05
WDR83OS	3.35337e-05
CLIC5	3.35868e-05
EID1	3.36895e-05
ZNF385A	3.37657e-05
NDEL1	3.42162e-05
CARD19	3.47965e-05
IFI27L2	3.57683e-05
FKBP1B	3.5974e-05
RPS27L	3.67523e-05
SCARB2	3.67615e-05
IFT172	3.79051e-05
PLEC	3.79478e-05
THEMIS2	3.82021e-05
WSB1	3.84609e-05
CTSA	3.86393e-05
CD47	3.93407e-05
SKAP2	4.04397e-05
MGST3	4.1317e-05
IFI35	4.33818e-05
TMEM159	4.35552e-05
LYZ	4.35604e-05
TCIRG1	4.39575e-05
GCNT3	4.41507e-05
C12orf75	4.45393e-05
ITGB4	4.51055e-05
GNAI2	4.55224e-05
GPC1	4.62909e-05
CTTN	4.63991e-05
RHOG	4.73356e-05
SMIM22	4.95653e-05
B3GALT4	5.00555e-05
SMPD1	5.05138e-05
CLSTN1	5.22311e-05
CPEB2	5.22942e-05
SEC61B	5.25691e-05
VNN1	5.41266e-05
PIP4K2C	5.42595e-05
TSPAN8	5.44109e-05
FAM177A1	5.57062e-05
SCP2	5.61655e-05
PPL	5.72822e-05
CXCL8	5.776e-05
PPP1R11	5.80001e-05
RSAD2	6.08206e-05
DYNLT1	6.09148e-05
RNF7	6.14056e-05
FUT3	6.19502e-05
GNB1	6.37443e-05
EFHD2	6.66467e-05
EIF1B	6.69156e-05
HGSNAT	6.70718e-05
CSRP1	6.83518e-05
MXD1	6.85476e-05
COX17	6.90986e-05
DDA1	6.93754e-05
CTSZ	6.99805e-05
MGLL	7.07537e-05
MUC3A	7.13378e-05
GNB2	7.29935e-05
GPR108	7.30547e-05
GALNT5	7.53948e-05
RTN3	7.6383e-05
PLAC8	7.69637e-05
MX2	7.70002e-05
RAC2	7.8075e-05
TNFRSF12A	7.87255e-05
ENTPD8	7.95275e-05
KLF2	8.0078e-05
UFM1	8.02536e-05
C19orf25	8.10025e-05
ADIPOR1	8.18219e-05
RSRP1	8.23388e-05
OAZ1	8.23388e-05
SLC6A8	8.2456e-05
SDCBP	8.45971e-05
PDGFA	8.45971e-05
CERS2	8.63457e-05
NAGK	8.69352e-05
SERF2	8.73464e-05
AP3S1	8.7988e-05
PARP12	8.81242e-05
VDAC2	8.99335e-05
MYO6	9.00327e-05
BAMBI	9.07471e-05
VPS28	9.32469e-05
COX6A1	9.34946e-05
HSPA5	9.51214e-05
FLOT1	9.52647e-05
HPGD	9.52779e-05
BNIP3L	9.81522e-05
LGMN	0.000100735
HYI	0.000101674
APPL2	0.000102575
DEDD2	0.000102992
SP100	0.000103733
CCDC68	0.000103753
MORF4L1	0.000105194
AMN	0.000107234
ARPC1B	0.000107234
KRT6A	0.000107415
OAS2	0.000110405
CTSL	0.000111719
APH1B	0.000114665
FUOM	0.000115716
LITAF	0.000119511
DUSP10	0.000120752
SMIM6	0.000121532
RAB11B	0.000121661
MTRNR2L12	0.000122299
FBXO32	0.00012253
PAM	0.000122966
PLOD3	0.000123367
ATP6AP2	0.000125225
SH3KBP1	0.000128151
COPE	0.000128151
CREBRF	0.000133736
HSBP1	0.000137111
IFNAR2	0.000137158
ANKRD12	0.000137588
CAST	0.000138066
IGFBP7	0.000138546
MBNL2	0.000140477
WLS	0.000141451
CREBL2	0.000143621
TNIP1	0.000144404
COG3	0.000145898
RNF103	0.000146902
AP1S2	0.000146902
PDIA6	0.000146958
CLDN18	0.000147302
IGF2BP2	0.000147405
CRELD1	0.000149714
GDPD3	0.000150335
SUMO2	0.00015076
EPSTI1	0.000151722
NT5C2	0.000152518
COX6B2	0.000154106
APP	0.000155653
ECE1	0.000156664
PKIB	0.000156709
UBE2A	0.000158304
CD2BP2	0.000159911
GABARAP	0.000160896
GLRX	0.000161593
PPIB	0.000161593
NUCB1	0.00016262
UBE2B	0.000163623
HSPG2	0.000164262
SIRT2	0.00016455
HEXA	0.000164812
HERPUD1	0.000167299
VIM	0.000167586
CCPG1	0.000167739
RASA3	0.000168616
IFITM3	0.000172563
ARRDC4	0.000174167
SLC39A13	0.000177355
CASP4	0.000179054
AGO4	0.000179147
TMEM125	0.000182016
PELI2	0.000182412
IFIT1	0.000183212
ABHD11	0.000183418
TTC9	0.000184413
CHCHD5	0.000185017
PKN1	0.000186097
HSH2D	0.000191136
TMEM208	0.00019177
INF2	0.000194255
TMEM167A	0.000195234
MBOAT7	0.00019757
CD82	0.00019988
CCNDBP1	0.000205819
VASP	0.000205819
KRTCAP2	0.000207118
F11R	0.000209558
SLC50A1	0.000212007
GSKIP	0.000212018
FBXO3	0.000212837
FA2H	0.000214087
AHNAK	0.000214506
RAP2B	0.000221384
VILL	0.000223481
SEC31A	0.000225938
EZH1	0.000226924
TP53I13	0.000227011
CCK	0.000227722
SERPINB5	0.000228129
MAFF	0.000228436
RAB4B	0.000229125
TRADD	0.000229867
ARPC3	0.000229867
RETSAT	0.000233477
ADM	0.000234204
CAMK2N1	0.000234583
DCBLD2	0.00023493
CAV1	0.000239346
GADD45B	0.000240087
ENO2	0.000241576
PFKP	0.000241884
RAB7A	0.000243823
ITGB8	0.000243823
ANXA4	0.00024449
MICU1	0.000245969
ATG14	0.000250218
ALDOA	0.000251563
SAP30BP	0.000253754
APOL2	0.00025453
TICAM1	0.000255797
CCNL1	0.000261607
ARL4C	0.000263336
RALA	0.000267347
MAD1L1	0.000268029
HSBP1L1	0.000269654
SERP1	0.000271777
TMSB4X	0.000272248
CYTH2	0.000276231
RBMS2	0.000277022
SUPT4H1	0.000279279
NBL1	0.000280405
SEC61G	0.00028317
HRAS	0.000283819
AGPAT2	0.000286873
PER1	0.000293461
ULBP2	0.000294101
TAGLN2	0.000294744
TP53I3	0.000294975
SAA1	0.00029585
CYP4F3	0.000300039
HHLA2	0.000300258
KDELR2	0.000301104
ATP2B4	0.000301147
OFD1	0.00030594
ASPH	0.000307565
SRD5A3	0.000308322
HSP90B1	0.000309769
AKAP12	0.000310705
UBE2L6	0.000310834
N4BP2L2	0.000314129
LYST	0.000316557
CREB3L1	0.000319119
SCAMP2	0.000320795
KDELR1	0.000327565
GNB5	0.00033058
NFE2L1	0.000332588
FAM50A	0.000332588
NDUFV2	0.000334441
SOD3	0.000339252
TCN2	0.00033968
HOXB6	0.000343185
STS	0.000345861
CREB3	0.000354281
OCLN	0.000357527
SEC22B	0.000358343
EMC10	0.00036118
LMNA	0.000363017
TVP23B	0.000365623
MFSD11	0.000366929
CYP3A5	0.000367806
PRMT2	0.000369703
PLXNA3	0.000370213
SEC14L1	0.000370872
BIRC2	0.00037285
MGP	0.000373521
ARL8B	0.000373904
ACYP2	0.000374851
CDHR2	0.000376071
TMUB2	0.000376185
NQO1	0.000376639
MLPH	0.000376639
BLOC1S1	0.000376639
RNF19A	0.000378864
IFNGR2	0.000385606
ZNF655	0.000385652
SCNM1	0.000386734
RNF19B	0.000387819
RICTOR	0.000392182
ARNTL2	0.000398073
RHBDF1	0.000401025
TMEM54	0.000401232
CHP1	0.000402141
RNF213	0.00040326
SLC17A5	0.000404381
SLC9A3R1	0.000407211
C4BPB	0.000407211
COPG1	0.00040776
ARL6IP5	0.000411233
TM4SF20	0.000418119
CHMP1B	0.000419183
PARP9	0.000421498
ADAR	0.000426158
SLC2A1	0.000430859
TGFA	0.000434411
PRKCZ	0.000443507
SULT2B1	0.000447636
BTN3A1	0.000448124
ABHD2	0.00044877
RER1	0.00044877
SLC6A20	0.000448898
RGS2	0.000451297
PJA1	0.000453751
TPBG	0.000454982
HEXB	0.000454982
S100A4	0.000456693
ATP6V0A1	0.000457479
VSIG2	0.00046403
ERP44	0.00046846
TFPI	0.000472767
YIPF1	0.000477596
LTBP4	0.000480162
VAPA	0.000483182
MAPK3	0.000485328
NPEPPS	0.000486627
ZFAND3	0.000489844
GRB10	0.000494021
PHF1	0.000494021
WDR1	0.00049802
SUCO	0.000498435
PCDH1	0.000499761
UBE2D3	0.000500349
EIF1	0.000504463
TNK2	0.000505874
BMP1	0.000509303
AK1	0.000509878
EFHC1	0.000512752
FKBP8	0.000516882
MAP3K6	0.000519709
CCDC115	0.000522733
RASEF	0.00052409
ZFAND2A	0.00052409
YIPF2	0.000526509
COPB1	0.000535228
CFB	0.000535648
SPRR1B	0.000549387
SARAF	0.000551155
MAP7D1	0.000551994
TSG101	0.000555133
MFSD12	0.000558024
KCTD11	0.000560321
SRSF5	0.000560342
NR1H2	0.000568236
STAT1	0.000569707
TGFB1I1	0.000573482
TBC1D1	0.000582078
SMIM24	0.000583786
DDR1	0.000587078
PSME1	0.000589745
MUC20	0.000592348
CCL26	0.00060207
APBA3	0.000605528
EPCAM	0.000613985
SDF2	0.000616817
JSRP1	0.000618555
SMCHD1	0.000621535
TMCO1	0.000630219
HIGD1A	0.000638561
SAP18	0.000645195
OCEL1	0.000650443
MMP7	0.000657965
EMC7	0.000660312
PPP1R15A	0.000669849
TMC6	0.000670299
LRRC8A	0.000670299
ZNF165	0.000670299
BCAR1	0.000677022
SWAP70	0.0006838
CDH1	0.000687385
NPTN	0.000692346
MBP	0.000700977
PPP2CB	0.000704453
CCNG2	0.000707943
BCAP29	0.000707943
SDF4	0.00071432
CALU	0.00071432
PLPP5	0.00071736
KRT6B	0.000723469
CCNI	0.000726538
BRK1	0.000731176
SIRT7	0.000732704
KRAS	0.000732756
C3orf52	0.000734554
SEC62	0.000735802
MVP	0.000738909
C17orf67	0.00075273
RABGAP1L	0.000754567
TMEM179B	0.000757757
SQSTM1	0.000759069
CALM2	0.000767313
LIPH	0.000767313
TSC22D3	0.000767524
INAFM1	0.000771859
TCP11L1	0.000775513
SURF4	0.000786691
SAMD9L	0.000789038
CTHRC1	0.00079276
STX5	0.000795884
PINK1	0.000797803
GNG12	0.000799808
MYO5B	0.000799808
PARP6	0.000804015
COX8A	0.000809546
C12orf57	0.000811343
BCL2L1	0.000815245
DHDDS	0.000824353
B4GALNT3	0.000830795
PIM1	0.000832987
MAP3K13	0.000836714
TAF7	0.000836714
ATF3	0.00084013
SCIN	0.000844984
MUC17	0.000846918
LAMTOR3	0.000855085
SPIRE1	0.000855662
SECTM1	0.000856988
HDAC5	0.000857116
OSTC	0.000860844
NDUFA4L2	0.000872325
IQSEC2	0.000879789
LAMP3	0.000887956
LENG8	0.0008962
PICALM	0.000902785
SAR1A	0.000903398
PNMA1	0.000904906
UBC	0.000905411
CARHSP1	0.000909159
SAA2	0.000913427
UBXN7	0.000915637
CHMP2B	0.000921578
TMEM43	0.000930661
SERPINB1	0.000933083
CIDEB	0.000939729
SPTLC1	0.000941162
EIF4A2	0.000949342
SUPT5H	0.000956992
ASAP2	0.000959213
C1orf116	0.000961437
SIRPA	0.000970215
DEGS1	0.000977124
GNPTG	0.000977124
SLFN5	0.000977594
LPCAT4	0.00097774
MOB2	0.000986178
UNC5B	0.000992493
GK	0.000995298
CLIC4	0.000997009
MICA	0.00100606
SAV1	0.0010091
MPPE1	0.00101374
FCER1G	0.00102286
RAB1A	0.00102842
KRT16	0.00103343
PIAS1	0.00104904
IFI27L1	0.0010565
FHL2	0.00105957
MKNK2	0.00107554
CYTH1	0.00107947
PLP2	0.00108615
LGALS8	0.00109022
ZFYVE27	0.00110257
GUCA2A	0.0011041
SPHK1	0.00110754
FOSL2	0.00111856
BBIP1	0.00112256
YWHAZ	0.00112279
LEPROT	0.00112507
ST6GALNAC2	0.00112507
TOLLIP	0.00113266
RNASEK	0.00113698
NAPG	0.00114283
CFL1	0.00115914
CRTC3	0.00116069
SEC11C	0.00116574
RAB5B	0.00116858
RELA	0.001179
IFITM10	0.00118134
IFI44L	0.00118162
SLC25A53	0.00118481
TAGLN	0.00119003
ITSN2	0.00119478
ATOX1	0.00120097
FAM102A	0.00120539
BIK	0.00120635
ETS1	0.00120758
PHLDA2	0.00121594
KRT15	0.00121876
ALCAM	0.0012279
PHLDA3	0.00123243
GCC2	0.00123698
HECTD3	0.00124151
FUCA1	0.00126509
TMEM140	0.00127809
SYAP1	0.00128309
SYTL4	0.0012958
PLD2	0.00130422
FOXO1	0.00132136
JOSD2	0.00132567
CLDN23	0.00132997
ZNF83	0.00134009
DDIT4	0.00134521
RSPH3	0.001352
CAPNS1	0.00135462
CLDN4	0.00135551
DHRS9	0.00135606
NDRG1	0.00136484
KRT10	0.00136927
COL17A1	0.00137958
C4orf3	0.00138671
PGAM1	0.00140778
STXBP2	0.00140945
ABCD4	0.00141548
AREG	0.00141839
SERPINE2	0.0014185
KLK6	0.00141895
ITFG1	0.00142761
WDR45	0.00142904
CD276	0.00143065
MPDU1	0.00144288
PDLIM2	0.00144595
EXD3	0.00144903
TAX1BP1	0.00145053
ARC	0.00146138
PPP1R2	0.00146448
KLK8	0.00146848
GAST	0.00147472
UBE2H	0.00148007
GLMP	0.00148007
PSEN1	0.0014832
TSC1	0.00148728
NDUFA4	0.00149413
ADAM10	0.00150527
DNAJC12	0.00150845
DOCK5	0.00151481
HPS5	0.00151906
GUCA2B	0.0015212
STX7	0.00152757
ARSD	0.00152757
RAB1B	0.00152761
VPS18	0.00153193
DNAJB9	0.00153289
ADAM8	0.00153289
POR	0.00154696
IGFBP3	0.00155345
NUTF2	0.0015597
TXNIP	0.00156103
ATP6V0D1	0.0015651
ITGA2	0.00157595
PTPRR	0.00157634
RAB9A	0.00157963
RALB	0.00157963
ATL3	0.00158954
POFUT2	0.00160283
GTF2A2	0.00160506
UACA	0.00160617
CRABP2	0.00161285
HOXD1	0.00161782
TPM3	0.00162544
ST6GALNAC6	0.00162685
SYF2	0.00163101
AMN1	0.00163139
PITRM1	0.00163593
BAIAP2L1	0.0016478
HERC4	0.00165906
TMEM127	0.00167059
KCTD1	0.00167059
DR1	0.00167749
JAK1	0.00168176
HOXB7	0.00168747
PNISR	0.00168896
TBCA	0.00170181
SC5D	0.00170468
SDC4	0.00171623
PIGG	0.00171951
TRAM1	0.00172203
ZNF428	0.00172425
ABI1	0.00173703
TPRG1L	0.00174334
EGFL7	0.0017615
PDLIM5	0.00176203
SORBS3	0.00176203
FICD	0.00176261
DOK4	0.00176922
KDELR3	0.00177483
SERPINB6	0.00178673
MUC5B	0.00178723
PGRMC1	0.0017927
MMP1	0.00179459
TMPRSS3	0.00179676
DAPK3	0.00179868
SLC12A4	0.00181404
WIPF2	0.00183873
SECISBP2L	0.00185737
CCDC159	0.00188454
KIAA1191	0.0018913
HMGCL	0.0018913
ARPP19	0.0018997
MAP4K4	0.00192584
ANAPC16	0.00192777
RP11-2C24.9	0.00194153
BTG1	0.00195166
PLEKHB2	0.00199208
GJB3	0.00199208
ACOT9	0.00199208
ARL8A	0.00201593
SMIM5	0.00203241
NHSL2	0.00204
MAPK8	0.00204404
MYO15B	0.0020503
ANGPTL4	0.00206257
GDA	0.00206837
NAPRT	0.00207016
ULK1	0.00208195
ARPC2	0.00209016
ERGIC1	0.00209016
PRRG1	0.0020903
ZNF185	0.00209705
SPPL2A	0.00210117
RNF141	0.00210117
UBE2Z	0.00213856
SLC1A1	0.00213856
ALG13	0.002151
N4BP1	0.00216962
HSPA6	0.00218054
DDX3X	0.00219228
GOLGA7B	0.00219274
NMB	0.00219695
IGFL2	0.00223241
MAX	0.00224117
BLZF1	0.00226699
UBA1	0.00227137
ALDOC	0.00229085
MTRNR2L8	0.00231239
MYO1B	0.00233792
GINM1	0.00234134
MT-ND5	0.00234152
UBE2D1	0.00237404
DAAM1	0.00238313
RMND5A	0.002406
EML2	0.00240744
ATG4B	0.0024198
UBL3	0.00248503
VAMP3	0.00248974
SPP1	0.00248974
UNC93B1	0.00249008
YWHAE	0.00249214
STRIP2	0.00249946
TOM1	0.00250392
DERL2	0.00250533
ARPC5	0.00252833
MYO1E	0.00253724
INPP5K	0.00254841
CDC42EP2	0.00255163
CHMP4A	0.00259032
DNAJC1	0.00259041
C1D	0.00259824
LUM	0.00260006
MUL1	0.00260983
PNRC1	0.00262947
GTF2I	0.00263299
VPS4B	0.00263439
ITGAV	0.0026377
CD274	0.00263853
UNC13D	0.0026555
GFER	0.00265913
MGAT1	0.00266157
MRPS36	0.00266157
PIGA	0.00266573
ZDHHC12	0.00268561
MED29	0.00269909
MAP1LC3B2	0.00273827
TMEM61	0.00274176
LASP1	0.00276689
NUCB2	0.00276689
MMP2	0.00276985
DDX60	0.00277511
FCHSD1	0.00278399
ARGLU1	0.00279162
BUD31	0.00279162
C18orf32	0.00280106
C5orf15	0.00281661
ARNTL	0.00282317
EPS8L2	0.00282484
PLEKHN1	0.00283746
MED15	0.00283753
TNFRSF1A	0.00286368
EVA1B	0.00286895
RHOA	0.00287907
CDK2AP2	0.00289216
ICAM1	0.00289924
ANXA6	0.00290917
RAB27B	0.00291137
APOD	0.00291297
PFN1	0.0029177
MCFD2	0.00293482
IFIT2	0.0029435
TRPV3	0.00294719
IFIH1	0.00294889
CTBS	0.00294889
GLUD1	0.00296064
CCND1	0.00296141
PCGF2	0.00296208
CXADR	0.00296431
ELK3	0.00296954
GRIN2D	0.00302983
HERC6	0.00303607
RELL1	0.00305271
MRFAP1	0.00306558
POLD4	0.00307445
PEX14	0.00309114
CD81	0.00309718
SEZ6L2	0.00310406
ITSN1	0.00312527
HID1	0.00313656
RTN2	0.00313656
TXNDC17	0.00315756
DMKN	0.00315756
CAB39	0.00317063
BAD	0.00317322
MYH14	0.00317552
MED8	0.00317634
ZNF841	0.00318505
CALCOCO2	0.00318778
GLTPD2	0.0032049
PDIA3	0.00321165
EFNA1	0.00325709
MAGED2	0.00325709
LRRC75B	0.00326106
RAB11FIP1	0.00326634
LHFPL2	0.00328045
UGP2	0.00328359
GNAS	0.00330313
SDC1	0.00330395
MET	0.003321
CNIH1	0.00332163
TMEM222	0.00333858
P4HA1	0.00334019
MED16	0.0033427
UNKL	0.00335509
RNF149	0.0033682
EDEM1	0.00337523
KCTD9	0.00338723
PPP1CB	0.00339926
SLC4A11	0.00340086
ATF6	0.00340528
TMEM263	0.00341737
ASPHD1	0.00344771
LRP12	0.00347261
BGN	0.00347261
IRF6	0.00347376
COPB2	0.00348441
TJP1	0.00351273
STOM	0.00351273
GTPBP2	0.0035154
CMPK2	0.00352761
TCP11L2	0.00352832
ARHGEF4	0.00355873
HCFC1R1	0.00356498
PJA2	0.00359006
C1orf210	0.00360265
CACFD1	0.00360896
CCL2	0.00361528
BCAP31	0.0036268
COL5A1	0.00364199
ECHDC2	0.00368536
CD2AP	0.0036921
ZMIZ1	0.00369547
POLR3GL	0.0037111
ITGB5	0.0037111
ACBD3	0.00371243
CALM1	0.003724
GTF3C6	0.00374576
LRCH3	0.0037496
SGMS2	0.00375335
PLEKHM2	0.00376324
PLA2G2F	0.00376954
ARHGAP29	0.00378149
TCEAL4	0.00379575
SNRNP27	0.00380232
JUN	0.00380619
NCSTN	0.00381549
SLC25A23	0.0038287
RAB10	0.00383616
AUP1	0.00384661
IL22RA1	0.00384661
PRDX4	0.00384682
YBEY	0.00385707
NBPF19	0.00386451
SP140L	0.00387522
ABCA7	0.00387522
MTRNR2L1	0.0038819
APOBEC3F	0.0038972
ADGRF4	0.00391599
TPM4	0.00392892
STAM2	0.00392893
MDFI	0.00393092
GOSR2	0.003956
TMED2	0.00397039
PRKD2	0.00398321
CYB5R1	0.00399189
SPOPL	0.00401058
SHOC2	0.00405882
SKAP1	0.00407269
TP53BP2	0.00414736
CYSRT1	0.0041523
LYPD3	0.00415865
ZNF776	0.00422697
SPCS2	0.00424691
YIPF5	0.00425636
SMUG1	0.00426355
IL13RA1	0.00427041
GNA15	0.00427231
TPM2	0.00427997
KLF4	0.00429302
SAR1B	0.0043271
MYADM	0.0043271
PNPLA8	0.004336
OSTF1	0.00433851
TRIM25	0.00433851
BAIAP2	0.00441895
LATS2	0.00445392
APOL6	0.00446884
ZDHHC4	0.00446884
LMBRD1	0.00449128
TUFT1	0.00449878
MIEF2	0.00450513
MROH1	0.00453695
HAPLN3	0.00455915
LEPROTL1	0.0045831
TJP3	0.00460691
SRP54	0.00461885
IFNLR1	0.00462815
FGFBP1	0.0046467
ZDHHC14	0.00467406
RNMT	0.00471516
UBQLN1	0.00471516
ATF4	0.00471946
TSPAN13	0.00473947
PML	0.00474408
SLK	0.0047761
TAF13	0.00479837
HYAL1	0.00480953
B3GNT5	0.00482526
GPR137B	0.00483078
RHBDD2	0.00483677
SLC31A2	0.00485464
RAET1G	0.00486262
DSG2	0.00487382
ALDH1L1	0.0048786
TCEAL3	0.0048866
ACTN4	0.00493196
DGKA	0.00493485
TYROBP	0.00496236
HSPB11	0.0049916
MFSD6	0.00504066
DENND3	0.00504891
FBXO7	0.00506383
NDUFB4	0.00507662
PHGR1	0.00510625
U2AF1L4	0.00511495
TPSG1	0.00515056
USP18	0.00515385
SLC39A1	0.00515385
DNAJB11	0.0051668
UQCR11	0.00518491
FADS3	0.00519278
DNAJC15	0.00519998
G0S2	0.00524503
ELL2	0.00524914
ADGRG6	0.00529164
STX8	0.00530017
PITPNM1	0.0053042
SPTBN1	0.00535006
ARID3B	0.00536509
ABHD4	0.00538608
SYNPO	0.00542656
PLLP	0.00542944
RAB18	0.00543091
HDAC7	0.00543892
MED10	0.00545785
ATG12	0.00549061
STEAP4	0.00549061
PLCD3	0.00549845
TMEM45A	0.00551359
RGP1	0.00559672
TRAFD1	0.00561449
IQCD	0.00562721
DCTN6	0.00564917
HES4	0.00564917
ANO1	0.00566835
CLIP1	0.00567191
TMEM30A	0.00567736
CIDEC	0.00568474
INPP1	0.00569079
RAB5C	0.00570444
SIN3B	0.00572983
MOSPD2	0.00573162
STARD3	0.00580128
FKBP9	0.0058209
CTNNBIP1	0.00584372
PAF1	0.00588756
MRPL33	0.00590227
CALB1	0.00591926
COX6C	0.00592426
PTGS2	0.00597834
TNFAIP1	0.00598084
PLEKHA1	0.00599023
AKAP9	0.00603275
TFE3	0.00604034
BHLHE40	0.00606007
STXBP1	0.00606577
MEF2A	0.00607527
COL6A2	0.00612183
ARPC4	0.00612292
DNAJC4	0.00615165
GOLT1B	0.00616352
KDM5C	0.00619733
VMP1	0.00619788
FUT2	0.00620787
GOLGB1	0.00622568
COL6A3	0.00625272
C1QA	0.0062736
KLF6	0.00628229
SNX6	0.00632726
COL18A1	0.00634589
HBP1	0.00635736
LIPA	0.00643308
PRKAB2	0.0064947
IFNAR1	0.00652479
R3HDM4	0.00653484
RNH1	0.00657103
CAMK2D	0.00657518
FBXW5	0.0066234
PLS1	0.00663303
EIF4E3	0.00664623
TOR4A	0.00664859
TMEM167B	0.00665643
ZYX	0.00666665
ARHGAP5	0.00669545
NIT1	0.00669735
SLC2A6	0.00670355
EIF2AK2	0.00672682
PTAFR	0.00674046
BCAS1	0.00674254
GAA	0.00675911
SP110	0.00676944
CTSS	0.00679875
UBXN6	0.00680052
B4GALT4	0.00680571
HOMER3	0.00680571
CDK18	0.0068109
CYP2S1	0.00683171
BSDC1	0.00683171
ICAM2	0.00685221
WFDC3	0.00685971
SMAD3	0.00687347
TP53INP1	0.00690489
PIAS3	0.00691244
CRIPT	0.00693649
EMC3	0.0069494
DSC2	0.00697706
SIGIRR	0.00703018
GGT1	0.00703186
CMPK1	0.00703716
MOAP1	0.00706494
CGN	0.00715836
CLCF1	0.00724377
PPM1N	0.00726932
NRBP1	0.00729325
OTUB1	0.00729325
CISD2	0.00734336
RPS6KA2	0.00737837
ADGRF1	0.00741034
HPSE	0.00743439
HNRNPH1	0.00743596
PIK3IP1	0.00745046
MYL9	0.0074782
ABHD17C	0.00749857
C1RL	0.00752424
TAB2	0.00754673
PPP1R1C	0.00755563
LTBP3	0.00759313
MICALL2	0.00764928
KIFC3	0.00765381
MOSPD3	0.00765998
ALG11	0.00768677
EXOC7	0.00770115
PON2	0.00770115
IL15	0.00771985
NFATC1	0.00772857
HMOX1	0.00774005
JAZF1	0.00776969
RNF223	0.00778609
COQ10B	0.00779471
DDX17	0.00780566
TSPAN5	0.0078092
JUND	0.00781675
LARP6	0.00782318
FBXO2	0.0078583
ARL2BP	0.00794894
ACTA2	0.00794894
PHYKPL	0.00796067
ADCY4	0.00799731
BMP2	0.00799993
DYNLL1	0.00801175
GNA13	0.00801954
SLC2A3	0.00804319
FCGR3A	0.00806581
CHMP1A	0.00808939
WWC2	0.00809063
DBNL	0.00812636
OGDH	0.0081982
CAPN8	0.00821584
EMC4	0.00823402
ZDHHC3	0.00827047
GSDMB	0.00830704
LGALSL	0.00834335
SUMO3	0.00834372
GNS	0.00837994
CAMTA1	0.00839896
SH3BP5	0.00842459
IFIT3	0.00842894
ZBP1	0.00842894
SERTAD1	0.00844122
ZNF559	0.00846924
COX5B	0.00847888
LCAT	0.00848715
SLC16A4	0.00858503
NLRC5	0.00858503
LMBR1L	0.00858972
DENND5B	0.0085953
PTOV1	0.00861467
YWHAH	0.00864143
DHPS	0.00873602
EHD2	0.00875969
ADM2	0.00879657
CACNA1C	0.00887072
LETM2	0.00896415
TCN1	0.0089661
ATG9B	0.00897353
SH3BP2	0.00899571
JMJD1C	0.00899843
STX4	0.00900487
PFDN5	0.00901637
LRCH4	0.0090475
FOXC1	0.00907734
ATG4A	0.00916301
ADAMTSL5	0.00916301
SETD9	0.00919111
KPNA5	0.00919172
PEA15	0.00925698
TNFAIP2	0.00929667
NAIP	0.00929762
HK2	0.00929952
STX1A	0.00932667
MIER3	0.00937646
FNIP1	0.00941932
FEM1C	0.00941932
HEPH	0.0094595
PCNP	0.00952
CMTM3	0.0095322
TMEM176A	0.0095747
ANKRD13A	0.00957827
AKAP17A	0.00958077
FZR1	0.00961904
AIP	0.00964629
SDF2L1	0.00964724
ARHGAP23	0.00965133
SGPL1	0.00970098
IL6ST	0.00974216
LLGL2	0.0097854
SNX24	0.0098121
SUMF2	0.0098715
TFG	0.00990901
TFAP2C	0.00992392
MFSD1	0.00993611
TMEM65	0.00995008
FAM131C	0.0100162
NPAS2	0.0100202
CDKN1C	0.0100221
ARHGDIA	0.01006
PARP8	0.0100765
IER3IP1	0.0100983
GTPBP1	0.0101189
LPP	0.0101757
SYNE3	0.0102029
MED19	0.0102041
IFRD1	0.0102254
ARAP2	0.0102327
VRK3	0.0102613
SEC13	0.0103108
TSHZ2	0.0103184
ZBTB20	0.0103908
HS3ST1	0.0104031
B4GALT1	0.0104052
VKORC1	0.0104094
OGT	0.0104183
BCL6	0.0104244
GOLGA6L10	0.010435
ETV5	0.0104633
MSANTD3	0.0104778
ACVR1	0.0105069
VAMP4	0.0105361
CDSN	0.010542
PGM3	0.0105635
TBCB	0.0106138
TUBA4A	0.0106357
GRK5	0.0106683
TMF1	0.0106831
AGRN	0.0106831
SMIM7	0.0107677
SCRN1	0.0108167
RAB5A	0.0109215
INSIG2	0.0109215
MARCKSL1	0.0109455
RPS27	0.010971
RAB37	0.0109789
SRPRA	0.0109818
COPZ1	0.0109967
USF1	0.0110726
FOS	0.0110851
XRN1	0.0111183
CFDP1	0.0111335
GLG1	0.0111641
ADI1	0.0111935
MAFK	0.011239
KPNA1	0.0113487
EGR3	0.0113622
TMCC3	0.0113642
POLR2J	0.0113797
PAQR5	0.0113965
GPNMB	0.011408
NXPH4	0.0114306
TNFSF15	0.011442
TOR1B	0.0114575
ORMDL3	0.0114888
RNF167	0.0115149
CYP2D6	0.0115232
CANX	0.0116096
PIGS	0.011725
HDAC9	0.0117682
TMEM51	0.0117889
PPP1R3E	0.0117889
DNAJA1	0.0117957
PRSS1	0.0118746
MBD6	0.0119171
RND1	0.0119578
KDF1	0.0119654
LAMB2	0.0119816
TPM1	0.0120179
APOBEC1	0.0120301
GOLGA7	0.0120334
MTMR14	0.0120788
NABP1	0.0120814
MAF	0.0121258
MAPK1IP1L	0.0121777
YIF1A	0.0122009
MEIS3	0.0122094
ZNF524	0.0122746
SOCS6	0.0122746
CAPN5	0.0122751
SENP7	0.0123202
IRF9	0.0123908
MAP2K1	0.0123965
IGSF3	0.0124074
DPP7	0.0124167
POU2F3	0.0124307
ALOXE3	0.0124924
MT1E	0.012498
CDC34	0.0125408
IL6R	0.0126042
ATP1B1	0.0126194
UBALD2	0.0126429
GALNT1	0.0126429
RRAGC	0.0126926
GPR37L1	0.0127043
POLR2A	0.0127424
FAM193B	0.0127671
RNF10	0.0127674
PCGF5	0.0128425
SNX8	0.012845
COG7	0.0129064
GIPC1	0.0129648
GPAT3	0.0129648
NNMT	0.0129684
DENND5A	0.01297
COL4A1	0.0129956
NWD2	0.0130212
SLC9B2	0.013034
INO80C	0.0130698
TMED1	0.0130953
CARD6	0.0131111
MROH7	0.0131111
AZGP1	0.0131207
PIWIL4	0.0131369
SAT2	0.0131685
NMI	0.0131718
SPAG9	0.0131973
PLAT	0.0132405
FNDC3A	0.0132486
EVI5L	0.0132795
C8G	0.0133055
CLDND1	0.0133472
NMRK1	0.0133516
MT-ND1	0.01336
TMEM165	0.0133774
IST1	0.0133774
NPM2	0.013384
SVIP	0.0134811
MT-ND3	0.0134854
ZNF226	0.0135071
COL12A1	0.0135155
GLUL	0.0136115
SZRD1	0.0136128
PVR	0.0136307
ST3GAL4	0.0136486
C6orf89	0.0137382
ADGRE5	0.0137562
COL9A3	0.0137626
KIAA1217	0.0138826
BZW1	0.0139488
ARL6IP1	0.0139548
MYD88	0.0139814
RNASE1	0.0139814
STX12	0.0140465
KLHL21	0.0140527
MKNK1	0.0140617
HIVEP2	0.0141014
MUC6	0.0141209
TPPP3	0.0141365
UBD	0.0141381
PON3	0.014231
REC8	0.0142673
RNPEPL1	0.0143043
ZNF264	0.0143229
DIAPH1	0.0143586
SH3TC1	0.0143695
PDLIM1	0.0144131
SYNGR3	0.0144671
ARF3	0.0144721
MCOLN1	0.0144908
KLC3	0.0146049
MEAF6	0.0146325
IGFBP2	0.0146395
GJB2	0.0146877
TRAPPC10	0.0147065
RND3	0.0148264
RAD9A	0.0148821
TSPAN31	0.0148821
UROD	0.0148885
SH2B3	0.0149491
DENND6B	0.0149844
MMP28	0.0150036
IGSF8	0.0150221
PSAPL1	0.0150422
IGFBP1	0.0150499
NDUFA13	0.0150505
KMT5C	0.0151348
GPD2	0.0151583
PIP4K2A	0.0152361
PTPRF	0.0153468
BCL9L	0.0153533
SLC11A1	0.0153854
PACS1	0.0154001
USP53	0.0154193
FSTL1	0.0154591
AGPAT4	0.0155107
CAPZA1	0.0155463
MYEOV	0.015548
SFN	0.0155964
PXN	0.0156206
TMEM205	0.0156467
SGPP2	0.0156894
SHISA5	0.0157365
VWF	0.015757
ST14	0.0158487
CCL18	0.0159229
ACAP2	0.01593
CNN2	0.016092
ADD1	0.0161175
PRR15L	0.0161471
NBPF1	0.0161514
EHBP1L1	0.0161735
SLC27A1	0.0161975
LUC7L3	0.0162062
ZMYND15	0.0162348
FLNA	0.0162492
PKN2	0.0162577
BET1L	0.0162658
ALDH3B1	0.0162758
TRIB2	0.0163169
WNT7B	0.016358
NUDT18	0.0164137
SAMHD1	0.016415
FAU	0.0165167
SCEL	0.0165384
IGF2R	0.0165688
MAPK6	0.0166257
C1S	0.0166324
TMEM9	0.0166692
FOXO3	0.0168792
TMEM120A	0.0169003
PRDX1	0.0169437
ZNF518A	0.0169912
RTN4R	0.0170061
BCAT1	0.0170129
RCAN1	0.0170425
TREML2	0.017061
RP1-34B20.21	0.0170912
PRKCSH	0.0171143
OXSR1	0.0171452
IL2RG	0.0171761
ZNF532	0.0172194
ZFYVE1	0.0172544
C11orf80	0.017303
RAP2C	0.0173915
CLN5	0.017425
DDX58	0.0174348
KLK1	0.0174708
ZFP36	0.0175094
STIM1	0.0175151
SH3YL1	0.0175189
HMG20B	0.0175215
MGST2	0.0177396
ERLEC1	0.0177419
LGALS3	0.0177956
TNFRSF21	0.0178348
FPR1	0.0178457
RALBP1	0.017851
IRAK2	0.0178623
RAB6A	0.0179058
ANKRA2	0.0179601
ICA1	0.0179623
BDKRB2	0.0179823
MYH9	0.0180156
TXN	0.018084
ATP6V1C1	0.0180904
PHF11	0.0181547
ZNF846	0.0182274
CDR2L	0.0183397
OCIAD1	0.0183476
GPBP1L1	0.0183476
RILP	0.0183622
SERPINF1	0.0183847
ATF6B	0.0184073
POSTN	0.0184708
RRAS2	0.0185658
PPP4R1	0.0186113
CHD5	0.0186429
WDR37	0.0187025
DHX58	0.0187712
NTAN1	0.0187815
VWA5A	0.0187941
NT5E	0.0187964
MANF	0.0188529
FANK1	0.0190437
CDYL	0.0191318
EHD1	0.0191407
PDP1	0.019164
RGS3	0.0191873
UNC45A	0.0192807
LINC00672	0.0192912
FAM219B	0.0193041
LY6D	0.0193744
TCHP	0.0194922
DNAJB12	0.0195394
B3GNT3	0.0195436
EXOC6B	0.0196674
ZNHIT1	0.0196798
RAB2B	0.0197055
ACTR1A	0.0197055
SOCS2	0.01971
ELF3	0.0198611
SLC35C1	0.0199196
NOL3	0.0199885
IER5	0.0201269
SNX11	0.0201617
S100A3	0.0202154
FURIN	0.0202345
ZNFX1	0.0202831
COQ10A	0.0202895
SCNN1A	0.0203026
NRBP2	0.0203562
CLK1	0.020362
PCMTD1	0.0204407
SOS2	0.0205768
FLCN	0.0205812
DHRS3	0.0206165
PLEKHO2	0.0207573
FNDC1	0.020814
CGGBP1	0.0208289
ILK	0.0208412
DDT	0.0208412
B3GALT5	0.0208489
IRF2	0.0208738
SLC10A3	0.0208987
INSR	0.0210227
FCMR	0.0210231
KCTD13	0.021138
SPATA6L	0.021149
PDGFB	0.0211741
MID2	0.021234
ITPR3	0.021275
BCAS3	0.0212919
ETV3	0.0213003
MYO5C	0.0213691
SHISA4	0.0213691
TMEM41B	0.021403
FAM89B	0.0215483
PPM1J	0.0216024
TRANK1	0.0216415
LGALS7B	0.0216415
FER1L6	0.0216807
IFT20	0.0216943
PHPT1	0.0216969
PLCH2	0.0217591
LYPLA2	0.0217848
HOXC11	0.0218042
SDC2	0.0218182
HSP90AA1	0.0218762
CFLAR	0.0218778
RP11-468E2.4	0.0218879
RNF111	0.0219914
SIPA1	0.0220078
MSX2	0.0220555
ACTR10	0.0220953
RASSF6	0.0223828
BCL10	0.0223846
KCTD5	0.0224617
NKTR	0.0225111
DEFB1	0.0225673
FAM214B	0.0226178
PSMD8	0.0226759
RGS11	0.0226787
GPR137	0.022699
PCYT1A	0.0228063
AQP7	0.0228419
NR0B2	0.0228623
GBA	0.0228863
MAT2A	0.0228878
TRIP10	0.0229258
SCARF1	0.0229444
PPBP	0.0229639
EVI2B	0.0229649
AP1M1	0.0229649
ZNF438	0.0229649
CTH	0.0229997
PRSS2	0.0230216
ERP29	0.0230402
TXNDC15	0.023155
VPS11	0.0231818
PYCARD	0.0231934
LRRFIP1	0.0232796
FLNB	0.0232796
SMURF1	0.0233986
ITGA5	0.0234207
FAM98C	0.0235349
AP1G2	0.0236443
LRRFIP2	0.0236961
PODXL2	0.0237742
ZNF791	0.0237817
ABCC5	0.0238093
MFSD5	0.0238093
CH507-9B2.9	0.0239266
GBF1	0.024114
EPHA2	0.0241306
PARM1	0.0241306
DUSP14	0.02414
LYL1	0.0242473
NEMF	0.024405
PLA2G10	0.0244217
LAMA4	0.0244847
SMCO4	0.0245247
NPSR1	0.0245247
RASGRP3	0.0245343
FYTTD1	0.0245646
PAIP2	0.0246046
ZMYM5	0.0247324
ASNS	0.0247651
MIER2	0.024768
TMOD1	0.0247899
GIPR	0.0248118
CDKN2D	0.0248337
GBP2	0.0249668
PMEPA1	0.0249881
HIF1A	0.025001
THOP1	0.0250688
AP2M1	0.0251697
PLEKHG7	0.0251867
MSMO1	0.0252047
SLC30A7	0.0252187
MSMB	0.0255439
GRB7	0.0255955
C1orf198	0.0255955
SRGAP2	0.0256114
TSEN34	0.0257439
ZNF555	0.0257467
VEZT	0.0257528
FAM25A	0.0257853
HLA-DQB1	0.0258146
ZFYVE28	0.0258589
ARVCF	0.0258826
TRIM72	0.0259053
HOXD4	0.0259508
UBTD1	0.0259512
TMOD3	0.0259603
PTPN14	0.0260652
XPR1	0.0262134
FAM160B2	0.0262134
PLBD2	0.0262435
CATSPER1	0.026294
JAK3	0.0263631
PIP5KL1	0.026392
BBX	0.0265186
FBXL2	0.0265716
PIGH	0.0267075
PDCD6IP	0.02673
AKAP13	0.0268006
SYT5	0.0268276
TSPYL2	0.026873
IL10RA	0.0268978
CCDC91	0.0269336
UBXN1	0.0269424
DUSP8	0.0269943
ALS2CL	0.0270247
POLR2J3	0.0271558
JUNB	0.0272305
SERPINH1	0.0272305
IRS2	0.0272987
RAG1	0.0273463
EIF4E2	0.0274361
PSTPIP1	0.0274415
OSBPL1A	0.0275661
GOLGA5	0.0276381
ENDOV	0.0276381
RASSF7	0.0276531
PMM1	0.0277838
SUSD6	0.0278712
MAN1B1	0.0278976
PPP1R18	0.027915
FOXP1	0.0280467
ARF5	0.0280906
POU5F1	0.0281645
TNK1	0.0282377
PTK6	0.0283999
RPS6KC1	0.0284581
CYP3A4	0.0284827
ITGB6	0.0285777
CFD	0.028656
BCAM	0.0286798
PDPN	0.0287295
NATD1	0.0288287
RSRC2	0.0289356
SS18	0.0289614
PLCXD1	0.0289614
PALLD	0.0289806
C1QC	0.0290279
LAMTOR2	0.0290504
UBA7	0.0291531
HPS1	0.0292062
MEF2D	0.0292062
PLA2G7	0.0292786
ARRDC2	0.0293159
EPS8L3	0.029349
HAX1	0.029349
SURF1	0.0296154
SAP25	0.0296327
SERPINE1	0.0296835
SERPINA1	0.029725
TES	0.0297527
ALPP	0.02976
DRAP1	0.0298006
RNASEL	0.0298376
IL11	0.0298621
RBP1	0.0299315
TDRD7	0.0299362
RPN1	0.0299365
TMED5	0.0299825
UBXN11	0.0299902
GM2A	0.0300287
MAP3K8	0.0300416
APOBEC3G	0.0300673
COL10A1	0.0300931
PRR13	0.030104
MIB2	0.0301159
KLK7	0.030121
TMEM214	0.0301673
RAB3GAP1	0.0302136
SEC24A	0.0303997
SEC24D	0.030446
EXOC3L4	0.0305855
IKZF2	0.0306377
CD248	0.0306639
TPK1	0.0307006
RHPN2	0.0307265
ANO8	0.0307424
CLPTM1	0.0308014
ZNF543	0.0308474
[truncated: 14,955 more rows]

## Sheet: Sheet2
Supplementary Table S3.RRA integration down-regulated gene list
Name	RRA_score
FABP1	3.94904e-15
EEF1B2	1.17918e-14
RPS3	5.69167e-14
FBL	1.25606e-13
RPS2	4.47742e-13
HSPD1	4.98862e-13
SLC25A5	7.17718e-13
RPS10	1.00446e-12
NCL	1.16469e-12
HMGB1	1.74561e-12
LDHB	2.65609e-12
TIMM13	2.99594e-12
LSM7	3.24206e-12
GGCT	4.24025e-12
RPS27A	4.40177e-12
RPS7	4.91739e-12
RPL6	5.10006e-12
FABP5	6.53507e-12
RPL3	1.17729e-11
SNRPF	1.18903e-11
HNRNPA1	1.18903e-11
RANBP1	1.30622e-11
EBPL	1.30622e-11
RPL7A	1.41193e-11
PA2G4	1.52287e-11
RSL1D1	1.61753e-11
RPSA	1.68256e-11
HSPE1	1.68256e-11
RPL7	1.71704e-11
SNRPB	1.87584e-11
LSM5	2.04669e-11
NHP2	2.04669e-11
SNRPE	2.3602e-11
RPLP0	2.78828e-11
RPS3A	2.97335e-11
MRPL12	3.45802e-11
SLC25A6	4.59339e-11
CYC1	5.46598e-11
HMGN2	6.31996e-11
CKS2	6.31996e-11
RPS6	6.62819e-11
PEBP1	6.62819e-11
NPM1	7.12985e-11
BZW2	8.55649e-11
DDX21	8.7528e-11
RPS18	9.57603e-11
PTTG1	1.02349e-10
RPL4	1.0707e-10
MGST1	1.32612e-10
NME1	1.47251e-10
RBMX	1.47251e-10
PRAC1	1.6999e-10
PHB2	1.87962e-10
TKT	1.87962e-10
RPL5	1.97995e-10
HNRNPAB	2.11593e-10
SERBP1	2.3765e-10
RPL8	2.55817e-10
RPS4X	2.71376e-10
DKC1	2.92376e-10
IMPDH2	3.14713e-10
MYC	3.97373e-10
RPS17	4.04416e-10
CCT2	4.04416e-10
CENPW	4.64601e-10
MLEC	4.80759e-10
FERMT1	5.59391e-10
RPS23	6.07517e-10
STOML2	6.2771e-10
ASCL2	6.48459e-10
RPS21	6.67944e-10
RPL27	7.14166e-10
CCT6A	7.37263e-10
NOP16	7.97746e-10
IDH2	8.62308e-10
SLC12A2	8.77765e-10
MRPL11	9.03093e-10
PPP1R1B	9.48424e-10
APEX1	1.00455e-09
RPL13	1.02356e-09
RAN	1.10338e-09
MRPS33	1.16582e-09
ODC1	1.16582e-09
EIF3E	1.23236e-09
RPL23	1.2361e-09
RBM3	1.30988e-09
PPA1	1.32889e-09
RPS14	1.38729e-09
EI24	1.57549e-09
SRSF3	1.68892e-09
GSPT1	1.80909e-09
NOP56	1.91027e-09
RPL21	1.9626e-09
CDK4	2.04334e-09
TOMM40	2.39452e-09
SNRPD1	2.43334e-09
NOP58	2.58814e-09
MRPS26	2.75929e-09
RPLP1	2.93436e-09
HMGB2	2.93977e-09
MAD2L1	3.09114e-09
NUCKS1	3.37167e-09
CDKN3	3.49823e-09
RPL23A	3.51464e-09
PTMA	3.67311e-09
RPL10A	3.71795e-09
DCTPP1	3.85521e-09
GPX2	3.94904e-09
YBX1	4.19199e-09
FTL	4.19199e-09
BIRC5	4.29259e-09
NAP1L1	4.55358e-09
NDUFV1	4.71536e-09
POLD2	4.77057e-09
SSRP1	4.9968e-09
PABPC1	5.22878e-09
SNX5	5.72983e-09
RPL13A	5.82461e-09
AHCY	6.06063e-09
RPL14	6.33659e-09
EIF6	6.77011e-09
RPL36A	6.77773e-09
SUCLG1	6.99597e-09
RPL12	7.17893e-09
RPS13	7.46656e-09
NPM3	7.5475e-09
NIFK	7.62917e-09
RPS15A	7.79471e-09
CYCS	8.14571e-09
TOMM20	8.22172e-09
BAX	8.30942e-09
GTF3A	8.5772e-09
NDUFS6	9.03948e-09
UBE2C	9.42408e-09
DUT	9.7214e-09
C1QBP	9.82222e-09
RPL22	1.01299e-08
RPS9	1.01465e-08
LBR	1.11017e-08
MRPL4	1.22714e-08
PSMG1	1.22714e-08
SET	1.28112e-08
HNRNPM	1.3542e-08
RPS12	1.408e-08
MRPS35	1.47775e-08
EEF2	1.50644e-08
PAICS	1.52096e-08
CDCA7	1.59532e-08
STRAP	1.6259e-08
TOMM22	1.67269e-08
DDX18	1.72059e-08
RPL35A	1.73681e-08
MRPL3	1.76963e-08
GPR160	1.95953e-08
RPL9	1.98119e-08
MRPS34	1.98119e-08
HSP90AB1	2.02289e-08
RPS8	2.05129e-08
HSPA8	2.06528e-08
HDAC2	2.07007e-08
PDCD2	2.30678e-08
RPS20	2.3348e-08
PFDN4	2.34835e-08
RPL32	2.39053e-08
EEF1D	2.87295e-08
REPIN1	2.94805e-08
DEK	3.05073e-08
GNL3	3.07686e-08
RPL11	3.26505e-08
MTCH2	3.2927e-08
DTYMK	3.32054e-08
RPS19	3.50739e-08
MCM7	3.5801e-08
RPS11	3.84605e-08
SRPK1	4.01734e-08
UBE2T	4.42671e-08
MKKS	4.49821e-08
NAA20	4.53431e-08
GGH	4.57066e-08
LRPPRC	4.79388e-08
DCAF13	4.94768e-08
RPS25	5.10911e-08
RPS4Y1	5.19786e-08
ATIC	5.22673e-08
EIF2S2	5.30882e-08
TRAP1	5.43398e-08
NOLC1	5.47624e-08
EEF1E1	5.60466e-08
CRLS1	5.64803e-08
MRPS2	6.0051e-08
PSMA7	6.36222e-08
RPLP2	6.4291e-08
SLC25A3	6.46794e-08
RNASEH2B	7.24449e-08
PCNA	7.36514e-08
TUFM	7.48394e-08
PPM1G	7.62738e-08
TMEM141	7.72614e-08
PTGES2	7.73982e-08
HMGB3	7.85364e-08
WDR43	7.85364e-08
LYAR	7.91107e-08
EIF3L	8.10113e-08
HNRNPA2B1	8.38324e-08
IPO5	8.38324e-08
IDH3B	8.62799e-08
EIF3G	1.00128e-07
C10orf99	1.0225e-07
NACA	1.03688e-07
EIF3M	1.09594e-07
CDC20	1.12652e-07
ANP32B	1.1318e-07
PRMT1	1.16547e-07
CCDC34	1.20611e-07
CMSS1	1.23922e-07
NDUFAF4	1.2731e-07
PRKDC	1.28168e-07
DBI	1.32701e-07
PDCD5	1.34316e-07
MKI67	1.36117e-07
RPL18A	1.36522e-07
RPL35	1.38465e-07
PRPF19	1.38856e-07
BRIX1	1.4164e-07
YWHAB	1.4735e-07
PAFAH1B3	1.49295e-07
PPP1CC	1.50595e-07
UBA2	1.51261e-07
SMC4	1.52253e-07
SYNCRIP	1.52253e-07
DDX39A	1.55259e-07
ARMC10	1.56272e-07
CLNS1A	1.56272e-07
RPL10	1.56969e-07
EIF3J	1.61421e-07
RPS24	1.69952e-07
CDX2	1.71045e-07
GAR1	1.76595e-07
HADH	1.82294e-07
ABCE1	1.84616e-07
CHCHD3	1.85786e-07
NDUFA10	1.89334e-07
RPIA	1.89334e-07
RPL17	1.92155e-07
KPNB1	1.94153e-07
RPL31	2.06648e-07
DHFR	2.10524e-07
TFAM	2.13142e-07
EIF1AX	2.14461e-07
CCNB2	2.15787e-07
KPNA2	2.18459e-07
ESRRA	2.23887e-07
PIGR	2.27451e-07
CCDC85B	2.30423e-07
CCNB1	2.3651e-07
RPL37A	2.38606e-07
PDHA1	2.40847e-07
CASP6	2.48223e-07
RUVBL1	2.49721e-07
EIF5B	2.57322e-07
STMN1	2.58075e-07
DNAJC2	2.63541e-07
SSBP1	2.67858e-07
C20orf27	2.73104e-07
HNRNPA3	2.84821e-07
RPL39	2.86303e-07
RPF2	2.91388e-07
NUP37	3.08884e-07
PHGR1	3.13099e-07
UQCRC2	3.143e-07
EIF3D	3.2537e-07
MRPL32	3.36763e-07
NDUFAF2	3.44542e-07
CBX3	3.50474e-07
RPS29	3.57307e-07
RPL27A	3.60549e-07
GTPBP4	3.60549e-07
RPL30	3.67977e-07
GOLIM4	3.75059e-07
EIF3F	3.78588e-07
LSM6	3.96363e-07
NOB1	4.05542e-07
MT-CO3	4.13059e-07
CENPF	4.30916e-07
RPL29	4.3709e-07
RPS28	4.3709e-07
ACOT13	4.38062e-07
ECHDC1	4.5019e-07
HMGN3	4.52649e-07
CSE1L	4.55119e-07
MAZ	4.55119e-07
DNAJC19	4.55119e-07
SRM	4.576e-07
ARL5A	4.576e-07
EBNA1BP2	4.58785e-07
MACROD1	4.88267e-07
ESF1	4.90898e-07
TMEM97	5.0423e-07
UQCRC1	5.0423e-07
CCT5	5.20627e-07
PTMS	5.2619e-07
SLIRP	5.28814e-07
PNO1	5.31803e-07
UXT	5.37465e-07
GCSH	5.40315e-07
QTRT1	5.46125e-07
SMAGP	5.51841e-07
MRTO4	5.63572e-07
CDC123	5.63886e-07
CASP1	5.69515e-07
BRI3BP	5.69515e-07
PKP2	5.75509e-07
HMGN1	5.7598e-07
DLD	5.81557e-07
PPIH	6.03141e-07
WDR77	6.03141e-07
DAP3	6.22169e-07
QPRT	6.41695e-07
ILF3	6.51648e-07
CDX1	6.52224e-07
RPS5	6.85968e-07
CKS1B	6.87372e-07
HNRNPD	6.96277e-07
NDUFAB1	7.03322e-07
RPL36	7.21002e-07
TOP2A	7.21344e-07
NASP	7.89277e-07
HES6	7.89277e-07
MRPL48	8.05076e-07
ETS2	8.15319e-07
TSPAN6	8.21136e-07
ST6GALNAC1	8.7519e-07
MRPL36	8.90358e-07
XRN2	8.96755e-07
TCEA1	9.09904e-07
UQCRFS1	9.50322e-07
GMNN	9.50322e-07
CENPN	9.73415e-07
NUPR1	9.80093e-07
TBRG4	9.87493e-07
PTGES3	9.98876e-07
UBE2S	1.01134e-06
IMP4	1.01616e-06
RPL24	1.02759e-06
CCT3	1.0373e-06
NIP7	1.06548e-06
NCBP2	1.07052e-06
MRPS12	1.07558e-06
IFRD2	1.08066e-06
SNRNP25	1.09088e-06
ATG3	1.09088e-06
PRELID1	1.15971e-06
G3BP1	1.19204e-06
RPL15	1.20298e-06
ILF2	1.20298e-06
ADSL	1.2143e-06
MRPL15	1.22556e-06
ESD	1.27732e-06
VDAC1	1.28907e-06
PUM3	1.32484e-06
DHRS4	1.36763e-06
RRP15	1.40521e-06
SNRPB2	1.43906e-06
ZFP36L2	1.51665e-06
DCUN1D5	1.55045e-06
NOC2L	1.55734e-06
DDX54	1.55734e-06
MRPL22	1.56426e-06
EIF3H	1.58383e-06
KHSRP	1.59217e-06
TRIM28	1.59754e-06
SNRPD2	1.62526e-06
RPS27	1.64348e-06
MRPL16	1.65336e-06
DDC	1.72296e-06
THOC7	1.7253e-06
EEF1A1	1.74487e-06
NUDT1	1.7685e-06
SSB	1.76965e-06
TNNC2	1.78463e-06
PSMA4	1.8149e-06
NUDCD2	1.81504e-06
MRPS9	1.87867e-06
CARS2	1.90301e-06
EIF3K	1.90817e-06
COTL1	1.91938e-06
SMC2	1.91938e-06
RRP1	1.9276e-06
NUDT5	1.95622e-06
C8orf33	1.98603e-06
SELENBP1	1.98603e-06
RPA3	1.98879e-06
AIFM1	2.01152e-06
MT-ATP6	2.03814e-06
FARSB	2.08963e-06
VPS51	2.09846e-06
NDUFB2	2.10619e-06
AIMP2	2.23473e-06
YEATS4	2.23473e-06
PPIA	2.24706e-06
ADRM1	2.26285e-06
SFXN4	2.28176e-06
MRPS18B	2.3008e-06
GJB1	2.31037e-06
DPM1	2.33885e-06
SURF6	2.33928e-06
MCM3	2.34898e-06
TPX2	2.38813e-06
BOP1	2.398e-06
FH	2.44787e-06
ALDH1B1	2.46806e-06
RRM2	2.49861e-06
SNRPC	2.50886e-06
SNRPA	2.53982e-06
STXBP6	2.5816e-06
IPO7	2.66687e-06
CBX5	2.68855e-06
MT-ND6	2.72135e-06
SMARCA4	2.78795e-06
AURKA	2.90196e-06
PPP1R14B	2.91357e-06
EIF4A1	2.94864e-06
PABPC4	2.94864e-06
OLA1	3.02241e-06
TFRC	3.06808e-06
SNRPG	3.06846e-06
RNASEH2A	3.10469e-06
MPST	3.19505e-06
BANF1	3.24206e-06
PSMA3	3.40665e-06
HES1	3.40665e-06
KIF20B	3.45087e-06
MRPL19	3.61474e-06
SMARCC1	3.64267e-06
MTDH	3.65211e-06
DNPH1	3.77059e-06
GPATCH4	3.78503e-06
RPL34	3.8355e-06
IMMT	3.85794e-06
SRSF7	3.87266e-06
WDR74	3.9171e-06
VDAC3	3.96903e-06
COA3	4.05506e-06
TMA16	4.08371e-06
METAP2	4.09914e-06
POLR2F	4.11324e-06
RPS16	4.14574e-06
LSM2	4.16137e-06
DNMT1	4.19277e-06
POLR3K	4.33656e-06
UBE2N	4.38334e-06
CS	4.51785e-06
ECSIT	4.53464e-06
NONO	4.55148e-06
COX5A	4.56733e-06
NME4	4.60304e-06
PCK1	4.61937e-06
PTCD3	4.67084e-06
MRPL24	4.6881e-06
RCN2	4.75768e-06
RPL19	4.78384e-06
HSPA1A	4.78384e-06
UTP18	4.81043e-06
GSS	4.91739e-06
ID1	4.93202e-06
RPL7L1	5.31527e-06
NIT2	5.36527e-06
RRM1	5.40408e-06
ZNF511	5.49713e-06
PSMB8	5.57125e-06
NAA15	5.60165e-06
GINS2	5.8052e-06
CCT4	5.81184e-06
NXT1	5.95132e-06
PSMD14	5.99328e-06
PAK1IP1	5.99363e-06
THOC6	6.079e-06
MRPS25	6.11269e-06
OLFM4	6.15291e-06
SF3B3	6.18713e-06
REG1A	6.23398e-06
PARP1	6.3159e-06
POLE3	6.36348e-06
PRKAR2A	6.38581e-06
RNPS1	6.39868e-06
TCP1	6.42931e-06
HMGA1	6.43068e-06
CKB	6.52447e-06
SSBP4	6.61277e-06
GMPS	6.68216e-06
VRK1	6.82275e-06
BIN1	6.89396e-06
MRPL51	6.95806e-06
EIF4B	6.99646e-06
NDUFS3	7.13779e-06
PHF14	7.23454e-06
CCNG1	7.36763e-06
SLC52A2	7.69292e-06
SLC38A1	7.79619e-06
CXCL3	7.82254e-06
EPHB2	7.845e-06
FGFR4	7.93103e-06
MRPS23	7.94337e-06
PSMA2	8.02364e-06
HMGCS2	8.03881e-06
LMNB1	8.06595e-06
NAA10	8.09275e-06
NAE1	8.09316e-06
NUDT15	8.14781e-06
TK1	8.17525e-06
TRAPPC6A	8.20277e-06
ACTL6A	8.23037e-06
UCHL5	8.28579e-06
IDH3A	8.31362e-06
DNAJA3	8.36951e-06
RPS15	8.45004e-06
CLUH	8.45393e-06
UROS	8.53906e-06
RRS1	8.55439e-06
TAF15	8.56759e-06
RPL37	8.69161e-06
GADD45GIP1	8.87362e-06
GLRX5	9.06498e-06
RUVBL2	9.25798e-06
MRPL37	9.30724e-06
ADK	9.30724e-06
GRSF1	9.31396e-06
HMBS	9.3379e-06
ISOC2	9.42671e-06
PSMA1	9.54055e-06
GTF2F2	9.59788e-06
MMAB	9.59788e-06
SFPQ	9.64913e-06
LYPLA1	9.77152e-06
DUS1L	9.77602e-06
CENPH	9.83999e-06
UTP4	1.00014e-05
HNRNPA0	1.00069e-05
LRR1	1.00993e-05
MEST	1.00993e-05
SMARCB1	1.00993e-05
ZWINT	1.02311e-05
TROAP	1.02643e-05
C12orf45	1.02976e-05
MT-CO2	1.04297e-05
PLK1	1.05669e-05
PES1	1.05669e-05
DDX1	1.06352e-05
RFC3	1.06694e-05
HNRNPK	1.09458e-05
BOLA3	1.10583e-05
TDGF1	1.10583e-05
NDUFA8	1.10583e-05
RABL6	1.12303e-05
CTSC	1.15159e-05
CCL20	1.15671e-05
CPNE1	1.15825e-05
ATAD3A	1.16668e-05
TMA7	1.19886e-05
MCM5	1.20413e-05
CTNNBL1	1.23094e-05
CKAP2	1.24648e-05
PPP1R14D	1.25824e-05
KNOP1	1.29006e-05
ZC3H15	1.30534e-05
RRP9	1.31436e-05
LTV1	1.31845e-05
PPAN	1.32255e-05
PRR7	1.32665e-05
UBE2V2	1.35754e-05
COX11	1.35991e-05
LAPTM4B	1.3881e-05
TFDP1	1.39385e-05
PRDX2	1.40359e-05
RPL38	1.4097e-05
TUBA1B	1.44291e-05
UPF3A	1.44608e-05
EIF2A	1.47499e-05
SLC25A10	1.49994e-05
GIPC2	1.5045e-05
NSMCE1	1.50908e-05
MPC2	1.51589e-05
TRABD2A	1.53212e-05
GART	1.56016e-05
MRRF	1.57434e-05
SNRPA1	1.58321e-05
MRPL14	1.59342e-05
PBK	1.64194e-05
RPL18	1.65441e-05
CCT7	1.65441e-05
MRPS30	1.65674e-05
MIS18A	1.67664e-05
TMPO	1.67664e-05
COA1	1.68165e-05
MRPS17	1.70686e-05
TCOF1	1.72215e-05
RHOBTB3	1.72497e-05
SCML1	1.7324e-05
FEN1	1.73754e-05
YBX3	1.74338e-05
MCCC2	1.75825e-05
APEH	1.76868e-05
RPS26	1.78067e-05
TGFBI	1.788e-05
TRMT10C	1.79497e-05
GPSM2	1.82696e-05
SEH1L	1.83773e-05
PDCD6	1.84764e-05
RCC1	1.89791e-05
NFIA	1.90346e-05
APRT	1.90876e-05
KPNA3	1.92019e-05
EXOSC4	1.94269e-05
UNG	2.01735e-05
EXOSC5	2.02904e-05
MRPS27	2.06446e-05
XRCC6	2.07039e-05
SLC39A5	2.07042e-05
SMC1A	2.07639e-05
DNPEP	2.1004e-05
ACAT1	2.1125e-05
AKAP1	2.12392e-05
RNF43	2.19879e-05
ECE2	2.23032e-05
MYB	2.25691e-05
PSMB1	2.26828e-05
TOMM7	2.31424e-05
MRPL20	2.31424e-05
PDCL3	2.33373e-05
PUS7L	2.39364e-05
KIF5B	2.40419e-05
MTHFD1	2.4617e-05
PHB	2.51788e-05
PLEKHJ1	2.55525e-05
PDSS1	2.56681e-05
DCXR	2.5678e-05
CCT8	2.60576e-05
HNRNPR	2.60989e-05
CCND2	2.61851e-05
NELFCD	2.61851e-05
LSM8	2.61851e-05
NTPCR	2.66091e-05
KAT2A	2.67564e-05
E2F4	2.71276e-05
DBF4	2.73523e-05
WDR3	2.73523e-05
VAPB	2.74276e-05
MRPL9	2.75786e-05
STARD10	2.76208e-05
NBEAL1	2.81582e-05
NSA2	2.82048e-05
ZNF703	2.85774e-05
MAPK13	2.87038e-05
CISD3	2.93244e-05
UBE2I	2.93976e-05
LETM1	2.9526e-05
RAB4A	2.98203e-05
CD320	3.04767e-05
NOL11	3.08314e-05
YDJC	3.0971e-05
CXCL2	3.12656e-05
UTP14A	3.16714e-05
NABP2	3.19271e-05
COX20	3.20986e-05
SURF2	3.20986e-05
AURKB	3.23571e-05
MRPL47	3.24588e-05
HELLS	3.28795e-05
EIF2S1	3.43186e-05
ARMC6	3.5411e-05
WDR61	3.57855e-05
HMMR	3.58797e-05
NOX1	3.6097e-05
PRC1	3.67364e-05
CENPK	3.71226e-05
SRP72	3.76058e-05
C1orf131	3.761e-05
EPHB3	3.77082e-05
RAE1	3.80039e-05
HNRNPF	3.81198e-05
KIF9	3.82923e-05
WDR46	3.94094e-05
ECT2	3.98188e-05
RBBP7	4.00522e-05
ERH	4.00522e-05
CCDC86	4.09631e-05
ERI3	4.12799e-05
ITGB3BP	4.22426e-05
WDR5	4.23507e-05
NUSAP1	4.26764e-05
ZC3H8	4.26764e-05
EIF3A	4.31803e-05
STARD7	4.3573e-05
DNAJA2	4.41507e-05
THOC3	4.46748e-05
RALY	4.47345e-05
EIF3B	4.51271e-05
NOP14	4.78181e-05
UMPS	4.81785e-05
CDK1	4.85411e-05
CENPU	4.86625e-05
ATP1A1	4.8731e-05
FUNDC2	4.8906e-05
RAD51AP1	4.90282e-05
NUF2	4.92732e-05
ITPA	4.96292e-05
AGPAT5	4.97663e-05
HSPBP1	4.9842e-05
DHX9	4.9842e-05
DDX27	5.09169e-05
BTF3	5.12656e-05
TGS1	5.17802e-05
DIMT1	5.24233e-05
WDR12	5.25527e-05
TCERG1	5.32038e-05
C9orf152	5.40251e-05
UCK2	5.49281e-05
NUP93	5.60122e-05
HDGF	5.63361e-05
UCHL3	5.70925e-05
MALSU1	5.75207e-05
ANAPC15	5.94572e-05
TXN	5.94598e-05
GTPBP6	5.95155e-05
ETV4	6.08206e-05
EXOSC7	6.12609e-05
HSPA9	6.14056e-05
TIMM8A	6.15559e-05
COA4	6.21494e-05
CD24	6.2185e-05
MRPL17	6.2204e-05
CACYBP	6.23961e-05
MPHOSPH10	6.33508e-05
CCNA2	6.36542e-05
CISD1	6.49243e-05
ARPC5L	6.62819e-05
NR2C2AP	6.69132e-05
IARS2	6.69156e-05
ID2	6.69156e-05
UQCRB	6.7001e-05
RABEPK	6.77277e-05
TRMT6	6.81907e-05
UQCC2	6.82735e-05
OAF	6.98162e-05
MAPRE1	7.01451e-05
CBX1	7.01451e-05
ENO1	7.02083e-05
NCBP1	7.08068e-05
TFB2M	7.09731e-05
FANCI	7.11396e-05
HNRNPU	7.13378e-05
CAAP1	7.14738e-05
HSPA14	7.23148e-05
PMPCA	7.23148e-05
PUS1	7.33349e-05
MT-CYB	7.48043e-05
AMD1	7.53948e-05
ZNF593	7.6587e-05
SAPCD2	7.68873e-05
TMEM123	7.69637e-05
NDC1	7.87985e-05
PRELID3B	8.02536e-05
NUDT8	8.04467e-05
FAM3D	8.17282e-05
PSMA5	8.38295e-05
EXOSC8	8.43817e-05
SIVA1	8.44047e-05
LRRCC1	8.51767e-05
CDCA8	8.57595e-05
IRAK1	8.6343e-05
MCM6	8.63457e-05
TFDP2	8.65418e-05
RBM14	8.7528e-05
SLC39A8	8.8005e-05
BAZ1B	8.85236e-05
SKA3	9.17731e-05
CHEK1	9.3017e-05
BCCIP	9.34347e-05
TP53	9.49086e-05
RPL26	9.6926e-05
PPIL1	9.7049e-05
DDX10	9.79162e-05
PSME2	9.80369e-05
COMMD7	9.8134e-05
TRAPPC2L	9.92527e-05
REXO4	0.000100112
PHF19	0.000101002
EZH2	0.000101002
CHCHD10	0.000102286
PGP	0.000103753
TXNDC9	0.00010394
CBWD1	0.000106015
CMTM8	0.000107183
MRPL42	0.000107234
APMAP	0.000107418
GAS6	0.000107418
MRPL45	0.00010881
UHRF1	0.000108836
ATPAF1	0.000109312
SIGMAR1	0.000110405
THEM6	0.000110751
SRSF9	0.000111193
DAZAP1	0.000111209
PRPF40A	0.000111209
CTU2	0.000111962
QRSL1	0.000112205
TSFM	0.00011324
ANP32A	0.00011365
HSD17B10	0.000114061
PLA2G2A	0.000114473
CENPV	0.000116551
SRRT	0.000117676
LDHA	0.000118293
PREP	0.000119084
MZT2A	0.000119511
FASN	0.000119511
MAGOHB	0.000119938
NFE2L3	0.000121532
LYRM4	0.00012253
MRPL13	0.000123123
MLST8	0.000123631
METTL5	0.000125165
SPINK4	0.0001265
RABGGTB	0.000126947
EIF2S3	0.000127303
IER3	0.00013103
MTIF2	0.000131495
NDUFS7	0.000131587
RNF114	0.000132457
NEK2	0.000132612
TOMM34	0.000133454
TRIP13	0.000134302
ANAPC1	0.000134585
SNRNP40	0.000135217
IMP3	0.000136161
ELF3	0.000136868
GTSE1	0.000139479
SPINK1	0.000140476
TRMT1	0.000140947
RRP1B	0.000141537
MEP1A	0.00014213
CDT1	0.000142725
BYSL	0.000143414
MRPS15	0.000146958
UQCRH	0.00015076
MRPL21	0.00015076
LMNB2	0.000151897
PDHB	0.000153037
ASRGL1	0.000153156
ALYREF	0.000154106
SUB1	0.000154635
LYRM7	0.000155061
DFFA	0.000157309
MAGOH	0.000158304
SULT1B1	0.000159911
GTF2H5	0.00016045
TOP1	0.00016099
CDCA3	0.000161555
NDRG2	0.000161555
CFTR	0.000162075
TRIP6	0.000163713
EPB41L2	0.000164812
PPARG	0.000165222
GNL2	0.000167592
CENPE	0.000173464
FAAH	0.000173464
MCM2	0.000174167
WNK2	0.000176642
MCMBP	0.000176642
KDM1A	0.000177295
DLGAP5	0.000177355
GOT2	0.000178429
VSNL1	0.000179643
AREG	0.000179693
TACC3	0.000179869
PTDSS1	0.00018142
ORC6	0.000182412
RAB32	0.000182755
PRPS2	0.000183812
TSR1	0.000183878
RAD21	0.000186098
NCLN	0.000186836
IER2	0.000187222
KLHDC3	0.000187962
TPRKB	0.000188669
MCM4	0.000189466
CLDN3	0.000189486
TMEM243	0.00019174
WDR4	0.000192122
NOL8	0.000192122
CPSF6	0.000192378
CENPA	0.000192504
TLN2	0.000193269
ARL2	0.000194074
ABHD14B	0.000195194
POLR1C	0.000195581
C12orf29	0.000195581
CCNB1IP1	0.000196779
CENPB	0.000197526
NDUFA9	0.00019757
EMP2	0.00019757
LTA4H	0.000200275
CDCA7L	0.000201259
PDCD2L	0.000203456
CEBPZ	0.000206478
LSM4	0.000207118
CETN3	0.000207492
SMYD2	0.000209124
ARV1	0.000209124
FABP6	0.000209534
CDC6	0.000215763
MRPL1	0.000215868
RBM28	0.000217449
PARK7	0.000218264
DUS3L	0.000218722
ELAC2	0.000222576
PTGFRN	0.000222576
UBE2G2	0.000225176
USP5	0.000225176
BRCC3	0.000225612
APIP	0.000225938
TFAP4	0.000228242
TTC3	0.00022854
TMEM14B	0.000231164
RPL22L1	0.000231164
MZT1	0.000231305
BCL2L12	0.000231305
SRSF2	0.000233477
ACBD6	0.000234479
SSU72	0.000234933
CSNK2A1	0.000236397
ABCF2	0.00023674
SLC26A2	0.000237131
ASPM	0.000237195
TIMM8B	0.000237822
MTERF3	0.000238106
PPAT	0.000238606
NCAPD3	0.00024178
MDH2	0.000243073
ENY2	0.00024325
SPC25	0.0002441
SLC16A1	0.000245033
HSD17B4	0.000249269
EBP	0.000250163
CXCL1	0.000251245
ALKBH2	0.000251434
EREG	0.000254668
TOP1MT	0.000262404
ENC1	0.000265607
SMARCD2	0.000265827
COMMD8	0.000268841
ALDH18A1	0.000269347
GMDS	0.000270294
PSMB3	0.000273265
FAM171A1	0.000277022
PSMG4	0.000282089
LARP1	0.000282089
TBC1D4	0.000283292
AAMP	0.000284877
MZT2B	0.000285391
SLC25A39	0.000285481
AFG3L2	0.000287189
SMC6	0.000288606
RBM17	0.000289766
DPEP1	0.000290609
CEBPA	0.000290629
NOTCH1	0.000291295
EIF5A	0.000291602
SF3A3	0.00029323
AIMP1	0.000294975
COPRS	0.000295094
HMCES	0.000296734
ATP2C2	0.000296734
EMG1	0.000298488
PLAGL2	0.000299372
PSMG3	0.000301145
POLR2I	0.000302035
RNASEH1	0.000312417
TXLNG	0.000312876
POLR2E	0.000317483
HACD3	0.000319341
NOP2	0.000319347
NUP35	0.00031993
HSD11B2	0.000322272
WDR18	0.000324966
NDUFAF6	0.000324966
KCNQ1	0.000326858
MYO19	0.000327593
LAS1L	0.000329383
NOL7	0.000332987
DPH5	0.000333551
GZMB	0.000335483
SHMT1	0.000336015
POLR2D	0.00033968
DDB1	0.000340294
GLO1	0.000341331
ARID3A	0.000341331
TINAG	0.000341524
GRWD1	0.000342141
AGMAT	0.000343377
MAPKAPK5	0.000345239
POP5	0.000348257
MIPEP	0.000350874
RACGAP1	0.000352769
REXO2	0.00035571
STAU1	0.000357324
PIK3R1	0.000357864
IPO9	0.000359791
TRMT61A	0.000359791
NANS	0.000361413
MRPL2	0.000362441
FAM120A	0.000362441
DDX49	0.00036367
ROCK2	0.000365539
AK6	0.000367617
R3HDM1	0.000368896
CSK	0.000369554
U2AF2	0.00037075
NAT10	0.000375517
NARS2	0.000376185
HEATR1	0.000376185
ACSL5	0.000377964
COASY	0.000380885
ITGA6	0.000382419
RWDD1	0.000383495
METTL2B	0.000383592
CKAP5	0.000385634
BRCA1	0.000386316
PSMG2	0.000386734
ANAPC5	0.000387819
PSMB5	0.000392182
LAGE3	0.000393279
PTPN11	0.00039389
EPHX2	0.00039769
USP7	0.000399911
PARPBP	0.000400178
XRCC5	0.00040326
ZFP36	0.000403547
EEA1	0.000403707
RSL24D1	0.000404381
CDCA4	0.000404416
ZNF770	0.000406549
KHK	0.000410125
NPRL3	0.000410844
HAUS7	0.000411563
FARSA	0.000414584
PTRHD1	0.000415285
ALDH2	0.000415285
TYMS	0.000417356
SPAG16	0.000426915
STUB1	0.00042733
WDR75	0.000428402
DEPDC1	0.000432137
ITGAE	0.000435601
PLA2G12A	0.000435601
CERS6	0.000435988
HSDL2	0.00043969
CMC2	0.000446421
NNT	0.000448898
EHF	0.000450074
TTC38	0.000450448
KLHDC4	0.000452002
CKMT2	0.000453561
POLR2H	0.000455264
ARHGAP11A	0.000457479
TDP2	0.000458691
ANAPC7	0.000459843
TOR3A	0.00046301
EIF4G1	0.000464601
THRA	0.000464601
PFDN6	0.00046846
POMP	0.00046846
SHD	0.000468598
MYBL2	0.000471227
CRTAP	0.00047504
PCID2	0.000476317
PSPC1	0.000478306
FAM111B	0.000479941
SOD1	0.000483182
NDUFS5	0.000493385
SOX4	0.000493385
TUBB	0.000493747
HMOX2	0.000494474
DLAT	0.00049486
RP9	0.000499072
POLR2K	0.000502687
NFIB	0.000506433
ATP1B3	0.000507386
CYB5A	0.000507776
LIG1	0.000511025
ARIH2	0.000514484
FANCD2	0.000515352
ATAD2	0.000518835
HMGN5	0.000519709
GTF2H3	0.000519709
UQCRQ	0.00052409
PM20D2	0.000529646
NDUFS8	0.000533815
FAM104B	0.000536546
EXOSC3	0.000536631
TIMM9	0.000538037
ZNHIT6	0.000540148
THG1L	0.000541051
EWSR1	0.000545109
ACSL6	0.0005465
DDX56	0.000551075
TTF2	0.000554758
ASF1B	0.000555682
IDH1	0.000556607
MTG2	0.000556607
MTAP	0.000557534
CAPRIN1	0.000559474
MRPL41	0.000561248
MAK16	0.00056781
CPSF3	0.000568752
PET117	0.000569696
CEP55	0.000571586
TRMU	0.000572534
SRI	0.000574137
HNF4A	0.00057562
MLXIP	0.000576643
IPO4	0.00057729
MCAT	0.000578245
TIMM10	0.000581582
FXN	0.000586085
TRIM2	0.000587078
PINX1	0.000587868
SAMM50	0.000590616
ST6GAL1	0.000591755
GPA33	0.000592348
ZWILCH	0.000593707
MRPL46	0.000601296
RPUSD4	0.000602554
ANLN	0.000605528
NCAPD2	0.000611512
TOP2B	0.000612514
DNAAF5	0.00062058
PMPCB	0.000623113
GNPNAT1	0.000626281
AHSA1	0.000627456
KHDRBS1	0.000627456
EXOSC2	0.000632844
MCTS1	0.000634255
GOPC	0.000645552
DIAPH3	0.000652676
STX10	0.00066118
FAM162A	0.000661206
BUB1	0.000669776
TESC	0.000669849
VPS35	0.000670299
CHEK2	0.000675196
TP53RK	0.0006838
NDUFB9	0.000684001
NUDT4	0.000693304
CALM1	0.000696278
SF3B5	0.000697269
RAD23A	0.000699261
ODF2	0.000705097
NDUFB6	0.000705256
FGGY	0.000707943
HNRNPUL1	0.000718495
CLSPN	0.000719883
SORD	0.000723331
CHD1L	0.000723331
FANCA	0.000724484
YARS2	0.000727951
SRFBP1	0.000737263
NLE1	0.000738434
GCLM	0.000739607
SDHA	0.000743134
CD44	0.000745153
FDX1	0.000748289
RBM39	0.000748289
GEMIN6	0.00075023
NUDC	0.000754592
PSMD1	0.000760099
NOXO1	0.000762183
TEX30	0.000767008
TOPBP1	0.000767008
POFUT1	0.00076943
POLDIP2	0.000775007
EEF1G	0.000776735
FAR1	0.000779182
GRPEL1	0.000780192
PSPH	0.000781637
POLR3H	0.00078634
AK2	0.00078634
M6PR	0.000797803
SMPD4	0.000798996
MVK	0.000798996
COX4I1	0.000802204
POLR1D	0.000803113
NUFIP1	0.000805274
NUP205	0.00080906
MSL3	0.000816676
ACLY	0.000819162
NT5DC2	0.000824353
CCDC59	0.000829018
TIMM44	0.000831001
FCGRT	0.000838968
TRUB2	0.000839886
DPH2	0.000841191
CDC42EP5	0.000842975
DNAJC9	0.000849013
MFSD3	0.000849013
MAPKAP1	0.000851695
POLR1E	0.000861191
BOD1	0.000873507
CA12	0.000881145
DRG1	0.000883876
POLR3E	0.00088659
THYN1	0.000892617
DNAJC7	0.000893435
VIL1	0.000901115
CNBP	0.000901115
CHMP4B	0.000901115
SUPT16H	0.000901708
CPSF2	0.00090448
CMAS	0.000907012
KIF4A	0.00090865
MT-ND2	0.000909039
ABRACL	0.000924169
TMEM177	0.000925494
CEP83	0.000926909
PRMT3	0.000934013
CLN6	0.000935439
TFF3	0.000936316
HNRNPA1L2	0.000936867
PI4K2B	0.000939729
HOOK1	0.000943754
DPH6	0.000948356
PCP4	0.000954776
RMI2	0.000955597
HPDL	0.000959963
MSH2	0.000974637
NCOA7	0.000981643
RCC2	0.000989268
FOXM1	0.000993012
SMAP1	0.000993012
PRDX6	0.000999232
GALM	0.00100449
RCL1	0.00101142
CFAP97	0.00101672
WDR70	0.00101979
NHSL1	0.00102902
VCP	0.0010324
POLR1A	0.00104614
SRSF1	0.0010565
PAWR	0.00106102
NCAPG	0.0010619
RFC2	0.0010619
NDUFB5	0.00106462
POLRMT	0.00106507
PLIN2	0.00107305
PDCD4	0.00107554
C7orf50	0.00108776
PANK1	0.00108915
COA7	0.00110054
RAB20	0.00110505
PRPF38B	0.00110754
MELK	0.00111203
BORA	0.00111533
PRELID2	0.00112507
SAMD5	0.00112694
ACO1	0.00113028
MLLT3	0.00113266
TTC27	0.00114878
CPSF4	0.00115051
ADORA2B	0.00115218
HLA-B	0.00115409
KRTCAP3	0.00115706
SEPHS1	0.00115728
CARNMT1	0.00116069
CPT1A	0.00116411
SDHAF3	0.00116574
MRPL18	0.00116848
FAM136A	0.00117448
ASPSCR1	0.00117615
ANKRD17	0.001179
XRCC1	0.00118134
RIOK1	0.00119214
DCAF7	0.00120008
CLN3	0.00120273
FASTKD2	0.00120758
DHRS11	0.00120935
PAAF1	0.00121289
PFKM	0.00121999
IRF8	0.00122145
LGALS3	0.00122338
GTPBP3	0.00123791
CPNE3	0.00124039
CEL	0.00124312
ZFP36L1	0.00124502
NAMPT	0.00125527
RPAP3	0.00125786
MYL6B	0.00125969
DTD1	0.00126232
COPS5	0.00127063
TALDO1	0.00127454
MRS2	0.00127624
NUP62	0.00127809
TCEA3	0.00127994
FBXO4	0.00127994
CHP2	0.00128737
NDUFB10	0.00128777
COPS3	0.00129484
EEF2KMT	0.00129671
CDK5RAP1	0.00130611
SLC5A6	0.00131177
USP10	0.00131279
NOC3L	0.00131366
KIF11	0.00131556
ATAD3B	0.0013185
ADD3	0.0013185
RFC4	0.00132126
IFT74	0.00132316
RPE	0.00132422
DHX15	0.00132709
PMEPA1	0.00133046
PEX10	0.0013308
UTP20	0.00133463
COX7B	0.00133527
LRIG1	0.00133848
SLC25A33	0.00134619
SLC39A4	0.00134976
PGAM5	0.00135588
RPA2	0.00135606
ERAL1	0.00136368
PKMYT1	0.00136778
PLCB4	0.00137938
TMEM168	0.00138136
GGT6	0.00138531
BRCA2	0.00138729
CHAC2	0.00139126
CHPT1	0.00140343
TATDN1	0.00140391
PSIP1	0.0014185
RPL41	0.00142905
SESN1	0.00143065
TMEM186	0.00143147
CNOT7	0.0014337
EIF3I	0.00143976
NIPSNAP1	0.00144577
XPO5	0.00145605
NOM1	0.00146018
HDDC3	0.00146433
IMPDH1	0.0014664
PNRC2	0.0014707
EIF4EBP1	0.0014803
RFC5	0.00148518
VAV3	0.00149578
MRGBP	0.00149781
MECOM	0.0015021
SLC12A9	0.00151266
AKR1C3	0.00151481
SDAD1	0.0015212
LEFTY1	0.00152227
CHCHD6	0.00152548
KIF2C	0.00154273
MRPS22	0.00156323
POLA2	0.00158432
HSD17B12	0.00158685
SKA2	0.0015995
PPP5C	0.00160617
KDM1B	0.00160659
CEBPD	0.00160882
RPA1	0.00162008
D2HGDH	0.00162008
G3BP2	0.00164322
PUS7	0.00164962
HPRT1	0.00165003
JMJD8	0.00165191
URI1	0.00165686
SMTN	0.00167265
EIF4E	0.00168176
ALDH7A1	0.00168193
KLHL8	0.00169126
BTG2	0.00169483
LRRC75A	0.00169829
PRIM1	0.00170534
METTL1	0.00170881
POP1	0.00171477
FKBP5	0.00172663
CLTA	0.00172784
ALG8	0.00172994
BCS1L	0.00173703
ILVBL	0.00173703
PUF60	0.00175122
MRPL23	0.00175128
PPHLN1	0.00175778
DPH7	0.00176019
SPAG1	0.00176988
PPA2	0.00178612
SMIM4	0.00178673
COQ2	0.00180168
SATB2	0.00180554
NSUN2	0.00180921
NDUFS1	0.00181288
BCL7C	0.00181404
AKAP7	0.00181652
LSM14A	0.00182392
SLC25A19	0.00182761
ARMC1	0.00183131
NDUFS2	0.00183489
SLC1A5	0.00183489
SNRNP70	0.00184098
HAUS4	0.00184901
CYP2W1	0.00185363
CSPP1	0.00186417
ENOPH1	0.00187943
WDR36	0.00187943
TSC22D1	0.00188685
GDI2	0.00189021
ASNSD1	0.0018913
SLC2A8	0.00189223
COX14	0.00189643
HAUS1	0.00189737
TBCD	0.00189737
SMC3	0.00190272
BCKDHB	0.00191027
ZNF146	0.00191037
CENPJ	0.00191286
PHF20	0.00191803
CREB3L4	0.00192064
EIF1AY	0.00192777
TAF1D	0.00194675
DEPDC1B	0.00194678
ICAM3	0.00195283
ENDOG	0.00195468
EBAG9	0.00196846
ROMO1	0.00197868
PSMD3	0.00199604
EML4	0.00200796
NDUFAF5	0.00202154
MND1	0.00202697
TTK	0.00202969
MPLKIP	0.00203714
VDR	0.00205431
TRPM2	0.0020764
MAOA	0.00207681
ATAD5	0.00207917
ADAT2	0.00208882
MAP2K6	0.00209589
GPN3	0.00210117
SKP2	0.00210429
DDX50	0.0021053
PDE12	0.00212399
MT-ND3	0.00212927
OGG1	0.00212965
DENR	0.00213856
C12orf73	0.00214386
LRRC58	0.00215114
MCM8	0.00215527
SRPRB	0.00217845
MGME1	0.00218071
MYCBP	0.00218115
CDC45	0.00218115
BCL11A	0.00218404
GPHN	0.00218983
ARHGEF39	0.00219274
PRPF31	0.00219776
SS18L2	0.00219921
CAD	0.00221899
FPGS	0.00222192
ASCC3	0.00223216
PDCD11	0.0022455
SLC35F2	0.0022455
SMPD2	0.0022455
NACA2	0.0022544
CHAF1A	0.00225824
CEP78	0.00226929
AASDH	0.00228126
NF2	0.00228126
GDF15	0.00228489
POLR2G	0.00229801
METTL7A	0.00230234
CCND3	0.00231142
LIAS	0.00232968
DUSP23	0.00233792
TIMM23	0.00235113
EIF2D	0.00235421
POC1A	0.00235729
EIF4A3	0.00236322
CHAMP1	0.00236655
NDUFB8	0.00238606
GSTZ1	0.00239683
PSMD13	0.00239683
RRP7A	0.00240141
TRMT11	0.00241332
KRT18	0.00242232
MRPS31	0.00242441
CDCA5	0.00242903
SLC25A26	0.00245224
MRPL35	0.00246625
YY1	0.00246734
ASB13	0.00247047
PMS1	0.00247367
SEC63	0.00249008
SCLT1	0.00249622
CDKN1B	0.00249918
PRAC2	0.00249946
ADH1C	0.0025027
CDK6	0.0025134
UTP15	0.00251894
RBP2	0.00255163
IFT57	0.00256609
ALG3	0.00259041
BCLAF1	0.00259041
SAMD1	0.00260484
CMC1	0.00261397
ASF1A	0.00261827
AOAH	0.00262455
APOLD1	0.00262838
MT1G	0.00263299
CEP63	0.00263514
CDC25B	0.00265417
PDCD7	0.00266915
ACAT2	0.00269366
DHRS4L2	0.00269407
ADCY3	0.00270007
ZNF480	0.0027243
UQCC3	0.00273444
SAAL1	0.00274461
TEAD4	0.00274526
ATXN10	0.00274876
UQCC1	0.00275929
GUCY2C	0.00276503
GATC	0.00276633
TNS4	0.00277016
NTMT1	0.00278043
ACP1	0.00280106
GLYCTK	0.00281601
URAD	0.00282484
NUDCD1	0.00282702
GTF3C5	0.00284473
CMTM4	0.00286368
KIF23	0.0028737
MPP7	0.00291761
PSMC2	0.00293482
PPFIA3	0.00295463
PRR11	0.00296208
GNG4	0.00296508
PIGX	0.00296508
CIAO1	0.00297049
SLC35A4	0.00297328
CTPS1	0.00298452
NEK6	0.0029958
MIS18BP1	0.00299768
YTHDF2	0.00301409
PAPOLA	0.00301623
RBMXL1	0.00302983
COPS6	0.0030303
CDKN2AIPNL	0.00303607
LPCAT2	0.00303744
ACSL3	0.0030391
NCAPH	0.00304507
IFT52	0.00307188
SLC12A8	0.00307572
SAFB	0.00310278
TCF7	0.0031101
BUB3	0.00314605
MYO1A	0.00314789
AXIN2	0.00316923
METTL8	0.00318778
STK38L	0.00319351
HGH1	0.0032049
ZFAND1	0.003205
VMA21	0.00321687
C2orf69	0.00322487
BRD7	0.00323385
PIR	0.00324493
PSMC5	0.00324545
POLD1	0.00326915
TELO2	0.00327725
GLB1L2	0.00328538
KLHL23	0.00330167
KRCC1	0.00331162
PLEKHS1	0.00334683
SERINC5	0.00336327
RAD18	0.00337167
PPARGC1B	0.0033925
CYB561A3	0.00340086
ZNRF3	0.00340504
DARS2	0.00340923
IL20RA	0.00342948
KRT20	0.0034351
GINS1	0.00345985
HSPH1	0.00346406
PRDX3	0.00347203
NIPAL1	0.00347215
HOXB13	0.00349823
TEX264	0.00350905
SIPA1L2	0.00353264
LAMB1	0.00355873
MMS22L	0.00356298
PRMT6	0.00358915
TARDBP	0.00360265
USP39	0.00360669
CTSH	0.00361158
SASS6	0.00361549
PBLD	0.0036199
ANKS4B	0.00362794
DUSP2	0.00365337
SKA1	0.0036553
RAC1	0.00365718
KCNE3	0.00366614
LANCL2	0.00367757
PTPMT1	0.00367894
EMC8	0.00367894
BUB1B	0.00368651
NCAPG2	0.00370894
INTS10	0.00372263
RECQL4	0.00373149
MTR	0.00373601
TEX10	0.00374507
NME2	0.00375414
SNX7	0.00378918
EARS2	0.00379981
LCMT1	0.00380232
CCAR1	0.00380232
PTBP1	0.00380495
NQO1	0.00380619
TASP1	0.00382209
RPP25	0.00384661
ACOT8	0.00387522
MPHOSPH6	0.0038886
TRIAP1	0.00389915
TRUB1	0.00391599
MRPL34	0.00392892
NUDT3	0.00392893
TMEM39B	0.00394431
FDFT1	0.0039522
PSMB2	0.00396288
TAF8	0.00396328
CLDN15	0.00396959
CHTF18	0.00399189
ADAM15	0.00399189
MT1A	0.00399667
MYBBP1A	0.00400146
JAG1	0.00401105
ID3	0.00403313
NFS1	0.00403809
ARHGAP18	0.00403809
CISH	0.00403994
TMEM183A	0.00404904
TTL	0.00404961
MT1X	0.0040599
NFKBIA	0.00406704
ACSS2	0.00408169
RAB15	0.0040836
CCDC124	0.00409355
TRMT112	0.00409652
PIGU	0.00409824
BAZ1A	0.00414258
TSEN2	0.00418496
CGREF1	0.00421341
RNF130	0.00422054
SPRYD7	0.00422769
ELP4	0.00423199
DHX37	0.00425715
ALDH16A1	0.00425715
COX10	0.0042622
SPAG5	0.00427231
USP1	0.0042817
VWA8	0.00428244
RPGRIP1L	0.00429259
PFDN5	0.00431245
ZNF706	0.00431245
MCL1	0.00431572
DHCR24	0.00433851
MRM1	0.00435391
TXN2	0.00436525
POC1B	0.00437993
APEX2	0.00440038
WRAP73	0.00440557
PROSER1	0.00440941
HIRA	0.00441596
LIMA1	0.00444214
RPUSD3	0.00446884
PPP1R16A	0.00449878
MBD3	0.00449984
C9orf78	0.00450048
OTUD6B	0.00451042
PSMD7	0.00451222
FAM3B	0.00453576
TBL3	0.00456362
GPR35	0.00456674
DEGS2	0.00457123
C1orf53	0.00457968
EHMT2	0.00458504
CMTM6	0.00458958
TXNL4A	0.004595
HENMT1	0.00460655
SLC29A1	0.00467704
SLC25A32	0.0046818
DPP3	0.00468955
POLR1B	0.00471536
SLC7A6	0.0047429
GCDH	0.00474408
HMGCS1	0.00475166
FAF1	0.00478334
ACAA2	0.00478962
PRMT5	0.00484668
HADHA	0.00484998
RRP12	0.00486001
SND1	0.00486262
PRKAR1B	0.00487694
DEPTOR	0.00488259
NDC80	0.00489958
ZNF22	0.00490264
PHF5A	0.00497496
MRPL50	0.00497496
TSEN54	0.00497534
CHDH	0.00497953
TSPAN12	0.00499975
CSTF1	0.00500791
ZNF276	0.00500834
FBP1	0.00501609
IRF1	0.00502427
TYW1	0.00504887
COX19	0.00507662
NUDT21	0.00510227
SF1	0.00510227
PRKRA	0.00510666
JCHAIN	0.00511513
PRPF38A	0.00513158
PROCR	0.00515659
C16orf87	0.00515659
PRTFDC1	0.00517228
CDK5	0.00518416
XPO6	0.0051901
PLAA	0.00519011
FDPS	0.00519278
C1orf35	0.00520581
AP4B1	0.0052319
MIEF1	0.00525762
NUP98	0.00525762
NUP210	0.00526193
LRRC47	0.00527461
NUP155	0.00528001
MFHAS1	0.00529164
PELP1	0.0052921
RIF1	0.00530871
RAD23B	0.00531088
IL33	0.00532583
METTL3	0.00533457
TYSND1	0.00534067
CIAPIN1	0.00536881
PLPP2	0.00537732
BRAT1	0.00537744
ASGR1	0.00538961
IQGAP3	0.0054019
PCBP2	0.00540407
GRK6	0.00542038
ZBTB7A	0.00543091
KNSTRN	0.00546433
NOC4L	0.00550109
DDX51	0.00555125
IMPA2	0.00555291
STARD13	0.00556385
KIFC1	0.00557005
PYCR1	0.00560777
TRIB3	0.00563243
MYCBP2	0.00565038
TUBA1C	0.00565856
TMEM161A	0.00566835
ANKH	0.00570403
AIFM3	0.00571047
CRNKL1	0.00571349
C11orf1	0.00573162
WDR90	0.00573629
NDUFB1	0.00573744
CENPM	0.0057589
TBCE	0.00576222
MAP2K5	0.00577521
CYHR1	0.00577714
GSTO2	0.00580288
E2F1	0.00582295
NOL10	0.00582295
ST20	0.00582745
HNRNPDL	0.00584372
CMBL	0.00584533
AZIN1	0.00587375
WARS2	0.00589991
SCCPDH	0.00590227
COMMD4	0.00594524
PSMD6	0.00594524
API5	0.00599963
SMIM3	0.00599963
FANCF	0.00604682
MTHFS	0.00607527
LCN15	0.00611495
NEK3	0.00612292
METAP1	0.00613248
HNRNPUL2	0.00614206
UBE3C	0.00617086
NAA50	0.00617828
PTRH2	0.00618048
KIF21A	0.00618048
MRPS10	0.00619306
PTPRO	0.00619306
FARS2	0.00620423
HJURP	0.00621805
PPRC1	0.0062319
MLLT1	0.0062736
JPH1	0.00630666
TBL1XR1	0.00632726
DENND1A	0.00632956
RCHY1	0.00634589
UTP23	0.00637544
GMCL1	0.00638531
AK4	0.00638757
CNBD2	0.00641429
COMMD6	0.00645476
PHF20L1	0.00645476
BLM	0.00648561
DGUOK	0.00649413
TMX4	0.0064947
RAD51	0.00652152
FABP2	0.00652481
IRF2BP2	0.00654019
CHD4	0.00654491
MCM10	0.00657207
LRFN4	0.00657931
CCDC18	0.00659383
C9orf40	0.00659542
FAM110A	0.00662294
NMRAL1	0.00664859
CNOT1	0.00666665
GTF3C4	0.00668883
PDPK1	0.00671789
FBXO45	0.00672817
OAT	0.00675829
NKRF	0.00676269
SMS	0.00677407
PTPN7	0.00677754
LRRC26	0.0068109
CBR4	0.0068213
PQBP1	0.0068213
ZPR1	0.00682156
LIMK2	0.00685221
CNOT10	0.00685971
NDUFAF3	0.0068693
SMARCE1	0.00687347
HDDC2	0.00688527
NUP188	0.00691244
HCCS	0.00691543
PRPF6	0.00691728
SAC3D1	0.00692595
RPAP1	0.00693514
C1orf174	0.00693649
CLRN3	0.0069494
MRPS7	0.0069655
ATP10B	0.0069655
MRPL57	0.00697706
KIF22	0.00699996
CSDE1	0.00707458
DDX28	0.0071035
TIMM50	0.00710675
SLC38A5	0.00712793
CDH17	0.00712801
TTC5	0.00715
HINT1	0.00715584
FASTKD3	0.00718115
FBXW9	0.00720458
SLC44A1	0.00721028
CPNE2	0.0072124
PRPSAP1	0.00723658
PTP4A1	0.00724338
GAPDH	0.00724854
TFB1M	0.00725839
TMEM230	0.00725998
PTP4A3	0.00734618
STRBP	0.00734618
FAM83D	0.00737837
DPAGT1	0.00737931
FAIM2	0.00739434
ABCB1	0.00746823
TGIF2	0.00748269
MYO10	0.00749059
UBXN4	0.00749857
CCDC88C	0.00751301
MTFR2	0.00753937
RIN1	0.00756377
LYRM2	0.0076486
HEATR3	0.00768677
ERI2	0.0077033
LARP7	0.00771711
ZBED1	0.00777456
FIGNL1	0.00779471
COQ9	0.00780566
MTFR1	0.0078092
PSMD4	0.00782077
PDZD8	0.00782077
OXNAD1	0.00782818
RFWD3	0.00783656
PIGZ	0.00784395
RBBP6	0.0078583
RPP40	0.0078786
UBE3A	0.00787883
CUL1	0.00790214
E2F3	0.00799595
GNB1L	0.00799731
MT-CO1	0.00801107
SPC24	0.00805722
DTL	0.0080744
TOMM5	0.00808939
SMARCA5	0.00810737
AMPD2	0.00817816
ISG20L2	0.0081982
ANXA13	0.00820987
THUMPD1	0.00821021
XRCC3	0.00821299
HIBADH	0.00823402
MON1A	0.0082567
TMEM237	0.00831823
LRRC45	0.00835356
PTPRD	0.00836773
VBP1	0.00838052
TRIM44	0.00842894
DDX55	0.0084335
PRPF4	0.00845352
ANKS6	0.00846029
NUBP2	0.00847816
NCR3LG1	0.00847819
SUCLG2	0.00847888
SLC19A1	0.00851408
URB1	0.0085276
OIP5	0.0085772
CLCN3	0.00858503
SCD	0.00860731
MARS2	0.00864981
KEAP1	0.00867728
C16orf91	0.00867917
RNF166	0.0087046
NDUFC2	0.00871887
POP7	0.0087535
ALG5	0.00878823
FBXL6	0.00881506
AKR1B10	0.00881629
BLOC1S4	0.00882901
ACVR1C	0.00883358
PGD	0.00885052
EIF4H	0.00885052
NFATC3	0.00886971
KIF14	0.00889866
UCP2	0.00890565
PUSL1	0.00891847
MCRS1	0.00893131
C22orf39	0.00894416
GEMIN5	0.00895477
RAB11FIP3	0.00905839
MDH1	0.00906921
DNAJC11	0.00907734
TIPIN	0.00911256
PDAP1	0.00912191
XPNPEP3	0.00913438
WDHD1	0.00914391
COX18	0.00917798
PPP4R2	0.00922028
PEX1	0.00923973
DNAJC8	0.00924377
IGBP1	0.00924772
PDE4C	0.00931941
RPS6KA3	0.00933933
PFAS	0.00939477
NRDC	0.00941655
SARS2	0.00943387
FUS	0.00943465
MFSD2A	0.00945678
TBC1D16	0.00946328
AAAS	0.00947022
TDP1	0.00954208
NMNAT1	0.00954208
GPAA1	0.00957827
AP3D1	0.00963266
NBN	0.00965994
BIVM	0.00967131
PSMF1	0.00972237
C11orf54	0.00972842
RTN4IP1	0.00973144
TIMELESS	0.00975155
MTA1	0.00978347
PIN4	0.00979675
B3GALT6	0.00982222
TRAF5	0.00985262
LIG3	0.0098628
THAP4	0.00990822
SNF8	0.00995137
HAT1	0.00995137
CDHR1	0.00997806
CES2	0.0099843
GDE1	0.00999318
UBAC1	0.0100202
GEMIN4	0.0100574
PRR15	0.01006
MAPKAPK3	0.0100678
MRPS18A	0.0100983
[truncated: 14,955 more rows]
