# Supplementary material for: Identification of Prognostic Gene Signatures by Developing a scRNA-Seq-Based Integration Approach to Predict Recurrence and Chemotherapy Benefit in Stage II–III Colorectal Cancer
Source: Int J Mol Sci. 2022 Oct 18;23(20):12460. doi: 10.3390/ijms232012460 (PMC9604003; doi:10.3390/ijms232012460)
Supplement: Supplementary file 1 [file ijms-23-12460-s001.zip › Supplementary Table S4.xlsx]

## Sheet: Sheet1
Supplementary Table S4.Up-regulated genes with RRA_score less than 0.05
Name	RRA_score
IFI6	6.6254e-20
S100P	2.63199e-17
ISG15	1.50335e-16
TIMP1	2.71376e-16
SLPI	1.20054e-15
CD55	1.59765e-15
TSPAN1	1.83395e-15
HSPB1	3.09114e-15
S100A6	3.94904e-15
MDK	6.26664e-15
CD59	1.58021e-14
SH3BGRL3	1.73681e-14
SDCBP2	5.69167e-14
TMEM59	6.14376e-14
QSOX1	6.6254e-14
CSTB	7.13809e-14
FXYD5	1.6352e-13
MSLN	1.85786e-13
ISG20	1.97833e-13
IFI27	2.10524e-13
RAMP1	2.10524e-13
SERINC2	3.38694e-13
TFF1	3.58515e-13
RHOC	4.01065e-13
SPINT2	4.47742e-13
CYSTM1	6.23785e-13
S100A16	6.82282e-13
REG4	9.1876e-13
PRSS3	1.01134e-12
TMSB10	1.11156e-12
FXYD3	1.34791e-12
CTSD	1.67107e-12
CDA	1.74561e-12
CXCL16	2.16117e-12
KRT19	2.97244e-12
C19orf33	3.11698e-12
KLK10	3.93201e-12
S100A11	4.40177e-12
BST2	5.28294e-12
PTTG1IP	5.4824e-12
LGALS1	8.59621e-12
C4orf48	1.4773e-11
PSAP	1.5696e-11
GSN	1.8216e-11
S100A14	1.87584e-11
GRN	3.19271e-11
TMBIM1	4.3666e-11
BACE2	5.46598e-11
ECM1	6.62819e-11
ANXA1	1.04628e-10
TUBB2A	1.27106e-10
SAT1	1.35083e-10
RABAC1	1.35438e-10
OPTN	1.56664e-10
LAMB3	1.63213e-10
RHOF	1.84247e-10
TACSTD2	2.28683e-10
PMP22	2.97832e-10
NPC2	3.09e-10
VAMP8	3.76853e-10
CTSE	4.48898e-10
SDR16C5	4.48898e-10
PDZK1IP1	4.80759e-10
CAV2	5.59391e-10
CRIP1	5.78245e-10
IRF7	6.80652e-10
MYL6	7.19385e-10
B2M	7.68526e-10
PLAUR	7.8533e-10
ANXA11	8.3598e-10
RHOD	8.49059e-10
MUC13	9.48424e-10
ERO1A	9.74637e-10
ANXA2	1.0033e-09
REEP3	1.01979e-09
AGR2	1.13905e-09
SLC16A3	1.14878e-09
PI3	1.18809e-09
COL6A1	1.46848e-09
DYNLT3	1.57549e-09
KLK11	1.64276e-09
IL32	2.03491e-09
SPINT1	2.24254e-09
IL1RN	2.45767e-09
MALL	2.72433e-09
EPS8L1	2.97702e-09
CD68	2.97702e-09
PPIC	3.51464e-09
ASS1	4.06523e-09
PNPLA2	4.34364e-09
TRIM29	4.49984e-09
CHMP5	4.81474e-09
GULP1	5.66551e-09
TNNT1	6.26664e-09
CAPN2	6.69619e-09
MUC1	6.99708e-09
CEACAM1	7.46656e-09
TYMP	8.35098e-09
GPRC5C	8.39789e-09
CHPF	9.32667e-09
MYL12B	1.14397e-08
MAP1LC3B	1.15579e-08
LMO7	1.40219e-08
S100A10	1.61055e-08
PLIN3	1.67269e-08
EDF1	2.10838e-08
SLC44A4	2.12726e-08
OST4	2.20555e-08
TAX1BP3	2.38233e-08
ARFGAP3	2.4768e-08
FTH1	2.59881e-08
ADAM9	2.65713e-08
CTSB	2.92284e-08
UPP1	2.94805e-08
CST3	2.95804e-08
MAL2	3.07372e-08
TIMP2	3.10318e-08
TMBIM6	3.1329e-08
GUK1	3.15637e-08
HLA-B	3.2733e-08
SLC22A18	3.3788e-08
COL1A1	3.60995e-08
SSR4	3.63987e-08
LRP10	4.13537e-08
CRB3	4.15013e-08
KRT8	4.46234e-08
CD63	4.65447e-08
PDLIM7	4.75606e-08
TPT1	4.94768e-08
ABHD3	5.26764e-08
ABTB1	5.26764e-08
SLC6A8	5.47624e-08
AHNAK2	5.47624e-08
EMP1	5.91412e-08
ITGA3	6.52663e-08
HLA-C	6.77893e-08
TSPAN3	7.01775e-08
GDI1	7.19113e-08
MFGE8	7.35222e-08
TUBA1A	7.5163e-08
YPEL5	8.26305e-08
LY6E	8.79525e-08
CLIC3	8.87866e-08
WBP2	9.46494e-08
OAS1	9.74918e-08
HLA-A	9.89776e-08
PTPRH	1.05137e-07
CDKN2B	1.09594e-07
ACADVL	1.21746e-07
TMEM219	1.22257e-07
CDHR5	1.26456e-07
CD109	1.28168e-07
TM4SF1	1.31129e-07
TMEM45B	1.42418e-07
APOL1	1.74357e-07
SPATS2L	1.99894e-07
CRIP2	2.02527e-07
SNX9	2.14461e-07
TMC4	2.21159e-07
EMP3	2.26642e-07
PLD3	2.32238e-07
LAMC2	2.45476e-07
NECAP2	2.52739e-07
MYL12A	2.54593e-07
CD151	2.74544e-07
TMCO3	2.94819e-07
COL3A1	3.23503e-07
TFF2	3.39384e-07
ADIRF	3.44947e-07
COL1A2	3.72957e-07
CLTB	3.74245e-07
CYB5R3	3.83566e-07
VAMP5	3.85718e-07
NDUFA4L2	3.90052e-07
LMTK3	4.19223e-07
TSTD1	4.33911e-07
MYOF	4.38062e-07
DHRS7	4.74246e-07
ITGB1	4.79491e-07
CLU	5.37465e-07
TMEM92	6.12594e-07
SMIM14	6.28622e-07
VILL	6.51648e-07
LSR	6.94423e-07
KRT17	7.30699e-07
OS9	7.58455e-07
P4HA2	7.62252e-07
CYBA	7.95067e-07
KRT80	8.05076e-07
SFTA2	8.21136e-07
SPP1	8.45728e-07
ALDOA	8.74681e-07
DYNLRB1	8.90358e-07
NDRG1	8.95482e-07
GJB4	8.96755e-07
RNF181	9.45758e-07
TINAGL1	9.60112e-07
SMPDL3A	1.02587e-06
RIOK3	1.04709e-06
GNG5	1.06689e-06
DAP	1.09715e-06
EZR	1.09977e-06
SEMA3B	1.10118e-06
FLII	1.13786e-06
SFXN3	1.1539e-06
ACHE	1.24835e-06
ZG16B	1.28179e-06
RELB	1.3009e-06
TPP1	1.3009e-06
P2RX4	1.39259e-06
KCNK1	1.40147e-06
OASL	1.42432e-06
P4HB	1.45398e-06
YPEL3	1.52315e-06
MX1	1.55668e-06
VAMP2	1.58383e-06
KRT7	1.66755e-06
PLAC8	1.71071e-06
DNAJB2	1.73048e-06
DPP4	1.76084e-06
TM4SF4	1.76965e-06
FKBP2	1.79971e-06
ANG	1.81502e-06
ITGB4	1.86107e-06
DDIT3	1.92409e-06
CDKN2A	1.96161e-06
ODF3B	2.02867e-06
SPARC	2.06332e-06
IDS	2.08083e-06
IFIT1	2.08963e-06
DUSP4	2.33885e-06
COL16A1	2.33928e-06
RAET1L	2.34898e-06
PHLDA2	2.45477e-06
EFHD2	2.5314e-06
ANXA3	2.61187e-06
MUC5B	2.61187e-06
CYP3A5	2.68547e-06
OCIAD2	2.68547e-06
MX2	2.73236e-06
CCNG2	2.77676e-06
RAB3B	2.8331e-06
CREB3L1	2.86558e-06
SH3GLB1	2.88758e-06
NDFIP1	2.90971e-06
B3GNT7	3.2041e-06
RPL36AL	3.24971e-06
TMPRSS2	3.3318e-06
CALCOCO1	3.47774e-06
DNAJC12	3.61474e-06
S100A13	3.66592e-06
CDCP1	3.71961e-06
DST	3.77363e-06
PLCD3	4.05298e-06
MBOAT2	4.2316e-06
IFI27L2	4.47645e-06
ALOX5	4.51785e-06
ATP6V1E1	4.53939e-06
BNIP3L	4.57113e-06
SLC25A23	4.6881e-06
CCDC107	4.79825e-06
MMP14	4.82812e-06
TP53INP2	4.88152e-06
LEMD1	5.17326e-06
F3	5.27756e-06
BSG	5.31527e-06
GPRC5A	5.3188e-06
TMEM63B	5.44312e-06
MTMR11	5.60861e-06
FKBP1B	5.62173e-06
MYO1C	5.7435e-06
ANXA5	5.76004e-06
IGFBP6	5.83697e-06
SLC9A1	5.88833e-06
AMN	5.95389e-06
SCARB2	6.03287e-06
TNIP1	6.15291e-06
TMED10	6.24813e-06
CLDN7	6.40159e-06
SRP14	6.52136e-06
CYP4F3	6.54399e-06
KLK1	6.61439e-06
POLD4	6.82275e-06
ATP6V1D	7.04747e-06
HOXB6	7.09251e-06
ARRDC4	7.13583e-06
VIM	7.23454e-06
DDX60L	7.28432e-06
RETSAT	7.38473e-06
ARSA	7.41001e-06
GABARAPL1	7.48629e-06
PERP	7.99292e-06
XAF1	8.19358e-06
COL17A1	8.20277e-06
VAT1	8.36951e-06
MAFF	8.55439e-06
TM4SF5	8.7321e-06
MFSD10	8.76618e-06
FAM114A1	8.76618e-06
IFI35	8.79875e-06
ATP6V0E1	9.04074e-06
CAPG	9.25798e-06
MUC3A	9.27667e-06
MMP7	9.64574e-06
CASP4	9.65549e-06
LCN2	9.88247e-06
PTPRR	1.03309e-05
ITM2B	1.11293e-05
SMIM6	1.12661e-05
BLVRB	1.13602e-05
PRSS22	1.13837e-05
RRAS	1.16668e-05
STAT2	1.18528e-05
YIPF3	1.19201e-05
ATP6V1G1	1.19307e-05
VSIG2	1.19886e-05
IFT172	1.21264e-05
DUSP3	1.22323e-05
PPP2R5B	1.24258e-05
LGALS3BP	1.28262e-05
VNN1	1.29812e-05
FLNA	1.30216e-05
TMEM106B	1.31269e-05
SQSTM1	1.32923e-05
GABARAP	1.35991e-05
ANXA4	1.39333e-05
PLEC	1.39583e-05
FHL2	1.44289e-05
WFDC2	1.44354e-05
SLC9A3R2	1.52287e-05
CIB1	1.52841e-05
PINK1	1.56016e-05
SPON2	1.61268e-05
TSPO	1.61764e-05
MTRNR2L12	1.65179e-05
ZNF385A	1.65179e-05
DDA1	1.67963e-05
PPL	1.69674e-05
VAPA	1.71071e-05
GCNT3	1.71071e-05
IFI44	1.72497e-05
SAMD9	1.73416e-05
FBXW5	1.73416e-05
MGLL	1.75265e-05
HYI	1.75825e-05
SMPD1	1.77391e-05
LAMA3	1.81859e-05
MPZL3	1.86488e-05
MT2A	1.86688e-05
RAC2	1.87035e-05
GOLM1	1.88822e-05
PSCA	1.93141e-05
RSAD2	1.95402e-05
TMEM125	1.95639e-05
ZSWIM8	1.97113e-05
C18orf32	2.01735e-05
ATP6AP1	2.05981e-05
MYDGF	2.0851e-05
GPX4	2.08837e-05
C17orf67	2.08837e-05
SFN	2.09167e-05
TRNP1	2.10644e-05
ANKRD12	2.13075e-05
ATP6V0B	2.16764e-05
IFITM3	2.19119e-05
PSORS1C1	2.21413e-05
ALDH1L1	2.26222e-05
CDC42	2.36093e-05
APP	2.36093e-05
SUN1	2.37272e-05
EFNA1	2.39644e-05
CTSL	2.42747e-05
CRELD1	2.4686e-05
THEMIS2	2.51731e-05
KRTCAP2	2.53028e-05
CAST	2.61851e-05
NFKB2	2.69043e-05
PLEKHN1	2.71276e-05
SPRR3	2.73862e-05
B3GALT4	2.76544e-05
LPIN2	2.77304e-05
CTNNA1	2.84816e-05
RAB8B	2.88908e-05
C1orf116	2.96866e-05
CEACAM6	3.03913e-05
VDAC2	3.04767e-05
MIB2	3.06801e-05
LYZ	3.15595e-05
SPNS2	3.17079e-05
LMNA	3.19642e-05
GALNT5	3.20066e-05
RSRP1	3.23075e-05
HPGD	3.35337e-05
KDELR1	3.38199e-05
ENTPD8	3.40354e-05
STK24	3.51181e-05
DPH3	3.56048e-05
PAM	3.56048e-05
CAP1	3.57683e-05
SERPINB5	3.57683e-05
ARMCX6	3.5974e-05
PRAP1	3.74288e-05
NQO1	3.78542e-05
FSTL3	3.84609e-05
TFPI	3.98188e-05
SPSB3	4.00249e-05
AHNAK	4.02281e-05
SIRT7	4.02317e-05
TWF2	4.03356e-05
PLS3	4.07531e-05
TSPAN8	4.08515e-05
TMSB4X	4.09516e-05
RAB9A	4.15988e-05
NTHL1	4.18844e-05
IFIT2	4.19196e-05
CHAC1	4.30042e-05
GPC1	4.5358e-05
TSHZ2	4.54727e-05
SLC2A1	4.54981e-05
RBMS2	4.62824e-05
OAS3	4.69278e-05
MGST3	4.70939e-05
SOD3	4.73096e-05
WSB1	4.74993e-05
PKIB	4.75405e-05
C3orf52	4.81596e-05
GDPD3	4.81785e-05
GBP3	4.83674e-05
HGSNAT	4.86625e-05
CD99	4.91468e-05
SERF2	4.96038e-05
IGFBP7	5.05138e-05
PLSCR1	5.08365e-05
GJB3	5.33467e-05
MYO6	5.40251e-05
PRSS8	5.5171e-05
C12orf57	5.5171e-05
DAD1	5.61655e-05
KCTD1	5.7253e-05
CCDC68	5.72822e-05
KCNK6	5.75207e-05
SERINC1	5.82409e-05
HLA-E	5.85043e-05
ZNF292	5.92123e-05
WLS	5.92123e-05
TAGLN	5.95155e-05
PFKP	6.04269e-05
COX6B2	6.06744e-05
TP53I3	6.11138e-05
ADGRF1	6.14082e-05
PKM	6.2185e-05
HSPG2	6.40039e-05
COX6A1	6.44127e-05
VASP	6.55794e-05
CD82	6.59681e-05
INPP5K	6.75494e-05
LTBP4	6.77277e-05
WFDC3	6.85132e-05
ARF4	6.85907e-05
CLSTN1	6.88227e-05
RASA3	6.99805e-05
GAA	7.01451e-05
STS	7.06409e-05
ULBP2	7.16217e-05
GABARAPL2	7.18541e-05
SMIM24	7.36486e-05
APH1B	7.48875e-05
OAS2	7.56915e-05
PELI2	7.62905e-05
PHLDA3	7.6383e-05
POFUT2	7.64674e-05
CPEB2	7.7536e-05
CHIC2	7.80982e-05
PNRC1	7.81349e-05
HLA-F	7.87093e-05
TMEM50A	7.87255e-05
CLDN23	7.95275e-05
AP3S1	8.11209e-05
OCLN	8.17282e-05
GNA15	8.17485e-05
ACYP2	8.25002e-05
B4GALNT3	8.32576e-05
TMEM208	8.35701e-05
ATP2B4	8.45971e-05
GNB1	8.6343e-05
SCEL	8.71324e-05
JSRP1	8.77264e-05
CXCL8	8.83404e-05
APOL2	8.93527e-05
SCP2	9.0589e-05
PPM1N	9.34347e-05
KLF2	9.40642e-05
GPR108	9.41995e-05
TMED4	9.41995e-05
CNKSR1	9.42749e-05
S100A4	9.45973e-05
CLDN18	9.6926e-05
CCNDBP1	9.70613e-05
ARSD	9.88848e-05
SECISBP2L	0.000100334
ABHD4	0.000100556
KRT6A	0.000100855
UGCG	0.000101483
CLIC5	0.000102802
SLC39A13	0.000102802
ST6GALNAC6	0.000103712
RNF7	0.000111193
IQSEC2	0.000112449
P4HA1	0.000114061
PSENEN	0.000114287
GSTP1	0.000117443
MLPH	0.000118659
HOOK3	0.000121532
SP100	0.000122299
FKBP8	0.000122966
F11R	0.000125618
ZBTB20	0.000126836
NR1H2	0.000127377
ING4	0.000129011
SMCHD1	0.000130571
ORMDL2	0.000131587
RNASET2	0.000131952
CAV1	0.000133173
RAB11A	0.000135091
MT-ND4L	0.000135091
ATL3	0.000135217
FBXO32	0.000135438
REEP5	0.000136868
PDLIM5	0.000137111
CTHRC1	0.000137446
IFNGR2	0.000137588
MAPK3	0.000139509
TPPP3	0.000139567
ATP6V1F	0.000141451
GLRX	0.000142563
ACP2	0.000143023
YWHAZ	0.000143227
DUSP5	0.000143621
GBP2	0.000145426
DSG2	0.000146018
TRADD	0.000146399
ASAH1	0.00014885
CREB3	0.000149434
SEC61A1	0.000152001
AGPAT2	0.000154604
BIRC2	0.000156709
HSH2D	0.000157239
UNC13D	0.00015828
MT-ND5	0.000158304
CALM3	0.000158583
TICAM1	0.000158838
MAD1L1	0.000164886
PIP4K2C	0.000165896
SKP1	0.000169826
IFNAR2	0.00016999
ASAP2	0.000172672
TCN2	0.000173114
SMIM22	0.000174058
CHMP1B	0.00017613
TMPRSS3	0.000179147
ANTXR2	0.000179643
SNAP23	0.000180826
SLC50A1	0.00018142
SEZ6L2	0.00018165
DDR1	0.000183212
GNB5	0.000184985
TPBG	0.000185621
KLK6	0.000188669
MYRF	0.000195514
TMEM65	0.0001987
SPATA6L	0.000202657
ANKRD36C	0.000203204
RNF103	0.000205163
SEC22B	0.000205163
TM4SF20	0.000208462
UBXN6	0.000208462
AGO4	0.000208715
TMPRSS4	0.000209127
SULT2B1	0.000210462
TVP23B	0.000211803
OCEL1	0.000212476
DSC2	0.000213257
AKAP12	0.000214087
IFITM10	0.000214505
RAB4B	0.000214923
TMED9	0.000215573
CCK	0.000215763
TGFA	0.000221384
CDKN1A	0.000221792
SCRN1	0.000224307
BMP1	0.000224741
HIGD1A	0.000225938
RHBDF1	0.000226302
JOSD1	0.00022915
GSKIP	0.000236479
CDC42EP2	0.000237131
FUT3	0.000241576
TMEM167A	0.00024325
MAPRE2	0.000248322
ADAR	0.000252978
DUSP10	0.000259391
SPRR1B	0.000266327
ITM2C	0.000267347
PKN1	0.000267834
RNF19A	0.000272105
RPS27L	0.000272248
ATF3	0.000275857
GRB10	0.000276504
SPIRE1	0.00027754
PCDH1	0.000281246
PLXNB2	0.000282089
EZH1	0.000283292
RTN3	0.000283854
SECTM1	0.000288071
HHLA2	0.000290629
SEC31A	0.000291602
LRCH4	0.000292361
ACTA2	0.000292376
PER1	0.000293461
PDLIM2	0.000294101
CALR	0.000294377
DENND6B	0.00029564
MYO15B	0.000296325
COG3	0.000296727
PTPRJ	0.000300592
CDR2L	0.000301702
TAF13	0.000302815
SIGIRR	0.000309229
SH3KBP1	0.000312478
IGF2BP2	0.000318411
C4BPB	0.000320273
WDR83OS	0.000320795
MOB2	0.000324966
CCPG1	0.000325863
MBOAT7	0.000326858
LYST	0.000337423
RSPH3	0.000338455
NAPG	0.000339373
FA2H	0.000343299
SUPT4H1	0.000348513
MBNL2	0.000349255
NPEPPS	0.000353271
RMND5A	0.000358343
LATS2	0.00036108
PARP6	0.00036367
C1orf210	0.000365539
MMP1	0.000372857
MXD4	0.000372857
ARPC1B	0.000374186
LAMTOR3	0.000376019
UBE2B	0.000387534
ARL4C	0.000391812
LENG8	0.000397283
DEGS1	0.000398799
ABHD2	0.000399254
PSME1	0.000399331
NT5C2	0.000399911
IFI27L1	0.000401232
KCTD11	0.000402999
ZFAND3	0.000405126
EFHC1	0.000406549
SCIN	0.000416879
BGN	0.000419546
RHBDD2	0.00042034
SMAD2	0.000423823
TMUB2	0.00042733
RAB13	0.00042968
ADD1	0.000441586
CACFD1	0.000443507
ADAM8	0.000446621
RABGAP1L	0.000447636
ELK3	0.000452002
TMEM54	0.000453092
ACTB	0.000457424
BAIAP2	0.000457444
MBP	0.000457452
IFI44L	0.000458691
PRKCZ	0.000462217
PICALM	0.000462424
CHCHD5	0.000470687
NBL1	0.000472921
INPP1	0.000478878
RNF141	0.000478878
PLPP5	0.000479671
RASGRP3	0.000480759
PARP14	0.000484211
MORF4L1	0.000488782
EMC7	0.000495698
BMP2	0.000497112
NPTN	0.000499761
MPPE1	0.000505093
CD164	0.000507386
LUM	0.000519709
TCP11L1	0.000520584
INO80C	0.00052409
MUC20	0.000528936
MINK1	0.000531037
SAR1A	0.000533815
CCDC159	0.000534752
RICTOR	0.000535228
CDHR2	0.000536546
SLC25A53	0.000537444
PNMA1	0.000539445
RAP2B	0.000540857
ARHGAP5	0.000545109
SWAP70	0.000546532
GOLGA7B	0.000550157
MMP2	0.000551075
HSP90B1	0.000560342
CYTH1	0.00056593
ARL6IP5	0.000566346
SLC1A1	0.000569707
MVP	0.000579239
PDGFA	0.000581118
DOCK5	0.000581582
PGK1	0.000583786
RAB11FIP1	0.000583786
HECTD3	0.000584967
PJA1	0.000586085
NMRK1	0.0005869
LRPAP1	0.000589709
CARD19	0.000592348
RPL28	0.000595745
SYTL4	0.000599761
ARL8B	0.000604375
PPP1R15A	0.000605675
JOSD2	0.000605675
N4BP2L2	0.000605919
GALNT1	0.000607467
APOD	0.000607865
VWA5A	0.000612514
ADM	0.000619222
ITGB8	0.000624695
YIPF2	0.000624702
TSPAN13	0.000632991
YBEY	0.000658344
JUP	0.000658659
PPP2CB	0.000660312
MSMB	0.000662249
NDEL1	0.000675336
LIPH	0.000681502
DYNLT1	0.000690614
ARMCX3	0.00069063
SLC36A4	0.000698359
FCER1G	0.000701721
CIDEB	0.000701721
LPAR5	0.000705097
HSBP1L1	0.000706197
PCSK5	0.000706225
RALBP1	0.000707943
YIPF1	0.000714964
PPDPF	0.000716062
SYTL1	0.000718495
IER3IP1	0.00072041
PLD2	0.000721031
ZFYVE27	0.000727382
VPS18	0.000727951
DNAJB11	0.000729616
ITGA2	0.000729616
SDCBP	0.000731176
OAZ1	0.000731176
SEC61G	0.000738085
LAPTM4A	0.000742026
ALG13	0.000745153
TMEM127	0.000745417
ETS1	0.000746675
VPS4B	0.000754567
GAST	0.000754992
HMOX1	0.000757383
CFB	0.000763387
SCAMP2	0.000767313
C9orf16	0.000773733
TRANK1	0.000776735
KLF4	0.000786691
FAM214A	0.0007878
EID1	0.00079323
DNAJB9	0.000806427
MIF	0.000806427
PLLP	0.000807456
KIAA1191	0.000809398
CAMK2N1	0.000809546
PRMT2	0.000811343
KLK8	0.000820507
HID1	0.000823152
EXOC7	0.000829018
GNPTG	0.000829018
PFDN5	0.000831836
SARAF	0.000833308
CAPN8	0.000843557
NPC1	0.000847743
LGALS8	0.000849013
COPG1	0.00085044
HYOU1	0.000857116
ZFAND2A	0.000857366
MYH14	0.000864332
SAV1	0.000865281
RAB11B	0.000879716
BCAS1	0.000879716
CIDEC	0.00088659
CCL2	0.000887956
UNC5B	0.000889323
CAPZB	0.000893237
TCIRG1	0.0008962
GLG1	0.000896447
TMEM140	0.000900325
FSCN1	0.000900668
SEC61B	0.000903398
FCHSD1	0.00090448
RASEF	0.000910638
PRKAR1A	0.000911291
GUCA2B	0.000912837
TP53I13	0.00091986
EXD3	0.000922012
MYH9	0.000925246
IFNAR1	0.000926329
COL6A2	0.000928327
TMEM61	0.000932589
UBL5	0.000933083
LAPTM5	0.000938297
KDELR3	0.000943749
SRD5A3	0.00094595
FUCA1	0.000948151
TPRG1L	0.000954145
SERPINB1	0.000954776
OFD1	0.00097011
PFN1	0.000973413
ZNF83	0.000973919
NNMT	0.000976115
LMAN2	0.0009908
SENP7	0.000992493
BHLHE40	0.000993012
ANGPTL4	0.000998505
STX5	0.00100449
LHFPL2	0.00100679
CD47	0.00100771
ZFYVE28	0.00101672
DYNLL1	0.00102842
INF2	0.00103638
MYO5B	0.00103638
CBLB	0.00104301
PHGR1	0.00104386
LAMA5	0.00104428
CEACAM5	0.00104439
TNFRSF12A	0.00105081
ABCA7	0.00105622
CACNA1C	0.00106031
MRPS36	0.00106055
TXNIP	0.00106838
C4orf3	0.00106838
ALCAM	0.0010687
SEMA4B	0.00107311
KRT6B	0.00107724
TFF3	0.00107999
SMIM5	0.00108041
HSPA5	0.00109758
MYADM	0.00110257
OSTF1	0.00110594
CYSRT1	0.00111203
ALDOC	0.00111503
ZNF524	0.00111753
TMCC3	0.00112528
APLP2	0.00113555
CAMK2D	0.00113773
DOK4	0.00115822
SLC2A6	0.00116754
COL18A1	0.00117639
STOM	0.00117961
TBC1D8	0.00119003
IL18	0.00119653
HIGD2A	0.00119653
UBB	0.00119681
TMEM30A	0.00119743
ZNF655	0.00120008
SKAP1	0.00120539
MET	0.00120806
N4BP1	0.00123224
PTPRM	0.00123431
HOXB7	0.00124153
SERPINE2	0.00124513
C1QB	0.00125058
SGMS2	0.00125068
NUCB1	0.00125068
SLK	0.00125132
HBA1	0.00125132
FICD	0.00126152
RAB1A	0.0012645
NUCB2	0.00127377
KRT16	0.00127377
FIBCD1	0.00127897
RELA	0.00129862
MUC17	0.00130452
NOP10	0.00130452
COX8A	0.00130452
CCL26	0.00130958
ALS2	0.00130988
SNX3	0.00131612
FAM102A	0.00132422
MYL9	0.00132507
MKRN2OS	0.00132698
DAZAP2	0.00133046
GLTPD2	0.0013308
FOSL2	0.00134009
PLA2G10	0.00134441
GUCA2A	0.00134521
GIPR	0.00134619
CYTH3	0.00135783
DEDD2	0.0013791
BCAR1	0.00138255
MRFAP1	0.00138671
STRIP2	0.00138729
RELL1	0.00138927
TJP1	0.00140891
ADGRG6	0.00142153
CDC42BPB	0.00142457
PHYKPL	0.00142761
RNF19B	0.00142761
CD9	0.00143258
DNAJC1	0.00143411
BRK1	0.00143976
PPP4R1	0.00143982
ZFYVE1	0.00144372
MDFI	0.00144428
EPS8L2	0.00144595
SRSF5	0.00145053
PML	0.00145519
TMC6	0.00145828
LMBRD1	0.0014707
INSIG2	0.0014707
PTPRN2	0.00148634
MAP3K13	0.00149071
SLC4A11	0.00149148
ZNF226	0.00149263
TTC22	0.0014957
ITGAV	0.00149594
TYROBP	0.00149781
SUCO	0.00149894
WDR45	0.00150527
RAB18	0.00151169
PARP12	0.001518
FGFBP1	0.00152227
TMEM263	0.0015244
PLA2G6	0.00153193
RAB27B	0.00156323
ACAP1	0.0015645
SGPL1	0.00157634
CTBS	0.00158954
ABCC3	0.0015978
STX7	0.0015978
COL5A2	0.00161557
MAST2	0.00161621
NAPRT	0.00161841
APPL2	0.00163305
COL6A3	0.0016382
STX8	0.00163982
DHRS9	0.00164219
COX7A2	0.00165344
CLDN4	0.00165906
KIFC3	0.0016634
UBE2H	0.00168176
FAM50A	0.00168788
IFIH1	0.0017053
PIAS1	0.00171232
SAP18	0.00171292
LAIR2	0.00171583
NPSR1	0.00171935
ZNF841	0.00173139
CD276	0.00173348
DNAJC15	0.00174927
DERL2	0.00175122
SUSD6	0.00175128
EHBP1L1	0.00175486
C12orf75	0.0017615
ACTN4	0.00177378
ZNF165	0.0017845
BTN3A1	0.00178939
LRRC75B	0.00180168
SAMD4A	0.00180661
ITGB6	0.00180921
TJP3	0.00181069
SH3D21	0.00181652
RBPMS	0.00182023
ATF4	0.00182347
GLMP	0.0018499
GNG12	0.00185933
MAP1LC3B2	0.00187179
FAM3C	0.00187994
MAOB	0.00187994
NFE2L1	0.00188401
LAMTOR5	0.00188685
TAPBP	0.0018951
CPEB4	0.0019051
TOM1	0.00191037
SPHK1	0.00191286
MTRNR2L1	0.00191804
TSC22D3	0.00192958
C8orf58	0.00193106
HERC6	0.00194894
RAP2C	0.00194941
U2AF1L4	0.00195673
MAGED2	0.00196455
POU2F3	0.00197587
TMEM45A	0.00198387
ATXN1	0.00199457
ECHDC2	0.00201593
GK	0.00204
NDUFV2	0.00205834
SYF2	0.00206352
HIVEP2	0.00207086
OGT	0.00211029
HES4	0.00211308
S100A3	0.00213532
MXD1	0.0021408
POLR3GL	0.00214275
FAM214B	0.00214386
COL5A1	0.00215241
ITSN1	0.00216377
HCFC1R1	0.00216377
MIEN1	0.0021647
SH3BP2	0.002168
ABHD11	0.00216876
ABCD4	0.00218497
SURF4	0.00220617
MUL1	0.00221061
LGALSL	0.00221313
SESTD1	0.00221313
PRNP	0.00222784
RASSF6	0.00224822
ELL2	0.00224846
EIF4E3	0.00224952
LPCAT4	0.00225528
EDEM1	0.00225824
C1orf50	0.00226261
ATP6V0A1	0.00227826
EGFL7	0.00228456
BCL2L1	0.00230224
PTAFR	0.00230536
CBX6	0.00231112
GDA	0.00233792
SRP19	0.00234134
STX12	0.00234691
ERP44	0.00235591
ZNHIT1	0.00237055
KIAA1522	0.00238526
TJP2	0.00239264
PRRG1	0.00239765
CCNL1	0.00240103
IL13RA1	0.00241519
TCP11L2	0.00242593
FANK1	0.00242593
DENND3	0.00243366
SHROOM3	0.0024598
ATP2A3	0.00247094
SOCS6	0.00250392
ST14	0.00252064
FAM177A1	0.00253603
TSPAN5	0.00254203
EPS8	0.00254374
RPS27	0.00255628
CDK5RAP3	0.00258259
IQCD	0.00259481
MARCKSL1	0.00259824
GTF2A2	0.00259824
PAG1	0.00260983
PLA2G2F	0.00262501
DCBLD2	0.00262947
DDX60	0.00262977
FAM227B	0.00263853
B3GALT5	0.00263932
RNPEPL1	0.00264921
COL4A1	0.00266573
TUBB2B	0.00266573
STXBP1	0.00266908
EGLN3	0.00268906
MAF	0.00271738
MANF	0.00272603
GCC2	0.00273416
CAPN5	0.00273416
MYD88	0.00274461
ADAM28	0.00274876
MICA	0.00276633
CLCF1	0.00276985
SRP54	0.00277511
FBXO2	0.00277511
ADCY4	0.00277691
GNB2	0.00279589
TGFB1I1	0.00280106
BSDC1	0.00280624
DAPK3	0.00280819
BAD	0.00280819
MEF2D	0.00281142
BAG3	0.00281661
SDF4	0.00282871
EPCAM	0.00284267
CMPK1	0.00284543
EHD1	0.00286895
CLDN12	0.00288368
SHC2	0.00291025
SERPINA1	0.00291297
LRP12	0.00291761
TRAPPC6B	0.00292205
SEC11C	0.00294713
RAP1GAP2	0.00295463
STEAP4	0.00296208
LYPD3	0.00298077
ICA1	0.00298663
MGP	0.00298678
NAPA	0.00299885
TMEM159	0.00300314
CDK2AP2	0.00300404
CYTH2	0.00301278
RAET1G	0.00301467
ZMYM5	0.00301957
BBIP1	0.00302506
ARL8A	0.00302506
SEC14L2	0.00302604
SPTAN1	0.0030303
PPP1R1C	0.0030642
HEXA	0.00306558
SEC24D	0.00307445
CDIPT	0.00308599
TAX1BP1	0.00309224
MIEF2	0.00309501
LASP1	0.00311906
HERC4	0.00311906
UBE2L6	0.00312183
PSTPIP1	0.00312608
ABI1	0.00313091
PRKAB2	0.00313091
ADAMTSL5	0.00313389
ITGB2	0.0031378
BTG1	0.00313966
SAT2	0.00313966
FLCN	0.00316493
SLC12A7	0.00319925
BAIAP2L1	0.00320055
LLGL2	0.0032097
GOLGB1	0.00321165
LTBP3	0.00322981
DDIT4	0.0032465
CREBRF	0.00324896
NPAS2	0.00325127
EPSTI1	0.00325574
UFM1	0.00326501
PTGS2	0.00326634
SURF1	0.00328045
FSTL1	0.00329759
SLC16A4	0.00330167
SLC11A1	0.00331803
ATG101	0.0033335
TMOD3	0.00333982
UBE2D3	0.00334019
RER1	0.00334019
GPNMB	0.00334683
CHMP2A	0.00335882
RPL26	0.00337752
NT5E	0.0033777
HSPA1B	0.00339583
GNA13	0.00339926
VPS39	0.00340086
PAOX	0.00342183
RPS6KA2	0.00342604
TRPV3	0.00343869
JAK1	0.00344771
TPSG1	0.003453
RNF213	0.00345439
IRF6	0.00346406
ENO2	0.00348347
HDAC5	0.0034854
FAM107B	0.00351523
ECE1	0.0035154
MT-ND3	0.00352531
PIM1	0.00352956
SHISA4	0.00354004
CD2BP2	0.00354626
APOBEC3F	0.00355863
PALLD	0.0035619
C1S	0.00360669
ARPP19	0.00362157
MIER2	0.00362431
RRAGC	0.00364064
PHF1	0.00366175
CALM2	0.00366618
PKDCC	0.00367254
MCFD2	0.00368196
CAB39	0.00370226
SLC6A20	0.0037111
CDSN	0.00371344
TC2N	0.00371756
ZNF428	0.00373285
HEPH	0.00377608
TRIM8	0.00378263
HSPA6	0.00379142
IGFL2	0.00379142
TNFAIP1	0.00379575
CYB5R1	0.00382742
GINM1	0.00384661
CNIH1	0.00384682
RILP	0.00385523
CDH1	0.00385707
POSTN	0.00389252
COL12A1	0.00389252
MKNK2	0.00391544
SMCO4	0.00393092
AEBP1	0.00393485
MAN1B1	0.00393568
FRMD8	0.00394921
COPE	0.00394962
BDKRB2	0.00396279
EIF1	0.00399124
LCAT	0.00400146
DPP7	0.00401657
RNF152	0.00404477
IL22RA1	0.00404904
C11orf86	0.00406901
GNAI2	0.00407079
STAM2	0.00407269
ELOVL1	0.00407963
TRIP10	0.00409355
RNMT	0.00410357
SAA2	0.00410751
EVA1B	0.00410751
SAA1	0.00412554
KIZ	0.00415667
SERPINB8	0.00416373
TMEM179B	0.00418203
MEF2A	0.00419206
EIF4A2	0.0042084
NUMB	0.00422769
TTBK2	0.00423701
RALA	0.00425913
G0S2	0.0042622
ARVCF	0.00428244
ST3GAL4	0.00429966
MCU	0.00430691
AGR3	0.00431245
EIF1B	0.0043271
ESYT2	0.00432871
ZNF776	0.00434878
PLAT	0.00435391
FLNB	0.00437285
TMEM53	0.00439465
FEM1C	0.00440557
SLC17A5	0.00442421
ADGRF4	0.00443159
CHP1	0.00444648
APOE	0.00444648
TFE3	0.0044525
BLOC1S1	0.00448877
PJA2	0.0045063
DGKA	0.0045063
WDR1	0.00451298
FUOM	0.00451298
NHSL2	0.00451382
NPM2	0.00452632
IFIT3	0.00453644
TCEAL3	0.004544
MAX	0.00455157
JUND	0.00455939
SC5D	0.00457123
CMTM3	0.00459041
NBPF19	0.00459579
MAP7D1	0.00462016
NEU1	0.0046509
TNFAIP2	0.0046509
NRN1	0.00466683
FZR1	0.0046818
ROCK1	0.00468955
ATG14	0.00469891
CGN	0.00470305
HAPLN3	0.00470439
JAZF1	0.00470987
CHPF2	0.00472065
PIK3IP1	0.00473626
ITGB5	0.00474408
PRKD2	0.00475975
USP18	0.0047761
PCDHB14	0.0047928
IGFBP3	0.00482631
CRABP2	0.00483078
DAPK1	0.00484668
COQ10B	0.00486262
RNF223	0.0048786
CCL18	0.00488259
CD274	0.00489958
B3GNT5	0.00489969
NUTF2	0.00490805
CSRP1	0.00491218
SCFD1	0.00491218
PLCH2	0.00493942
C15orf48	0.00496236
AQP3	0.00497496
KIAA0040	0.00498758
GNS	0.00501609
AGRN	0.00502427
ALOXE3	0.00503729
MPRIP	0.0050571
TRPV6	0.00506056
PAF1	0.00510666
NXN	0.0051191
TCN1	0.00512326
TMEM43	0.00513158
TANC2	0.00514859
FLOT1	0.00519278
HSD17B2	0.00520692
ATP2A1	0.0052319
COX5B	0.0052497
NWD2	0.0052499
SLC2A3	0.00526795
DNM2	0.0052713
KCNK15	0.00527398
RHOG	0.00528447
PDIA3	0.00529972
ALDOB	0.00530017
PPP1R11	0.00535067
GRK5	0.00535159
DENND5B	0.00535287
SFXN1	0.00536398
FCGR3A	0.00536509
AP1S2	0.00536881
MFSD1	0.00537744
PXN	0.00539068
DDX3X	0.0054007
PNMA2	0.0054019
GLUD1	0.00540407
LGALS3	0.00542441
HIF1A	0.00543815
NR3C2	0.00550734
SP110	0.00551699
MXRA5	0.00555125
PCGF3	0.00555232
CBX4	0.00557893
SUMO2	0.00558039
IL6ST	0.00558782
GAPDH	0.00560637
GPR37L1	0.00560814
C8G	0.00567833
PPIB	0.00568478
DPYSL2	0.00569079
TMEM30B	0.00570472
FUT2	0.00570472
MGAT1	0.00573264
MTRNR2L8	0.00575196
PPP6R1	0.00576066
STXBP2	0.00577471
MFSD6	0.00577471
IGSF3	0.00577714
GFER	0.00581377
MGST2	0.00581703
ZBP1	0.00582295
ADM2	0.00586688
ARHGEF4	0.00586905
IL15	0.00589991
SDC2	0.0059331
VWF	0.00597313
PSEN1	0.00597401
CTSA	0.00597834
SERP1	0.00601736
SAP30BP	0.00601847
BET1L	0.00601847
PARP8	0.00605629
TPM1	0.0060889
SNX6	0.00609012
PSAPL1	0.00609456
SPTBN1	0.00611495
C2orf68	0.00615165
FAM131C	0.00616291
BLZF1	0.00616352
HS3ST1	0.00617086
KIAA0513	0.00618354
TPD52	0.00619788
OSTC	0.00622568
NFATC1	0.0062579
TSPAN31	0.00626735
RAB3GAP1	0.00626763
UBA6	0.00627737
MMP28	0.00631645
JMJD1C	0.00633769
PNISR	0.0063659
PNPLA8	0.00637181
INAFM1	0.00638531
RNF25	0.00638594
TEP1	0.0063952
TNK2	0.00640509
MSANTD3	0.00642492
TNIK	0.00647471
IGFBP1	0.00648561
DR1	0.00649413
ZYX	0.00654491
NUDT14	0.00656508
SULF1	0.00657207
ATG9B	0.0066011
SLC25A29	0.00660556
SH3TC1	0.00661565
RAB37	0.00663754
UBL3	0.00664859
TOM1L2	0.00666681
HDAC9	0.00667414
GSDMB	0.0066798
NCF2	0.00671092
MFSD12	0.00672682
PTPN18	0.00673847
TBC1D1	0.00673847
IKZF2	0.00674786
TMEM120A	0.00677979
C1RL	0.0068213
LARP6	0.00682156
NBPF1	0.00685971
EHD2	0.00690489
GJB2	0.00691728
CAPZA2	0.00691729
SCNN1A	0.0069655
ERGIC1	0.0069655
RAB40B	0.00697706
RUBCN	0.00698834
MICAL1	0.00699778
TMEM134	0.00699996
MAP3K6	0.00704252
TRIB2	0.00705319
WDR37	0.00706388
DNAJC4	0.00707458
SMAD3	0.00712801
CCDC30	0.00718895
PPP1R13L	0.00719676
ARAP2	0.00720395
KLC3	0.00725998
ULK1	0.00733857
RHPN2	0.0073769
TMEM80	0.00737931
DDX58	0.00740146
SLC9A3R1	0.00743596
CISD2	0.00746722
POLM	0.00747941
ARHGDIA	0.00749857
DSG3	0.00751301
PGAM1	0.00753001
LY6G6C	0.00760459
SAP25	0.00761277
ST6GALNAC2	0.00762097
CXADR	0.00762516
CFL1	0.00762516
WWC2	0.00762587
TFG	0.00763205
MAP2K1	0.00763205
BCL9L	0.00763723
PYGB	0.00770115
IL1R2	0.00770565
FCMR	0.00774474
SYNE3	0.00776137
LYPLA2	0.00777456
AQP7	0.00780307
CCDC136	0.00785335
ENDOV	0.00785556
DHRS1	0.00787883
EDN3	0.00788703
ARHGEF12	0.00790214
TNFSF9	0.00792889
UBALD2	0.00793722
GNAS	0.00794641
TTC9	0.00794894
PCDHGA6	0.00795474
MYO1E	0.00796067
LRRC8A	0.00796435
NEBL	0.00797242
CDKL5	0.00801439
LMNTD2	0.00804006
ARC	0.00805722
NAGK	0.00807875
MED8	0.00810737
SERPINF1	0.00811444
ALG11	0.0081175
PDIA6	0.00817663
UBA1	0.00817957
SPTLC1	0.00827052
LMO4	0.00830704
OSBPL1A	0.00838052
LAMP3	0.00838901
PLXNA3	0.00841667
SNX33	0.00842459
CIRBP	0.00845447
KCTD21	0.00846924
C15orf65	0.00848715
IFT20	0.00851025
TMC5	0.00854701
SNRNP27	0.00854758
BCL2A1	0.0085501
SPOPL	0.00861467
RAB11FIP5	0.00862252
PCGF2	0.00863967
CDKN1C	0.00866029
IL6	0.00867717
FPR1	0.00869545
BACH1	0.00869809
CHD5	0.0087046
NXPH4	0.00870871
ANXA2R	0.00871502
COPB2	0.00873602
SFRP2	0.00874129
PLEKHA1	0.00875503
LY6D	0.00877407
THY1	0.00881506
FN1	0.00883136
CDK18	0.0088545
SIRPA	0.00889866
SGTB	0.00893603
PLA2G4C	0.00898293
FBLIM1	0.00898547
DHDDS	0.00899571
MTMR3	0.00900864
LCP1	0.00901117
SEC62	0.00906921
AKAP13	0.00906921
TRIM7	0.00916487
TNC	0.00918214
VSIG10L	0.00919172
CD53	0.00923973
EMC10	0.00924772
ARNTL2	0.00927019
KIAA0895	0.00931698
SYNGR3	0.00931698
ARHGEF16	0.0093365
KRT10	0.00935591
DDX17	0.00935928
MMP10	0.00936553
FAM177B	0.00940453
METRN	0.00942848
TBX19	0.00945347
EXOC3L4	0.00949277
RGS17	0.00951247
ZNF438	0.0095322
CATSPER1	0.00955197
DCN	0.00959161
MROH7	0.00959161
APBA3	0.00960544
TMED1	0.00965994
TMEM167B	0.00966225
ARPC3	0.0096827
ARL14	0.00974423
CHMP2B	0.0097648
AIP	0.0097648
HERPUD1	0.00979675
IL1B	0.00980199
LMF2	0.00981108
IL10RB	0.00990901
PLEKHO2	0.00992392
SLC27A1	0.00999563
AREG	0.0100221
MRPL54	0.0100221
CTTN	0.0100351
SRPRA	0.0100351
SLC35C1	0.0100483
CFAP53	0.0100574
CARHSP1	0.01006
SLC10A3	0.0100624
CALB1	0.0100793
ZEB1	0.0101299
ITFG1	0.0101331
KAT2B	0.0101403
RDH11	0.0101617
NXPE3	0.0101716
SELPLG	0.010182
SAR1B	0.0102041
NPAS1	0.0102448
NOTCH2	0.010247
WASF2	0.010268
EML2	0.0103187
CANX	0.0103663
ANAPC16	0.0103752
BCAP29	0.0103752
PPP1R18	0.0103908
COL7A1	0.0104031
PIGG	0.0104197
C1D	0.0104832
EPOR	0.0104884
MEIS3	0.0105069
UQCR11	0.0105206
SEC14L1	0.0105215
CDC42EP1	0.0105216
MSR1	0.0105527
EPHA2	0.0105701
HOXC6	0.0106282
LDHA	0.0106357
RND3	0.0106785
ANO8	0.0107041
CYP3A4	0.0107805
CMPK2	0.0107914
TREML2	0.0107914
MICALL2	0.0108119
COPB1	0.0108341
EIF1AD	0.0108615
GJB5	0.0108765
EMC3	0.0109231
WDR54	0.0109231
TRAPPC1	0.0109566
LRRC42	0.011012
SNX24	0.011012
MT1E	0.0110851
SLC9B2	0.0110905
C3	0.0111129
TOLLIP	0.0111481
PLEKHO1	0.0111641
ARHGAP23	0.0112257
PDGFB	0.0112257
FER1L6	0.011237
SLC45A4	0.0112407
CFAP65	0.0112483
GNAL	0.0112596
ARHGAP1	0.0112869
ZMYND15	0.0113332
CALHM2	0.0113622
DISP1	0.011385
ANKRD37	0.0113993
ALDH3B1	0.0114108
GGT1	0.0114309
ADAM10	0.0114455
CYP4F12	0.0114732
KLHL24	0.0114917
FAXDC2	0.0115116
FAM219B	0.0115358
BCAT1	0.0115463
PPM1J	0.0115579
LGALS7B	0.0115695
CATSPERG	0.0116277
AK1	0.0116638
BRI3	0.0116781
ANXA6	0.0116781
A2M	0.0117095
REC8	0.0117411
TPM2	0.0117813
LAMP1	0.0117889
SPAG7	0.0118208
MOSPD3	0.0118849
ACVR1	0.0119493
GIPC1	0.0119654
MXRA8	0.0119698
ZNF425	0.0119937
ANXA10	0.0120179
SIN3B	0.0120416
LGALS4	0.0120726
CRTC1	0.0120776
TXNDC15	0.0120951
MOV10	0.0121114
FBXO3	0.0121114
NCSTN	0.0121114
LRRC56	0.0121258
RAPGEF3	0.0121258
SPDEF	0.0121603
EXOC6B	0.0121742
MID2	0.0121984
PCDHB10	0.0122349
CERCAM	0.0122592
PDPN	0.012308
PELI1	0.0123232
ACCS	0.012357
KDELR2	0.0123965
LGMN	0.0124167
TMOD1	0.0124554
TMEM91	0.0124907
PIGS	0.0125192
IKBKB	0.0125576
FCGR2B	0.0125669
ERRFI1	0.0126181
PRDX1	0.0126194
AGPAT4	0.0126417
CTB-102L5.4	0.0126542
ATG13	0.0126753
SNX16	0.0126753
MACC1	0.0127414
SCGB2A1	0.012742
CLN5	0.0127424
HMG20B	0.0127769
CH507-9B2.9	0.0127924
YIF1A	0.0128555
LYL1	0.0128683
NDUFB4	0.0129444
SOCS3	0.0130444
ABCC5	0.013051
DNAH7	0.0130597
YIPF5	0.0131462
DIAPH1	0.0131718
GRIN2D	0.0132015
SYT8	0.0132071
RNASEL	0.0132534
RASSF5	0.0133447
LANCL3	0.0133709
TTC21A	0.0133971
RAB2B	0.0134176
CALU	0.0134292
SCNM1	0.0134292
MOSPD2	0.0134353
NMI	0.0134406
RPL36	0.0134854
DHX58	0.0135061
ZNF264	0.0135071
GOLGA8A	0.0135321
VEGFA	0.0136113
TUFT1	0.0136115
TFAP2C	0.0136216
MTMR9	0.0136844
SLC15A1	0.0137149
CA5B	0.0137954
RPH3AL	0.0138645
ITGA5	0.0138762
MCOLN1	0.0138826
SNAPC2	0.0139007
CELA3B	0.0139032
IL11	0.0139168
SAMD9L	0.0140282
YWHAE	0.0140617
NMB	0.0141209
RAB5B	0.0141422
GTF2I	0.0141837
ZRSR2	0.0142303
CSF1R	0.0142448
CCND1	0.0142497
CYLD	0.0142863
WWC1	0.0143229
SUMF2	0.0143586
PIP4K2A	0.0143973
DKK3	0.0144113
GPR137	0.014416
FURIN	0.0144533
RASSF7	0.0144677
MBD1	0.0144908
TMEM198	0.0144951
TMEM217	0.0145934
RABGAP1	0.0146325
DMKN	0.0146612
CYB5D2	0.014717
HSD17B1	0.014736
DHRS3	0.0147708
ZDHHC3	0.0147708
SH3BGR	0.0148917
RP11-2C24.9	0.0149268
CFD	0.014966
KLF3	0.0149941
PCOLCE	0.0150644
ALPP	0.0151078
IDUA	0.0151223
STAB1	0.0151659
LYSMD4	0.015195
KPNA7	0.0152242
ZNF688	0.0152361
MICU1	0.0152482
LAMC1	0.0152534
DBN1	0.0153906
IL10RA	0.0154001
UBTD1	0.0154122
MUC6	0.0155686
ARHGAP31	0.0155777
OXSR1	0.0156206
ACTR1A	0.0156495
LRCH3	0.0156971
UNC45A	0.0157093
SERPINB6	0.0157475
HOXC11	0.0157493
LIMCH1	0.0157693
LRG1	0.0157893
ERCC1	0.0158093
AXL	0.0158172
RPN1	0.0158487
FAM167A	0.0158624
PRSS12	0.0158897
PWWP2B	0.0159098
UGP2	0.0159408
CARD11	0.0159532
CSF1	0.0159532
WNT10A	0.0159988
BCL10	0.016088
LILRB4	0.0160902
GALNT3	0.0161035
VPS13D	0.0161531
PLS1	0.0161548
SCARF2	0.0162899
INSIG1	0.016361
RASA4	0.0163786
BIK	0.016387
METRNL	0.016415
ARHGEF2	0.0164199
ABLIM3	0.0164293
RTN2	0.0164448
IVNS1ABP	0.0165051
IGFL1	0.0165228
ARHGAP12	0.0165234
LGALS2	0.0165253
SS18	0.0165653
S1PR4	0.0165853
TOM1L1	0.0166257
RP11-468E2.4	0.0166692
STX4	0.0167165
TPM4	0.0168037
GAREM1	0.0168159
IL20RB	0.0168218
ZNF28	0.0168581
SIRT2	0.0168993
OGDH	0.0169214
HOXB4	0.0169214
NATD1	0.0169331
DERL1	0.0170425
HOXD1	0.0171092
SPRYD3	0.0171338
ABLIM1	0.0171452
TBX6	0.0171897
BLACAT1	0.0171897
LAT	0.017222
SLC30A7	0.0172381
SEC24A	0.0172408
FBXL2	0.0172838
RHOB	0.0173002
MEIS2	0.0173053
SCARF1	0.0173355
ITGA1	0.0174131
PLEKHM1	0.0174496
TMEM254	0.0174496
USF1	0.0174998
EGR4	0.017548
LY96	0.0175808
JAK3	0.0176302
KPNA5	0.0176632
GAS8	0.0177178
TXNL1	0.0177419
C1orf122	0.0177964
COL9A2	0.0178457
SLC38A7	0.0178457
TTC7A	0.0179159
SNN	0.017938
ARF1	0.0179395
CXCL1	0.0179607
ABCA10	0.0179626
TMOD2	0.0180128
PARP9	0.0180583
MED19	0.0180583
SNAI3	0.0180801
ZNF467	0.0180801
GTPBP1	0.0181826
ALS2CL	0.0181826
CYP2D6	0.0181983
PCDHGA8	0.0183341
IST1	0.0184034
TCEANC	0.0184537
CGGBP1	0.0184788
CPEB3	0.018488
KIF13B	0.0185114
PON3	0.0185151
FAM25A	0.0185223
OSR2	0.0185395
TRAF4	0.0185441
GALC	0.0185441
GPR137B	0.0185441
GUCY2D	0.0186084
CCDC17	0.0186256
KRT14	0.0186256
PRRX2	0.0186429
NAB1	0.018741
ASPHD1	0.018741
SH3BP5	0.0187641
SNX11	0.0187941
FRAS1	0.0188685
TXNDC17	0.0189096
TNFSF12	0.0189735
LAMP2	0.0190059
C1orf198	0.019071
TMEM51	0.019164
RAB10	0.0192063
LAMA4	0.0192807
COMMD3	0.0194758
LAP3	0.0194824
EDNRB	0.0194875
S100A2	0.0195394
TRAM1	0.0195982
APOBEC3A	0.0196313
XPR1	0.0196342
PRKCSH	0.0196798
ZMYM6	0.0198008
MEGF6	0.0198008
TOR4A	0.0198166
JAK2	0.0198726
PEA15	0.0198852
PLEKHG7	0.0199033
CALCOCO2	0.0199196
TFAP2A	0.0199206
NOL3	0.0199541
ACAP2	0.0199885
HNRNPH1	0.0200072
WDR45B	0.0200072
KRT15	0.0200231
TNK1	0.0201048
C1R	0.0201785
C5orf15	0.0203357
COX17	0.020362
ZDHHC12	0.020362
MAPK8	0.0204196
PSMD8	0.0204712
CLIC4	0.0204757
TAOK2	0.0204786
COL9A3	0.0204811
SLC23A3	0.0205129
FOS	0.0205409
CYP2C9	0.0205691
PAPSS1	0.0205812
SLC37A2	0.0206066
TNKS1BP1	0.0206518
PGM3	0.0206871
DSP	0.0207796
RB1	0.0207934
FAM160A1	0.0208899
PPP2R2A	0.0209357
FGL2	0.0209469
ZNF24	0.0209986
CDK9	0.0209986
TMEM214	0.0210071
ME1	0.0210227
ASIC3	0.0210231
RABIF	0.0210486
PLSCR2	0.0210614
WWTR1	0.0210987
APOL6	0.0211146
PCGF5	0.0211146
HOPX	0.021138
MTHFR	0.0212148
FNIP1	0.0212224
NTSR1	0.0212245
NEK11	0.0212533
SERPINB2	0.0212726
GADD45B	0.0212945
INPP4B	0.0213003
FAM160B2	0.0213003
CA7	0.0213256
MPP3	0.0213885
CDK14	0.0214273
ACTN1	0.0214778
TRAK1	0.0215119
SLAMF9	0.0215439
TXK	0.0215829
POU5F1	0.0216807
ZNF19	0.0217003
FOXO1	0.0217309
VPS28	0.0217589
CARD6	0.0217591
TVP23C	0.0217591
KRT13	0.0217788
ASPH	0.0218209
C1orf167	0.0218378
HOXD4	0.0218773
RNF215	0.0218773
SMIM19	0.0218879
OSMR	0.0219168
ZSWIM7	0.0219515
PCMTD1	0.0219884
TES	0.0220078
SUPT5H	0.0221365
SPATA20	0.0221473
TBCA	0.0221944
COL15A1	0.022215
THSD7A	0.022215
MAPK1IP1L	0.0223226
PLP2	0.0223544
SMIM1	0.02236
CNN1	0.0223754
SEL1L	0.0224349
USP53	0.0224724
LURAP1L	0.0225111
HYAL1	0.0225367
MSMO1	0.0225745
SLC1A3	0.0226787
COL8A1	0.0227194
SLC7A11	0.0227361
TFPT	0.0227655
GABBR1	0.0227806
CD93	0.0227806
MIER1	0.0228119
AZIN2	0.0228419
FAM47E	0.0228863
SORBS3	0.0228878
POLR2A	0.0228933
RAB6A	0.0229258
PLA2G7	0.0229855
ARHGAP42	0.0230678
LPAR1	0.0230678
ABCG1	0.0230784
L1CAM	0.0230885
SVIP	0.0231624
SPOCD1	0.0231919
BNIP2	0.023263
KLC1	0.0233087
TRAF1	0.0233165
DRC3	0.0233373
VEZT	0.0233444
VAMP3	0.0233858
MANBA	0.0233986
AKAP9	0.0234743
F2RL1	0.0235394
TOX4	0.0235406
DBNL	0.0235794
LEPROTL1	0.02367
FAM89B	0.02367
C6orf52	0.0236936
SMUG1	0.0237742
ACBD3	0.0238524
[truncated: 586 more rows]

## Sheet: Sheet2
Supplementary Table S4.Down-regulated genes with RRA_score less than 0.05
Name	RRA_score
FABP1	1.95077e-14
HSPD1	2.08899e-14
EEF1B2	7.68343e-14
NCL	2.23887e-13
FABP5	3.79293e-13
FBL	4.47742e-13
HMGB1	5.54755e-13
PA2G4	3.35288e-12
LDHB	7.14262e-12
SNRPF	7.25939e-12
MGST1	7.25939e-12
LSM5	9.49245e-12
GGCT	1.08074e-11
EBPL	1.43288e-11
DDX21	2.49633e-11
CKS2	2.71276e-11
YWHAB	3.27919e-11
RSL1D1	4.71042e-11
EIF6	5.88006e-11
HNRNPAB	1.00112e-10
HSPE1	1.04628e-10
ODC1	1.21792e-10
EIF2S2	1.32612e-10
CCT2	1.35438e-10
RPS2	1.50335e-10
LSM7	1.73464e-10
SERBP1	2.15763e-10
CDK4	2.15763e-10
DKC1	2.33131e-10
CCT6A	2.42242e-10
STRAP	3.03373e-10
PPA1	3.20514e-10
HNRNPA1	3.44617e-10
IMPDH2	3.57224e-10
RPL4	3.75731e-10
SRSF3	3.90432e-10
NUCKS1	4.33639e-10
PTMA	4.41213e-10
HMGN2	4.41213e-10
MRPL12	4.48898e-10
DEK	4.64601e-10
CYC1	4.80759e-10
RBMX	5.14484e-10
SLC25A5	5.36879e-10
SNRPB2	5.50157e-10
RPS3	5.87868e-10
AHCY	6.2771e-10
SLC12A2	6.69776e-10
RPSA	7.19385e-10
BZW2	7.73075e-10
RANBP1	7.79728e-10
HMGB2	7.79728e-10
GGH	7.8533e-10
MLEC	7.8533e-10
SRPK1	9.89498e-10
EIF1AX	1.16582e-09
NOP56	1.48938e-09
TRAP1	1.55358e-09
PEBP1	1.64276e-09
TIMM13	1.68892e-09
SNRPE	1.7845e-09
SET	1.87417e-09
SSRP1	1.88454e-09
PSMA7	2.07029e-09
RPL7	2.13918e-09
EIF3E	2.13918e-09
RBM3	2.21313e-09
ADRM1	2.21313e-09
GSPT1	2.24254e-09
NPM1	2.26377e-09
RPL6	2.27228e-09
NOP16	2.36346e-09
TMEM141	2.36346e-09
IDH2	2.39452e-09
HSP90AB1	2.51139e-09
TOMM22	2.93977e-09
RPS21	3.06697e-09
MYC	3.12999e-09
EI24	3.16923e-09
SLC25A6	3.28944e-09
PPP1R1B	3.37167e-09
HNRNPM	3.37167e-09
MCM7	3.54128e-09
LBR	3.54128e-09
CYCS	4.55358e-09
PPP1CC	4.66069e-09
CDCA7	4.77057e-09
PSMG1	5.47615e-09
TKT	5.60179e-09
LYAR	5.79476e-09
RPS10	5.98173e-09
DDX18	6.19733e-09
APEX1	6.26664e-09
ASCL2	6.55036e-09
SYNCRIP	6.62294e-09
UBE2C	6.81893e-09
NAA20	7.96324e-09
RNASEH2B	7.96324e-09
STOML2	8.04864e-09
SNX5	8.39789e-09
ID1	8.56037e-09
RPL7A	8.66804e-09
CENPF	8.85214e-09
NOP58	9.42408e-09
CLNS1A	9.7214e-09
CMSS1	1.07695e-08
MRPS26	1.07695e-08
HSPA8	1.08943e-08
DCTPP1	1.19102e-08
RPS7	1.19592e-08
GPX2	1.27671e-08
RPL5	1.28112e-08
RPL3	1.28936e-08
PABPC1	1.40219e-08
SNRPD1	1.43384e-08
MRPL3	1.55035e-08
GOLIM4	1.55035e-08
STMN1	1.56621e-08
FERMT1	1.63595e-08
NIFK	1.85395e-08
SUCLG1	1.99581e-08
XRN2	1.99581e-08
CSE1L	2.07007e-08
PTGES3	2.07007e-08
MRPS35	2.26584e-08
EIF3M	2.32749e-08
NPM3	2.43335e-08
RAN	2.45369e-08
CCDC34	2.65713e-08
EEF1E1	2.70388e-08
SRSF7	2.75131e-08
TOMM40	2.77529e-08
RPS27A	3.1329e-08
MAD2L1	3.23759e-08
TUFM	3.34858e-08
NDUFAF4	3.34858e-08
PHB2	3.57314e-08
TCP1	3.60995e-08
EIF3J	3.70077e-08
MRPS33	4.08329e-08
SNRPB	4.21035e-08
MRPL11	4.32125e-08
GCSH	4.35617e-08
DPM1	4.75606e-08
PAICS	4.76614e-08
RPL23	5.02611e-08
PTTG1	5.37904e-08
WDR43	5.51877e-08
DBI	5.56524e-08
SRSF2	5.64803e-08
DTYMK	5.86906e-08
ANP32B	5.95946e-08
GNL3	6.19057e-08
DAP3	6.23768e-08
HDAC2	6.4291e-08
KPNA2	6.47771e-08
PRAC1	6.87776e-08
SMC4	6.87776e-08
KPNB1	6.87776e-08
BAX	6.92918e-08
TOP1	7.19113e-08
GMNN	7.29819e-08
PCNA	7.60427e-08
MTCH2	7.96885e-08
NAP1L1	7.97455e-08
C1QBP	8.0792e-08
CCL20	8.29565e-08
NME1	8.43153e-08
HNRNPA2B1	8.49051e-08
EBNA1BP2	8.56625e-08
PRKDC	8.75258e-08
CCDC85B	9.07063e-08
MKI67	9.20051e-08
POLD2	9.39825e-08
BRIX1	9.46494e-08
ATIC	9.59951e-08
IPO5	9.59951e-08
WDR77	9.59951e-08
DNAJC2	9.66739e-08
NHP2	9.89776e-08
TUBA1B	1.00665e-07
GTF3A	1.03685e-07
RALY	1.03685e-07
TPX2	1.14208e-07
EIF5B	1.17373e-07
TFAM	1.18983e-07
UBA2	1.20611e-07
CDC123	1.22257e-07
MRPS34	1.2352e-07
EEF1D	1.23922e-07
MRTO4	1.24762e-07
ABCE1	1.30774e-07
YBX1	1.38465e-07
SMAGP	1.43523e-07
SMC2	1.44471e-07
EIF3L	1.48516e-07
REG1A	1.55259e-07
RPA3	1.61338e-07
TOMM20	1.65641e-07
MRPL51	1.65802e-07
ZC3H15	1.67785e-07
UQCRFS1	1.68071e-07
NOLC1	1.72143e-07
RPL9	1.75473e-07
CCNB1	1.77397e-07
GPATCH4	1.77722e-07
SSB	1.83452e-07
TRMT10C	1.88145e-07
RNF114	1.966e-07
HNRNPA3	1.97833e-07
REPIN1	2.01572e-07
RNPS1	2.01572e-07
PRPF19	2.05369e-07
ID2	2.14461e-07
RPS6	2.15787e-07
C10orf99	2.23383e-07
PDHA1	2.28031e-07
MAZ	2.35079e-07
HNRNPU	2.43776e-07
CRLS1	2.49721e-07
RPS3A	2.51712e-07
NASP	2.58865e-07
CD320	2.60416e-07
ACTL6A	2.61975e-07
ADSL	2.61975e-07
LSM6	2.69885e-07
UBE2T	2.74726e-07
C20orf27	2.82955e-07
GAR1	2.82955e-07
CDX2	2.91841e-07
ILF3	2.93099e-07
PUM3	3.03546e-07
MRPL48	3.1068e-07
IDH3B	3.12486e-07
RPS18	3.13099e-07
GTPBP4	3.21645e-07
CCNB2	3.31026e-07
BRI3BP	3.32929e-07
SMARCC1	3.34842e-07
HNRNPA0	3.40634e-07
RPS4X	3.42583e-07
RPL27	3.44542e-07
CASP6	3.44542e-07
RCN2	3.54475e-07
HADH	3.5649e-07
EPHB2	3.60549e-07
HNRNPK	3.60549e-07
HNRNPD	3.62593e-07
RPL13	3.9003e-07
NDUFV1	3.96363e-07
IFRD2	3.98842e-07
PRELID3B	4.26207e-07
RPIA	4.30916e-07
PDCD2	4.40465e-07
SRI	4.4288e-07
RPL14	4.62597e-07
NUP37	4.62597e-07
RUVBL1	4.75287e-07
LRPPRC	4.85647e-07
RPLP0	5.0423e-07
EIF3D	5.09647e-07
DUT	5.23142e-07
RPF2	5.23402e-07
MZT2A	5.2899e-07
HES6	5.2899e-07
UQCRC2	5.40306e-07
TOP2A	5.46053e-07
ESF1	5.51841e-07
CBX3	5.66537e-07
PDCD5	5.72505e-07
DNAJC19	5.75509e-07
NIT2	5.81557e-07
ARMC10	5.90727e-07
TMEM97	6.00017e-07
PFDN4	6.0079e-07
MT-CO3	6.03955e-07
FTL	6.13511e-07
BIRC5	6.28622e-07
MRPL16	6.6656e-07
LYPLA1	6.68522e-07
G3BP1	6.7194e-07
SRM	6.82282e-07
RPL7L1	6.85759e-07
RPL10A	6.92756e-07
NIP7	6.99813e-07
MRPL15	7.10511e-07
AKAP1	7.17718e-07
PNO1	7.28643e-07
PIGR	7.30699e-07
RRP15	7.32315e-07
MCM3	7.58455e-07
NME4	7.68162e-07
AURKA	7.81476e-07
QPRT	7.93203e-07
GPR160	8.01102e-07
ESD	8.01102e-07
NDUFA10	8.25193e-07
ATG3	8.33357e-07
NUDT1	8.62461e-07
SPINK1	8.74681e-07
NOX1	8.81758e-07
COX5A	8.95482e-07
MRPS2	9.05503e-07
GSS	9.09904e-07
SFPQ	9.27687e-07
DCUN1D5	9.32178e-07
PRMT1	9.34366e-07
RPS23	9.50322e-07
DCAF13	9.64122e-07
ANAPC5	9.96973e-07
EIF3H	1.02759e-06
RPN2	1.07052e-06
DDX54	1.07558e-06
EIF3G	1.09602e-06
TCOF1	1.09602e-06
LSM8	1.09715e-06
CPNE1	1.10738e-06
TBRG4	1.11156e-06
NCBP2	1.11678e-06
COA3	1.12808e-06
MYB	1.13786e-06
EIF3F	1.17557e-06
RPS17	1.19204e-06
VDAC3	1.214e-06
NDUFAB1	1.22731e-06
PSMA2	1.24753e-06
XRCC5	1.24835e-06
DBF4	1.29497e-06
NACA	1.30896e-06
CENPW	1.34057e-06
HNRNPR	1.37383e-06
IER3	1.39259e-06
OLFM4	1.41155e-06
SF3B5	1.41392e-06
LTV1	1.46975e-06
PAK1IP1	1.48959e-06
POLE3	1.49625e-06
ARL5A	1.50965e-06
VPS51	1.54359e-06
GMPS	1.55045e-06
GTF2F2	1.55045e-06
DDC	1.55734e-06
PTCD3	1.57816e-06
RPL23A	1.58383e-06
RHOBTB3	1.58515e-06
TGFBI	1.61068e-06
MRPS18B	1.62049e-06
HACD3	1.63481e-06
CS	1.65649e-06
MAPRE1	1.69315e-06
SSBP1	1.69623e-06
PPM1G	1.71071e-06
CCDC59	1.71547e-06
TSPAN6	1.77969e-06
RPL8	1.89237e-06
FCGRT	1.91938e-06
POLR2F	1.92409e-06
WDR74	1.95247e-06
VDAC1	1.98603e-06
IARS2	1.98603e-06
KPNA3	2.01152e-06
SMARCA4	2.02867e-06
SS18L2	2.05461e-06
DDX1	2.07206e-06
NELFCD	2.08909e-06
MRPL36	2.1234e-06
ZFP36L2	2.17025e-06
DNMT1	2.17937e-06
CCT4	2.21116e-06
CDC20	2.22542e-06
CXCL3	2.23092e-06
YEATS4	2.25344e-06
EIF3K	2.26518e-06
EIF3B	2.39534e-06
MT-CO2	2.45477e-06
NOB1	2.50886e-06
CCT5	2.51159e-06
SCML1	2.52946e-06
NAE1	2.55021e-06
NAA15	2.56064e-06
NUDT5	2.59156e-06
PRKAR2A	2.62395e-06
HMGB3	2.6323e-06
SAPCD2	2.66687e-06
OLA1	2.69436e-06
C8orf33	2.69945e-06
KIF20B	2.71038e-06
BOP1	2.81045e-06
BAZ1B	2.81045e-06
RPL36A	2.817e-06
PHGR1	2.817e-06
EEF2	2.84448e-06
PHB	2.93198e-06
PRELID1	2.98326e-06
PTBP1	3.01983e-06
ETS2	3.04537e-06
RPLP1	3.09169e-06
GINS2	3.19153e-06
RPL21	3.23403e-06
VPS35	3.24206e-06
DLD	3.30615e-06
PPP1R14B	3.31909e-06
MRPL13	3.40665e-06
PKP2	3.42417e-06
SSU72	3.4375e-06
TRABD2A	3.6567e-06
PUS7L	3.6567e-06
PSMA3	3.69268e-06
MRPL32	3.85658e-06
DDX27	3.88743e-06
QTRT1	3.94067e-06
KNOP1	4.00726e-06
RPL19	4.05506e-06
PUS1	4.11462e-06
DHFR	4.14574e-06
UTP4	4.20855e-06
PSMA4	4.22284e-06
SLC25A10	4.27215e-06
DHRS4	4.32038e-06
SLC25A3	4.32213e-06
AIMP2	4.38334e-06
UNG	4.4182e-06
HNRNPF	4.44524e-06
TCEA1	4.48443e-06
RAE1	4.55148e-06
PARP1	4.57113e-06
LAPTM4B	4.60304e-06
MTDH	4.63867e-06
TFDP1	4.70542e-06
KHDRBS1	4.77521e-06
EIF5A	4.78384e-06
ESRRA	4.84587e-06
CDKN3	4.93202e-06
MRPS9	4.95348e-06
CBX5	5.08155e-06
GPSM2	5.20847e-06
USP1	5.21235e-06
CASP1	5.26927e-06
THOC6	5.28835e-06
RFC3	5.38465e-06
PAFAH1B3	5.38743e-06
SF3B3	5.52191e-06
EIF4B	5.53409e-06
RRS1	5.64188e-06
NOL7	5.76004e-06
TMEM126B	5.93026e-06
NOL11	6.01488e-06
MKKS	6.03619e-06
HSPA9	6.07267e-06
DNPEP	6.27479e-06
SMC1A	6.40821e-06
MT-ATP6	6.42931e-06
UQCRC1	6.52447e-06
POLR3K	6.54399e-06
CLTA	6.56683e-06
EIF3A	6.58978e-06
LSM2	6.65222e-06
DPEP1	6.82564e-06
CENPH	6.87015e-06
RPS13	6.91369e-06
IDH3A	6.96579e-06
TIMM44	7.0869e-06
CBX1	7.18504e-06
SLC52A2	7.25939e-06
TRIM28	7.3212e-06
PTGES2	7.36763e-06
ACOT13	7.43537e-06
THOC7	7.74531e-06
DNAJA3	7.90427e-06
MALSU1	7.94337e-06
MRPL4	7.99292e-06
RBM14	8.01175e-06
STUB1	8.23037e-06
EPB41L2	8.23037e-06
SNRPD2	8.39824e-06
PRPF40A	8.39824e-06
RPS20	8.45004e-06
MMAB	8.59621e-06
EXOSC4	8.74048e-06
CDT1	8.79875e-06
KIF5B	8.80685e-06
NDUFS6	9.03676e-06
RPS4Y1	9.10507e-06
PRDX2	9.27923e-06
UBE2S	9.36864e-06
PHF20	9.39947e-06
TCERG1	9.49245e-06
NDUFAF2	9.88866e-06
NXT1	9.93659e-06
PPHLN1	1.00014e-05
ALDH1B1	1.02643e-05
RRP9	1.03644e-05
TMA7	1.03685e-05
CENPN	1.05329e-05
PSMB5	1.05531e-05
UTP18	1.07038e-05
DNPH1	1.07403e-05
TUBB	1.07403e-05
BIN1	1.10171e-05
HSPH1	1.12661e-05
ACAT1	1.13021e-05
EMG1	1.15159e-05
MRPS12	1.17841e-05
EXOSC5	1.19279e-05
PPAN	1.19656e-05
IMP3	1.22655e-05
DDX46	1.24765e-05
STXBP6	1.25039e-05
EHF	1.25039e-05
CHCHD3	1.25475e-05
WDR12	1.26613e-05
ILF2	1.26736e-05
TMA16	1.29408e-05
CDX1	1.31355e-05
CLN3	1.31845e-05
METAP2	1.35153e-05
CACYBP	1.35754e-05
CKAP2	1.36411e-05
MRPS30	1.36833e-05
PMPCA	1.37255e-05
IMMT	1.38104e-05
COX14	1.3881e-05
RCC1	1.41542e-05
TMPO	1.44608e-05
NOC2L	1.45495e-05
ABRACL	1.45888e-05
SURF6	1.4773e-05
NUF2	1.4773e-05
MGME1	1.49994e-05
TRMT6	1.51826e-05
MPHOSPH10	1.52287e-05
CXCL2	1.53274e-05
E2F4	1.53677e-05
CKS1B	1.56616e-05
MRPL19	1.57909e-05
SFXN4	1.57909e-05
SOX4	1.60316e-05
C1orf131	1.62726e-05
CHPT1	1.64194e-05
RPS25	1.67165e-05
CMTM8	1.67664e-05
EIF4A1	1.68862e-05
ENC1	1.70686e-05
ETV4	1.72215e-05
AIFM1	1.75825e-05
RPS28	1.76844e-05
IPO7	1.77391e-05
NSMCE1	1.80027e-05
VRK1	1.8216e-05
RABL6	1.84314e-05
MRPL14	1.84744e-05
KHSRP	1.86488e-05
KAT2A	1.88133e-05
DUS1L	1.89791e-05
TDGF1	1.9146e-05
RPS9	1.92618e-05
MEST	1.93141e-05
C16orf91	1.93705e-05
HNF4A	1.94835e-05
THOC3	1.96541e-05
COTL1	1.98697e-05
MRPL9	2.00571e-05
MCMBP	2.00571e-05
NABP2	2.02904e-05
ECE2	2.04669e-05
SIVA1	2.04928e-05
PSMA1	2.05981e-05
PAWR	2.07639e-05
ERGIC3	2.08237e-05
UPF3A	2.10644e-05
SRSF9	2.11857e-05
LYRM4	2.12392e-05
LMNB1	2.12465e-05
ATPAF1	2.13686e-05
MYBL2	2.14299e-05
LRRCC1	2.16764e-05
HMBS	2.18006e-05
DDX10	2.19879e-05
SMAP1	2.21766e-05
PLCB4	2.22306e-05
MPST	2.26828e-05
TMEM243	2.31405e-05
MAGOHB	2.32584e-05
CTNNBL1	2.32716e-05
STARD7	2.33373e-05
UCHL3	2.34918e-05
RRM2	2.38692e-05
SNRNP40	2.38692e-05
GLRX5	2.44796e-05
TGS1	2.48243e-05
NFIA	2.48938e-05
RABGGTB	2.48938e-05
DDX39A	2.50365e-05
RPL12	2.53291e-05
HOOK1	2.5455e-05
EEA1	2.55969e-05
PTDSS1	2.58828e-05
CHMP4B	2.58828e-05
UMPS	2.64625e-05
MIS18A	2.72772e-05
NAA10	2.73552e-05
TOMM34	2.7503e-05
SMARCE1	2.75786e-05
HSD17B10	2.77544e-05
PGP	2.81582e-05
PSMD7	2.81582e-05
ADK	2.81898e-05
HELLS	2.92069e-05
EXOSC3	2.92069e-05
RPS5	2.93244e-05
MAPKAPK5	2.9526e-05
C1orf35	2.97672e-05
RBM17	3.00913e-05
CFAP97	3.02545e-05
CENPV	3.05354e-05
GIPC2	3.09146e-05
NDUFS5	3.0971e-05
PDCD6	3.11652e-05
PRDX6	3.14115e-05
SUPT16H	3.16714e-05
NUDT4	3.18417e-05
BOLA3	3.19642e-05
PHF14	3.22707e-05
TK1	3.25741e-05
SELENBP1	3.27046e-05
BRD7	3.27919e-05
CHEK1	3.28795e-05
COA4	3.30696e-05
U2SURP	3.30696e-05
PPIA	3.31927e-05
DCXR	3.35337e-05
CARS2	3.37657e-05
SCCPDH	3.37657e-05
TMEM183A	3.43069e-05
APRT	3.43186e-05
ATP1B3	3.44559e-05
NOP14	3.45802e-05
NOL8	3.45802e-05
RPL37A	3.50066e-05
RPL37	3.50066e-05
MCCC2	3.50397e-05
DSN1	3.53178e-05
MTHFD1	3.55043e-05
IDH1	3.55043e-05
METTL5	3.56916e-05
NUP93	3.62583e-05
UROS	3.64489e-05
EXOSC7	3.6929e-05
MPC2	3.70894e-05
RPS14	3.74357e-05
CDKN1B	3.77082e-05
RPL39	3.78254e-05
RPL18A	3.81198e-05
SLC16A1	3.82021e-05
IPO9	3.83015e-05
TXNDC9	3.8601e-05
RPL32	3.86393e-05
CKB	3.89025e-05
PDSS1	3.91046e-05
UBE2N	3.91644e-05
YDJC	3.95114e-05
COASY	3.97161e-05
FARSA	3.98188e-05
DHX9	3.98188e-05
PRC1	4.00522e-05
MTIF2	4.02318e-05
ZNF703	4.04397e-05
RTF1	4.05439e-05
FH	4.05926e-05
ECT2	4.06484e-05
RPS8	4.08515e-05
LETM1	4.14923e-05
PSIP1	4.18759e-05
RPS29	4.18844e-05
PFDN6	4.26236e-05
EIF2A	4.26764e-05
RBM28	4.28947e-05
MCM2	4.28947e-05
CCT3	4.31803e-05
SURF2	4.38886e-05
HMGN1	4.39429e-05
NFE2L3	4.40002e-05
RPS19	4.4002e-05
PABPC4	4.45617e-05
CCND2	4.47345e-05
CCNA2	4.4788e-05
RRP1B	4.54727e-05
CHCHD10	4.58932e-05
TFRC	4.59339e-05
TTC38	4.60499e-05
PDCL3	4.6166e-05
RPS15A	4.61894e-05
NDUFA8	4.63213e-05
SEH1L	4.66331e-05
SLC38A1	4.69278e-05
RPL22	4.6986e-05
RAD23A	4.70939e-05
HES1	4.71313e-05
COX11	4.746e-05
TP53RK	4.76985e-05
TNNC2	4.79526e-05
CLDN15	4.81785e-05
PRPF6	4.842e-05
TAF15	5.06392e-05
SBNO1	5.06392e-05
RNF43	5.0765e-05
HMGA1	5.08365e-05
UTP14A	5.10172e-05
GADD45GIP1	5.11341e-05
PRR7	5.11437e-05
MLST8	5.16524e-05
RPS12	5.24233e-05
PSMD14	5.25691e-05
DNAJC7	5.26824e-05
PARPBP	5.33348e-05
TRAPPC2L	5.33467e-05
CFTR	5.34516e-05
SRRT	5.37295e-05
APMAP	5.39939e-05
KRT20	5.43452e-05
RPS11	5.44811e-05
EIF4A3	5.44811e-05
LAS1L	5.47938e-05
C12orf45	5.49403e-05
RPS24	5.52498e-05
EZH2	5.54679e-05
RPL36	5.5659e-05
MAPK13	5.63361e-05
SLC39A5	5.66987e-05
ARMC6	5.7253e-05
QRSL1	5.78118e-05
PTPN11	5.86585e-05
MAGOH	5.9372e-05
DENR	6.03829e-05
BANF1	6.14056e-05
MRPL17	6.14451e-05
ID3	6.16973e-05
NSMCE4A	6.1852e-05
TPRKB	6.19502e-05
WDR61	6.21494e-05
SSBP4	6.21494e-05
DLAT	6.22985e-05
VAPB	6.22985e-05
TMEM123	6.23961e-05
YBX3	6.28958e-05
RPL13A	6.31996e-05
SF3A3	6.36542e-05
RUVBL2	6.49243e-05
EREG	6.49311e-05
GTF2H3	6.53443e-05
WDR46	6.62819e-05
SLIRP	6.64773e-05
EIF2AK1	6.69132e-05
MRPL37	6.69156e-05
NANS	6.7001e-05
TROAP	6.77093e-05
CDCA3	6.91621e-05
GJB1	6.93754e-05
MRPS23	7.11396e-05
ARL2	7.13065e-05
NUSAP1	7.13378e-05
SNRNP25	7.16217e-05
ALDH2	7.24788e-05
NOC3L	7.35061e-05
KIF9	7.36342e-05
CHCHD7	7.40216e-05
WDR3	7.40216e-05
PTRH2	7.40216e-05
MT-ND6	7.41941e-05
PPIG	7.56915e-05
TFB2M	7.62905e-05
PSME2	7.6383e-05
NR2C2AP	7.66447e-05
HNRNPUL1	7.68222e-05
HDGF	7.69637e-05
CDCA7L	7.73571e-05
MZT1	7.74909e-05
ARIH2	7.77153e-05
PCK1	7.77941e-05
PPIH	7.7895e-05
CDK1	7.80982e-05
SNRPA	7.8436e-05
LIG1	7.95275e-05
DPH2	7.95275e-05
RRM1	7.9633e-05
HMGN5	8.04467e-05
MDH2	8.05171e-05
UBXN4	8.05653e-05
CDC6	8.06316e-05
NUDCD1	8.06316e-05
ARPC5L	8.0878e-05
PDPK1	8.10025e-05
ZWINT	8.17282e-05
FAM136A	8.18219e-05
UBE2I	8.18219e-05
NCAPD3	8.21236e-05
AMD1	8.21385e-05
ECSIT	8.36385e-05
CTU2	8.40209e-05
ERI3	8.42126e-05
SNRPG	8.47589e-05
ATAD5	8.47899e-05
NDUFAF6	8.57595e-05
PLK1	8.61499e-05
ANAPC7	8.63457e-05
RPLP2	8.64313e-05
ABT1	8.65418e-05
REXO4	8.69352e-05
VBP1	8.70048e-05
UCHL5	8.83237e-05
FAM3D	8.8633e-05
NDUFS8	8.92815e-05
MRRF	9.17731e-05
CCT7	9.19108e-05
ALG8	9.26008e-05
FARSB	9.31437e-05
STAU1	9.49086e-05
ATP1A1	9.49086e-05
COQ9	9.59741e-05
OAF	9.61883e-05
ORC6	9.64029e-05
TRIP6	9.66999e-05
NCAPD2	9.72652e-05
PRSS23	9.73417e-05
GOPC	9.8134e-05
ROMO1	9.87531e-05
GTPBP6	9.90092e-05
TRMU	0.000100112
NDUFB6	0.000100145
MZT2B	0.000101483
RPS27	0.000102475
PSMB2	0.000103007
IMP4	0.00010394
GTF2H5	0.000104519
EIF5	0.000104858
NFE2L2	0.000105676
NDUFB5	0.000106063
NFIB	0.000107418
PRR11	0.000107653
WDR5	0.000108599
PSMB8	0.000108915
FAM83D	0.000109074
SLC26A2	0.000109207
MCM6	0.00010979
GLO1	0.00011051
HMMR	0.000110806
MCM5	0.000110992
PLIN2	0.000111209
SLC39A8	0.000112694
COX20	0.00011343
CCDC86	0.000113676
NOP2	0.00011417
SPAG16	0.000115412
NDUFS3	0.000115857
COPRS	0.000116551
DDX56	0.000117422
R3HDM1	0.000118184
PDHB	0.000118235
UQCC2	0.000118659
POLR2K	0.000119046
GRSF1	0.000119206
SNRPA1	0.000119853
NUDCD2	0.000119938
USP10	0.000120235
RPP25	0.000121271
TOPBP1	0.000122054
DIMT1	0.000122577
CYB5B	0.000123103
USP7	0.000123367
MRPL45	0.000123403
SMARCD2	0.000124282
RPL35	0.000126773
DFFA	0.000126836
RRP1	0.00012792
MRPS25	0.00013333
TARDBP	0.000134019
RACGAP1	0.000134585
GMDS	0.000135091
POLR1C	0.000135724
ISY1	0.000136296
KRT23	0.000137764
MACROD1	0.000138546
MRPL1	0.000139509
DHX15	0.000139509
COMMD7	0.000140477
NDC1	0.000140947
COA1	0.000140963
FABP6	0.000141242
ZC3H8	0.000141537
RSL24D1	0.000141939
CAPRIN1	0.000142427
CCAR1	0.000142921
HMGN3	0.000143908
TFDP2	0.00014422
RPL35A	0.000146033
GRWD1	0.000146336
METTL23	0.000146641
LMNB2	0.000147557
METTL2B	0.000147864
BTF3	0.000147901
NAA50	0.000148171
HMGCS2	0.000148786
CCT8	0.00014885
BRCA1	0.000149095
CAAP1	0.000149404
POP7	0.000149434
RBBP7	0.00015097
NUDT21	0.000151485
MLXIP	0.000151485
PDCD2L	0.000151897
PRIM1	0.000154424
LSM4	0.000154604
EXOSC8	0.000156709
KIF22	0.000157239
TRMT1	0.000157309
PRDX5	0.000157589
TOR3A	0.00015828
HSPA14	0.000158304
CRNKL1	0.000158931
ANAPC1	0.000159257
ASPM	0.000159584
MRPL42	0.000160238
NUFIP1	0.000162217
ALKBH2	0.000163213
TXLNG	0.000163713
PM20D2	0.000166472
PSMD6	0.000166472
ABCF1	0.000167933
TEX30	0.000171372
BCS1L	0.00017172
ARMC1	0.000172416
RABEPK	0.000173815
DDX55	0.000174871
MRPL24	0.00017555
GNPNAT1	0.000176287
AK3	0.000176287
PSMG3	0.000177295
THUMPD1	0.000177712
SMYD2	0.00018023
POP5	0.000180234
REXO2	0.000180234
MRPS27	0.000180592
RAD51AP1	0.00018142
SIGMAR1	0.000182755
HPRT1	0.000183212
CEBPD	0.000183212
FOXM1	0.000184985
UBE2V2	0.000187222
DNAJC9	0.000188669
SDHD	0.000189089
PCP4	0.000189466
CPSF3	0.0001906
FEN1	0.00019098
NEK2	0.00019136
SDAD1	0.00019136
IRF8	0.000192378
RIOK1	0.000192378
CHD1L	0.000192886
POLDIP2	0.000193269
DNM1L	0.000194422
CISD3	0.000195234
CBWD1	0.000195969
ILKAP	0.000195969
CEBPZ	0.000196779
GART	0.000201463
KIFC1	0.000202258
RNASEH2A	0.000203498
TOP1MT	0.00020466
LARP1	0.000205869
DAZAP1	0.000207085
C7orf50	0.000207137
LTA4H	0.000209945
ST6GALNAC1	0.000211593
NDUFS2	0.000211593
MSH2	0.000213253
DESI2	0.000214087
TSFM	0.000214506
EEF1A1	0.000215573
IFT74	0.000215763
ZNF511	0.000217004
SLC5A6	0.000217449
AXIN2	0.000218264
RRBP1	0.000218264
RPL15	0.000218612
IRAK1	0.000219303
BUB3	0.000219303
EWSR1	0.000219303
ZNF770	0.000219573
SLC25A39	0.000223359
ODF2	0.00022344
COA7	0.000225176
DUSP2	0.000227011
KLHDC3	0.000228683
PRPF38A	0.000229125
GOT2	0.00022915
ZPR1	0.000229567
PSMB1	0.000229867
BYSL	0.000232751
ADNP	0.000234029
BCCIP	0.000234479
RPL27A	0.000234583
SMC6	0.00023493
SUZ12	0.00023765
HAUS6	0.00023902
COQ7	0.000240857
PGAM5	0.000243634
ERH	0.00024449
PHF19	0.000245331
SMPD4	0.000245969
MCRS1	0.000245969
BOD1	0.000246438
CALM1	0.00024738
UXT	0.000248769
MRPS17	0.000250218
CKAP5	0.000250694
IFT57	0.000251171
CDCA8	0.000251649
HSD11B2	0.000252978
TRIM44	0.000255495
DAXX	0.000256465
ALG5	0.00025722
CHAF1A	0.000258412
ACBD6	0.000261357
NDUFA9	0.000261525
RPL29	0.000262158
CDCA4	0.00026284
SLC25A33	0.000263833
DUS3L	0.000266327
CPT1A	0.000268337
CXCL1	0.00026867
CLUH	0.000268842
FXN	0.000269347
OIP5	0.000270868
PBK	0.000271286
ANKRD22	0.000271885
IMPDH1	0.000272395
SLC2A8	0.000272906
ASF1B	0.000274444
NDUFB2	0.00027476
PPP1R14D	0.000275402
GPR35	0.000275988
MT1G	0.000277062
TALDO1	0.000277767
MRPL47	0.000277895
SKA3	0.000278578
CHD4	0.000278578
AGMAT	0.000279566
BRCC3	0.000280665
INTS10	0.000281189
NONO	0.000281246
CNBP	0.000281246
CPNE3	0.000281713
COPS6	0.000282238
METAP1	0.000283292
ISOC2	0.000283854
TTF2	0.000284877
SMARCB1	0.000284877
PIGU	0.000285408
CPSF2	0.000287003
ANLN	0.000288071
MRPS5	0.000289766
NCBP1	0.000291835
CHEK2	0.000292376
PDCD11	0.000293461
RPL31	0.000294377
PSMA5	0.00029585
PSMG4	0.000296727
TIMM8A	0.000297283
CHTF18	0.000297283
RCC2	0.000298488
ASF1A	0.000298934
SRSF1	0.000299372
MFHAS1	0.000301702
RAC1	0.000302008
RNASEH1	0.000303373
KHK	0.000304492
ARID3A	0.000304717
MRPL22	0.00030594
DNAJA2	0.000306515
CRTAP	0.000307303
ITGB3BP	0.000307868
ARID5B	0.000308433
NUP35	0.000309
TIMM9	0.000311048
PPIL1	0.000312417
STRBP	0.000312417
GFM1	0.000314138
CHAMP1	0.000315289
MRGBP	0.000317023
CISD1	0.000317449
ISCU	0.000317483
PRPF38B	0.000317483
ERAL1	0.000319347
PSMD12	0.000321099
PFKM	0.000323448
TNPO1	0.000323448
SPC25	0.000324966
TMEM223	0.000325911
HSD17B4	0.000327808
RWDD1	0.000329713
RPL30	0.000329745
TRMT112	0.000329745
ANKS4B	0.00033058
KMT5A	0.000333591
DPH5	0.000334195
FANCI	0.000334801
NUP85	0.000335408
RFC4	0.000337233
GTF3C5	0.00033968
HSDL2	0.000342141
MPLKIP	0.000344286
SLC25A26	0.000344617
PLAGL2	0.00034836
SNF8	0.000351259
DRG1	0.000351504
SRFBP1	0.000352769
PTPMT1	0.000355293
SCAND1	0.000356307
NUDT8	0.000358343
UHRF1	0.000358506
DPH7	0.000358506
MTG2	0.000361726
TIMM10	0.000363017
PLA2G12A	0.000363021
AHSA1	0.000365539
NDRG2	0.000365623
ATP2C2	0.000366929
CENPE	0.000368896
ABCF2	0.000369554
THYN1	0.00037075
C12orf65	0.000370872
TTC3	0.000371799
AURKB	0.000376019
NSA2	0.000376071
HSD17B12	0.000376071
SMTN	0.000380885
JUN	0.000381499
PIK3R1	0.00038156
MRPL21	0.000381771
ATAD3A	0.000382419
KIF3B	0.000382914
UBTF	0.000384272
RFC5	0.000394584
TRMT11	0.000394584
CPSF4	0.000395976
UBA3	0.000397373
NUDT15	0.00039769
APEH	0.000401025
OSER1	0.000406549
RAD21	0.000407211
EPHB3	0.000408692
RTN4	0.000409219
SRP72	0.000411233
CNOT1	0.000412284
PRR15	0.000412299
ACP1	0.000413255
FAF1	0.000420278
PLTP	0.000421498
TRAPPC6A	0.000422481
DECR1	0.000423955
TFAP4	0.000424693
MYO19	0.000426915
CPSF6	0.00042968
TRIP13	0.000432137
NELFE	0.000433225
RPS16	0.000433884
NARS2	0.000435145
PCBP2	0.000435601
TRIM24	0.0004359
CEP83	0.000436656
SASS6	0.000442741
POLD1	0.000445042
NAT10	0.000445042
TMEM106C	0.000447636
POLR2H	0.000450074
MT-CYB	0.000450074
TMEM186	0.000454343
RPUSD4	0.000457479
TNPO3	0.000458266
SEPHS1	0.000462217
IPO4	0.00046301
DEPDC1	0.000464601
COX19	0.000467438
EFTUD2	0.000468598
MELK	0.0004694
ATAD2	0.000472623
MCM4	0.000473767
TERF1	0.000473767
TEAD4	0.000474241
PPAT	0.000475052
ACAT2	0.000479671
TELO2	0.00048158
COX7B	0.000481937
XRCC6	0.000481937
NUPR1	0.000485328
NFS1	0.000485328
DNAAF5	0.000485697
UCK2	0.000487353
HCFC1	0.000489013
CD74	0.000489231
IQGAP3	0.000494021
LSM14A	0.000497112
LYRM7	0.000498227
HEATR1	0.000502463
CEBPA	0.000505032
MSH6	0.000505874
CPE	0.000506433
CNOT7	0.000507776
BDH1	0.000511025
ROCK2	0.000511821
AIMP1	0.000512118
GALM	0.000515352
NSRP1	0.000517091
ISG20L2	0.000519709
KDM1A	0.000521359
MPHOSPH6	0.000521359
CEP55	0.00052146
EIF4EBP1	0.000522733
RPAP3	0.000523216
CSK	0.000527628
TMEM98	0.000528257
EXOSC2	0.00053118
CKMT2	0.000534752
MED24	0.000545589
RPA2	0.000546532
DIAPH3	0.000547412
NUP62	0.000548326
TUBA1C	0.000548856
GTSE1	0.000553693
TEX264	0.000555682
SMS	0.000556577
RFWD3	0.000558461
PIGX	0.000563842
TRMT61A	0.000564992
NDUFS7	0.000566346
GCLM	0.000572534
TBC1D4	0.00057729
SERINC5	0.00057729
CYP20A1	0.000580159
KIF2A	0.000584003
NOM1	0.0005869
EIF2S1	0.000590782
METTL8	0.000590782
ASCC3	0.000591755
KLHL23	0.000596644
NAMPT	0.0005967
ENO1	0.000597652
FAR1	0.000600579
RPS15	0.000602992
TIMM8B	0.000602992
ALDH18A1	0.000606522
RBM39	0.000608366
XPO6	0.000608514
CETN3	0.000611512
ARL14EP	0.000613517
POLR3E	0.000618555
PI4K2B	0.000618555
TMEM14B	0.000619222
PRMT3	0.000619566
PDRG1	0.000621535
EIF4H	0.000621535
LDHA	0.000629649
CENPJ	0.000635942
NCAPG2	0.000638014
PARK7	0.000638871
VSNL1	0.000642175
MRPL46	0.000643929
NUP205	0.000646358
ACSL5	0.000646985
RPL11	0.000648459
UBAC1	0.00065162
RPL24	0.00065208
SNRNP70	0.000657009
PSMD4	0.000661968
M6PR	0.000663627
ZFP36L1	0.000666956
APIP	0.000668626
PSMD1	0.000670299
KLHDC4	0.000671939
AASDHPPT	0.000671939
MTERF3	0.000674109
KRR1	0.000675196
TMEM14C	0.000681502
FDPS	0.00069034
FBXO21	0.000691674
SRSF10	0.000692346
HJURP	0.000693896
URI1	0.000696124
ACOT8	0.000697241
ALYREF	0.00070397
THEM6	0.00070397
LAGE3	0.000706197
MT-ND2	0.00071736
PUF60	0.000723469
YTHDF1	0.000724484
STK4	0.000727951
RPE	0.000729109
MRPS31	0.000730961
NUP155	0.000731431
METTL1	0.000732595
GNG4	0.000734926
PMS1	0.000736094
DGAT2	0.000740781
CDK5RAP1	0.000741782
POLR2G	0.000745153
CMC1	0.000745417
PRRC2A	0.000745493
NOTCH1	0.000746675
FLAD1	0.000746675
CYP2J2	0.00075023
WDR4	0.000751418
DLGAP5	0.000752608
CDCA5	0.000757383
KIF15	0.00075978
TAF1D	0.000764118
SLC38A5	0.00076939
SUCLG2	0.000773075
C2orf69	0.000774293
POLR1D	0.000776957
MRPL55	0.00078634
UQCRH	0.000787651
FANCD2	0.0007878
THAP11	0.00079276
COMMD4	0.000793968
ELAVL1	0.000793968
SLC29A1	0.00079525
C12orf73	0.000804015
PPIF	0.000805274
PDCD7	0.000807456
TINAG	0.000807796
MRPS15	0.000809752
ILVBL	0.000811592
MRPL2	0.000813292
KIF4A	0.000819228
KLHL8	0.000823069
SPCS1	0.000823152
ARHGEF39	0.000829503
C12orf29	0.000832987
ADCY3	0.000834681
MRPL39	0.00084097
MT-CO1	0.000846993
RAB4A	0.000851033
SKP2	0.000853015
SNRPC	0.000853898
UTP20	0.000858315
WBP11	0.000859152
ARHGAP11A	0.000868996
FASTKD2	0.000868996
PLPP2	0.00087134
ST6GAL1	0.00087303
UQCRQ	0.00087486
MCTS1	0.00087486
GEMIN6	0.000875573
COX4I1	0.000877617
CYB561A3	0.000879789
CENPK	0.000890692
MT-ND4	0.000892241
CD24	0.000893237
CIAPIN1	0.000905868
MCAT	0.00091144
NAA25	0.00091144
KIF23	0.000914236
NMRAL1	0.000915568
UPF3B	0.000915637
POMP	0.000917008
NLE1	0.00091704
PSMD3	0.000917921
RIF1	0.00091986
AK6	0.000922669
POLR2D	0.000926909
IFT52	0.000929745
CEP295	0.000932589
GIT1	0.000935439
METTL2A	0.000939729
LEFTY1	0.000940027
BCLAF1	0.000947482
RITA1	0.000948356
PRPS2	0.000952695
MRS2	0.000956992
MRPS22	0.000956992
ENY2	0.000958747
EXOSC6	0.000959963
TMBIM4	0.000963666
SLC25A19	0.000970215
BRCA2	0.000970215
RSRC1	0.000971688
DTL	0.000982044
PREP	0.000986178
DCAF7	0.000988452
SUB1	0.0009908
RCL1	0.000990994
DUSP23	0.000995298
THRA	0.000996999
FAM171A1	0.00100001
HDDC3	0.00100218
MIEF1	0.0010091
NUBP2	0.00101142
MRPL20	0.00101262
BCKDHB	0.00101367
SORD	0.00101367
GPN3	0.00101606
PSPH	0.00101672
CENPA	0.00101825
MCM8	0.00102132
MFSD3	0.0010244
POLR3H	0.0010419
COA6	0.00104842
ZNF593	0.00105245
PTGFRN	0.00105715
NDUFB10	0.00106055
SLC37A4	0.00106667
POC1A	0.00106826
LRRC58	0.00106826
COPS5	0.0010687
ZWILCH	0.00107465
NUDT16L1	0.00107465
POLR1B	0.00107625
PRELID2	0.00107786
SND1	0.00108286
AKR1B10	0.00108591
EIF2S3	0.00109342
PLEKHJ1	0.00110175
CENPU	0.00110754
DEPDC1B	0.00112861
STIP1	0.00113519
SAMD1	0.0011353
BTG2	0.00113555
OGFOD1	0.00113698
SLC1A5	0.00114842
FDFT1	0.00114842
BUB1	0.00115218
TOP2B	0.00115387
PMPCB	0.00117118
MRPS10	0.00117378
STIL	0.00118134
BARD1	0.00118307
MAK16	0.00118307
CSNK2B	0.0011895
BCL7C	0.0011895
NUDC	0.00119209
TPI1	0.00119681
CHCHD2	0.00120635
DTNBP1	0.00120758
C9orf78	0.00121073
RAB32	0.00121466
ASNSD1	0.00121876
ECHDC1	0.00121888
CDKN2AIPNL	0.00122684
CIT	0.00123431
PIGT	0.00123791
PUS7	0.00124332
PLAA	0.00124332
NSMAF	0.00124332
GPAA1	0.00124585
XPNPEP3	0.00124876
KIF14	0.00125604
BORA	0.00126152
COX7A2L	0.00126886
NOC4L	0.0012707
AGPAT5	0.00127255
HAT1	0.00127255
CUTA	0.00127341
MRPL50	0.00127619
FAM111B	0.00127624
FUS	0.00127897
IRF2BP2	0.0012818
GNL2	0.00128924
CCND3	0.00129484
ZNHIT6	0.00129671
HSPA1A	0.00130189
DPH6	0.00130422
SAMM50	0.00130611
CTPS1	0.00130611
LRRC45	0.00130611
TATDN1	0.00131136
A1CF	0.00131177
PMM2	0.00131366
MRPL41	0.00131612
TYMS	0.00132422
SOD1	0.00132476
PSMB6	0.00133527
WDR36	0.00133848
PINX1	0.0013404
E2F1	0.00134426
SLC19A1	0.00134812
HIBADH	0.00135898
GPA33	0.00135949
EIF2B3	0.00135978
CSTF3	0.00137958
LAMTOR4	0.00138255
DDX52	0.00138255
RBMX2	0.00138552
MT1A	0.00138729
SYK	0.00138729
AAAS	0.00138927
G2E3	0.00138927
RPL10	0.00139097
AEBP2	0.00139325
DTWD1	0.00139922
SLC12A9	0.00140322
YARS2	0.00141527
NF2	0.00141729
POLR2E	0.00141895
HEBP1	0.00142335
GLMN	0.00142537
CHCHD4	0.00142943
CYP2W1	0.0014337
SESN1	0.00144288
SRSF6	0.00144372
HILPDA	0.00144987
POLRMT	0.00145399
FLVCR1	0.00145812
PKMYT1	0.00146848
FUNDC2	0.00147472
PSMC3	0.00147511
TMEM38B	0.00148938
KRI1	0.00149359
PET117	0.0015021
DSCC1	0.00151053
UCP2	0.00151266
C2	0.00151266
FAM3B	0.00152761
GZMB	0.00152763
SCARB1	0.00153726
RPL38	0.00153857
LPCAT3	0.00155358
SATB2	0.0015597
ANAPC15	0.0015597
POP1	0.00156232
C11orf1	0.00158876
ZNF146	0.0015932
PMEPA1	0.00159533
APEX2	0.00159543
NTPCR	0.0015995
ASPSCR1	0.00160435
RPP30	0.00161956
TSEN2	0.00162233
STEAP1	0.00162233
CASP2	0.00162459
LYRM2	0.00163305
SPAG5	0.00164048
GCFC2	0.0016542
SARS2	0.00166571
POFUT1	0.00166715
MLLT3	0.00167033
SPATA33	0.00167265
CTSH	0.00167728
PPARG	0.00168659
XPO1	0.00168788
CENPB	0.00169483
SAC3D1	0.00169832
HPDL	0.00170298
C9orf40	0.00170769
DDX49	0.00170881
UQCC1	0.00171714
PPA2	0.00172287
TBC1D7	0.00172425
PTPN1	0.00173139
CD44	0.00173366
BCL11A	0.00174059
SUDS3	0.00174095
SLC35B2	0.00174095
DCP1A	0.00174574
CLSPN	0.00174814
UBE3A	0.00175486
FAM104B	0.00175537
PPRC1	0.00176019
LSM3	0.0017615
ZC3H13	0.00176203
PFDN2	0.001763
PXMP4	0.00177474
DDX51	0.00177718
RPP40	0.00180188
HDAC3	0.00180415
PPFIA3	0.00180909
TRMT5	0.00181156
UCKL1	0.00181156
BCL2L12	0.00181672
ZNF598	0.00182397
GSTO2	0.00182646
PITHD1	0.00183131
GEN1	0.00183145
MIS18BP1	0.00183873
PGD	0.00186863
HOXB13	0.00187943
FAM120A	0.00188372
PSMC1	0.00188751
DDB1	0.0018948
TUBB4B	0.0018997
FANCA	0.00189994
POLR1E	0.0019051
TMEM192	0.00190768
GATC	0.00191027
STX10	0.00191037
DTD1	0.0019142
SNX7	0.00191803
GINS1	0.00191804
HDAC1	0.00192147
TRUB2	0.00192572
DARS2	0.00192845
PTPRD	0.00194415
NFYB	0.00194506
FAM98B	0.00194941
FOSB	0.00195166
TLN2	0.00197587
OXA1L	0.00197631
VPS29	0.00197868
TTK	0.00198387
FOXK2	0.00198921
SPRY2	0.00199208
TONSL	0.00200263
SYMPK	0.00201612
VIL1	0.0020179
MEP1A	0.00202697
BUB1B	0.00202697
SOX9	0.00203714
C11orf58	0.00203714
SETD2	0.00204882
NFKBIA	0.0020503
DNAAF2	0.00205431
UBP1	0.00205431
ACSL6	0.00206257
PSMD13	0.00206352
HMCES	0.00207362
ACO1	0.0020764
IMMP2L	0.00207653
LRR1	0.00208195
TPM1	0.00211029
AREG	0.00212927
BLOC1S4	0.00215241
PDE12	0.002161
EML4	0.00216377
UBN1	0.00216674
RNF20	0.0021725
ZBTB7A	0.00218071
THOC2	0.00219349
RHEB	0.00219776
MND1	0.00220437
NIF3L1	0.00220437
LAMB1	0.00221021
SLC27A2	0.00221899
PDAP1	0.00222012
KIF2C	0.00223649
MRM1	0.00223663
KIF20A	0.00223663
PROSER1	0.00224083
UBE2G2	0.00224517
NEK6	0.0022455
TMEM126A	0.00225824
LACTB2	0.00226236
KDM2B	0.0022663
CGREF1	0.00227137
SNUPN	0.00227228
BRAT1	0.00228126
CMTM6	0.00228456
AHCTF1	0.00228727
TMEM203	0.00229328
MDN1	0.00229932
CAD	0.00230234
KANK1	0.00230234
NGLY1	0.00230536
CEP63	0.00231142
NDUFAF3	0.00231239
CSPP1	0.00232663
CSNK2A1	0.00233344
SPC24	0.00233885
MED30	0.00234691
TEX10	0.00235113
EGR1	0.0023563
SMARCC2	0.00236655
CHDH	0.00237404
ERGIC2	0.00237858
E2F3	0.00238828
ESCO2	0.00238828
RRP7A	0.00239264
VDR	0.00239452
MAPKAP1	0.00240078
NUP188	0.00240078
TIMELESS	0.00240704
PTP4A1	0.00241487
L1TD1	0.00241647
PEX10	0.00241962
MTR	0.00242908
HNRNPDL	0.0024598
PROCR	0.00246625
KIF18B	0.00247047
TSEN54	0.00247094
JTB	0.00247681
GTPBP3	0.00248332
SHMT1	0.00249446
RFT1	0.0025027
XBP1	0.00251298
SLC12A8	0.00251569
ELP4	0.00251569
PRDX3	0.00252064
ITPA	0.00252833
NUP153	0.00253855
PPP1R14C	0.00255829
NOL10	0.00256821
MRPS7	0.00259041
VCP	0.0026082
RAD51C	0.00260983
EIF2D	0.00261155
YWHAQ	0.00261709
ANP32E	0.00262947
TYW1	0.00263514
TIMM50	0.0026377
GLB1L2	0.00264531
ARL6IP4	0.00264921
RECQL4	0.0026555
IMMP1L	0.00266908
SLF1	0.002676
NCAPH	0.00267942
POLR1A	0.00269662
ZNF195	0.00270352
CCNG1	0.00270981
EMP2	0.00270981
PTPRO	0.00271925
PLA2G2A	0.00272603
KIF11	0.00273952
TRPM2	0.00274176
FIGNL1	0.00274526
AFG3L2	0.00275992
WDHD1	0.00276281
USP5	0.00278753
PNKD	0.00279073
GRB2	0.00279073
CEBPB	0.00279162
PPP4R2	0.00280819
CD46	0.00282484
NIPSNAP1	0.00283753
FAH	0.00284113
DDX50	0.00284473
MPV17L	0.00285842
POC1B	0.00285918
TOMM7	0.00286222
DDX5	0.00287423
PQBP1	0.00287734
RP9	0.00289924
PHF5A	0.00290066
GPHN	0.00291393
HNRNPH3	0.0029274
NCAPG	0.00293237
LARP4	0.00293237
MCUR1	0.00293276
FKBP4	0.00295202
CNTRL	0.00296581
GDI2	0.00298678
TTC27	0.00299203
TCEA3	0.00302153
THG1L	0.00302224
CDK6	0.00302604
FRAT2	0.00303364
SLC35F2	0.00303744
LSG1	0.00305653
EIF3I	0.00306873
PSMB9	0.00306873
CEP78	0.00308342
NFIX	0.00308342
MTAP	0.00308599
NUP43	0.00309501
TACC3	0.00309718
PNRC2	0.00309718
JAG1	0.00309888
CSNK2A2	0.00309888
CMAS	0.00310116
ANAPC11	0.00310406
RAD51	0.00311051
ZNF22	0.00311963
TRIAP1	0.00312804
PSRC1	0.00314956
EIF4G1	0.00315924
ALG3	0.00316414
SLC2A4RG	0.00316529
FAM133B	0.00317322
NUP107	0.00318205
EBP	0.00318231
TPR	0.00319142
ANKRD17	0.00319925
RPL22L1	0.00320607
TXN2	0.0032097
TSR3	0.00321075
NKRF	0.00322487
GID8	0.00322807
RBMXL1	0.00322887
JUNB	0.00322981
METTL7A	0.00323288
METTL9	0.00324493
MECOM	0.00324545
ZMYND11	0.00324896
NCOA6	0.00325702
SLC39A4	0.00325709
DDX28	0.00326106
CA12	0.00326292
PIGW	0.00327725
WDR90	0.00328131
PSMB3	0.00330313
TMEM230	0.00330984
PTP4A3	0.00332166
HCCS	0.00332757
MARCKS	0.00333982
PAAF1	0.0033427
DEXI	0.0033427
SSR1	0.00335134
UTP15	0.00335509
ZDHHC9	0.00336327
KNSTRN	0.00336924
ZNRF3	0.00340504
ACSL3	0.00340631
NSUN5	0.00341737
PIGM	0.00341763
NUP133	0.00342604
MEA1	0.00345991
FBXO45	0.0034641
ADCK2	0.00347261
CHP2	0.00347828
ADD3	0.00348347
XRCC1	0.00349823
SF1	0.00351032
CHCHD6	0.00352401
NUDT3	0.00353382
ALDH4A1	0.00353696
TM7SF3	0.00354626
FARP1	0.00354995
PIF1	0.00355429
GGT6	0.00355863
NNT	0.00356298
PPARGC1B	0.00357605
NIPAL1	0.0035775
ADAT2	0.0036023
ASL	0.00360896
PRRC2C	0.00361528
NEMP1	0.00361549
PSAT1	0.00362794
DNTTIP1	0.00363159
YY1	0.00363159
AASDH	0.00363756
API5	0.00366614
RNF40	0.00366865
STRN	0.00367757
MED4	0.00367894
PWP1	0.00369996
LPCAT2	0.00373601
TSC22D1	0.00374576
MMS22L	0.00375414
HSPA4	0.00376363
NBN	0.00377608
DHX37	0.00377692
HSP90AA1	0.00379142
CEP152	0.00379981
C1orf109	0.00380899
TRAF5	0.00381549
SLC7A6	0.0038182
ZNF367	0.00382281
SNTB2	0.00382742
UBIAD1	0.00385057
PTMS	0.00385707
DNAJB1	0.00385707
GPX1	0.00386724
HTRA2	0.00386916
CISH	0.0038819
UQCC3	0.003902
COX10	0.00390659
WNK2	0.00390872
PAXIP1	0.00391599
WDR70	0.0039207
SUV39H2	0.0039207
HINT1	0.00393092
NHSL1	0.00393958
CCNB1IP1	0.00394155
PCID2	0.00394155
NUDT19	0.003956
RMI2	0.00396279
C16orf87	0.00396959
FBXO4	0.0039728
TMEM19	0.00398233
SMC3	0.00399503
NDUFA4	0.00400579
GMCL1	0.00401058
HSPBP1	0.00402547
COG8	0.00407387
COMT	0.00407963
ARF1	0.00409262
ACLY	0.00410053
TBC1D16	0.00410313
COQ2	0.00411451
SRP9	0.00411779
PRKAR1B	0.00411783
PGAP2	0.00414243
ENDOG	0.00414243
G6PC3	0.00414258
RAB15	0.00415725
MTCH1	0.00415865
LRIG3	0.00416715
TNS4	0.00417788
LLPH	0.00419206
INPP5D	0.00420196
TMEM168	0.00420196
PPID	0.00421195
G3BP2	0.00422054
CCDC18	0.00422196
EPB41L4B	0.00422196
FANCG	0.00422697
DDX19A	0.0042622
USP39	0.00428244
TFB1M	0.00429242
HENMT1	0.00429259
TMEM109	0.00429259
CENPQ	0.00433339
HMOX2	0.00434993
CDC45	0.0043642
TSR1	0.00436525
TKFC	0.00437968
ZBED1	0.00438728
IVD	0.0043952
HNRNPA1L2	0.00440038
HAUS4	0.00442117
SGF29	0.00447349
TNPO2	0.00447875
SAYSD1	0.00448401
BCL2L14	0.00448929
NQO1	0.00449041
NVL	0.00449456
RDX	0.00452102
IER2	0.00452398
DNAJC8	0.00453576
TRIM59	0.00453695
PSMC2	0.00454228
UQCR10	0.00454756
LIN9	0.00455294
SDHAF4	0.00455828
KLF5	0.00455835
GLE1	0.00456362
SPAG1	0.00456897
ZFP36	0.00457217
ENAH	0.0046125
CERS6	0.00462783
PATZ1	0.00462815
CDHR1	0.00463081
LRRC59	0.00464997
RBP2	0.00466614
TMEM176B	0.00466633
CDC5L	0.00466683
NOA1	0.00467159
IL33	0.00467406
POLR2I	0.00467888
PTRHD1	0.00471516
CCDC66	0.00472086
CTSV	0.0047429
TBCC	0.0047429
UNC119B	0.00474842
ACTR3	0.00475166
PPP2R5D	0.00477612
NDUFC2	0.00480064
BRD2	0.00482526
PRMT6	0.00483191
COIL	0.00483752
CMTM4	0.0048706
POLQ	0.00487694
ABCB10	0.00489958
CCNC	0.00490264
CDC40	0.00490264
NUP54	0.00491068
KDM1B	0.00491094
TBL3	0.00491662
VWA8	0.00491662
TUBG1	0.00492469
SH3BP1	0.00492801
CCNE1	0.00493942
UTP6	0.00494292
KRTCAP3	0.00494978
LRFN4	0.00497378
POGLUT1	0.00497378
CENPL	0.00497378
FITM2	0.00498346
SUPV3L1	0.00498528
MRPL40	0.00498758
CCDC47	0.0050256
OXNAD1	0.00503149
SFSWAP	0.0050431
ANP32A	0.00505265
CAMKK2	0.00505473
PFAS	0.00506639
SMIM4	0.00508943
FBXO5	0.00509562
NKAP	0.00509837
GNAS	0.00510625
CEL	0.00511513
ESYT1	0.00513088
CTSC	0.00515385
XPO5	0.00516042
POLD3	0.00516495
RALGAPA2	0.00516635
HADHA	0.0051668
FGFR4	0.00518171
SKA1	0.00519606
CRCP	0.00519606
SNAPIN	0.0051985
[truncated: 1,202 more rows]
