# Supplementary material for: Identification of Prognostic Gene Signatures by Developing a scRNA-Seq-Based Integration Approach to Predict Recurrence and Chemotherapy Benefit in Stage II–III Colorectal Cancer
Source: Int J Mol Sci. 2022 Oct 18;23(20):12460. doi: 10.3390/ijms232012460 (PMC9604003; doi:10.3390/ijms232012460)
Supplement: Supplementary file 1 [file ijms-23-12460-s001.zip › Supplementary Table S6.xlsx]

## Sheet: Sheet1
Supplementary Table S6. Summary of CMS subtype patients in validation datasets
	CMS1	CMS2	CMS3	CMS4	NA	TOTAL
TCGA	36	67	39	72	20	234
GSE39582	84	169	93	168	52	566
GSE17538	36	57	34	56	17	200
GSE37892	11	40	22	43	14	130
GSE17536	27	43	23	40	12	145
GSE17537	10	13	12	17	3	55
GSE14333	39	62	35	62	28	226
GSE161158	43	69	40	72	26	250
GSE38832	25	34	20	34	9	122
GSE31595	7	5	11	12	2	37
GSE29621	11	16	11	19	8	65
GSE92921	5	16	10	20	8	59
